# Supplementary material for: Incidence and Risk Factors of Childhood Pneumonia-Like Episodes in Biliran Island, Philippines—A Community-Based Study
Source: PLoS One. 2015 May 4;10(5):e0125009. doi: 10.1371/journal.pone.0125009 (PMC4418693; doi:10.1371/journal.pone.0125009)
Supplement: S1 Dataset — (XLSX) [file pone.0125009.s003.xlsx]

## Sheet: PersonYear
hhid	cid	sex	person-year	interview date
1010031	101003104	1	1	2012-07-06
1010061	101006104	2	1	2012-07-06
1010061	101006105	2	1	2012-07-06
1010062	101006210	1	1	2012-07-06
1010091	101009104	1	1	2012-07-06
1010121	101012102	2	1	2012-07-06
1010122	101012206	2	1	2012-07-06
1010122	101012207	1	1	2012-07-06
1010122	101012208	2	0.358904	2012-07-06
1010151	101015105	2	1	2012-07-10
1010151	101015106	2	1	2012-07-10
1010181	101018102	1	0.276712	2012-07-06
1010221	101022104	2	1	2012-07-14
1010221	101022105	1	0.482192	2012-07-14
1010241	101024106	1	1	2012-07-06
1010271	101027107	2	1	2012-07-06
1010301	101030104	1	0.287671	2012-07-06
1010301	101030105	2	1	2012-07-06
1010331	101033103	2	1	2012-07-06
1010331	101033104	2	1	2012-07-06
1010331	101033105	1	0.739726	2012-07-06
1010361	101036102	1	0.723288	2012-07-06
1010391	101039105	2	1	2012-07-06
1010421	101042107	1	0.961644	2012-07-06
1010451	101045102	1	1	2012-07-06
1010481	101048102	2	0.956164	2012-07-06
1010511	101051107	1	0.180822	2012-07-10
1010511	101051108	1	1	2012-07-10
1010541	101054104	1	0.353425	2012-07-06
1010571	101057106	2	1	2012-07-06
1010601	101060105	1	1	2012-07-10
1010631	101063102	2	0.416438	2012-07-10
1010661	101066103	1	0.279452	2012-07-06
1010661	101066104	1	1	2012-07-06
1010691	101069104	2	1	2012-07-06
1010731	101073104	1	1	2012-07-10
1010751	101075103	1	1	2012-07-10
1010781	101078103	1	1	2012-07-10
1010781	101078104	1	1	2012-07-10
1010811	101081103	2	0.745205	2012-07-10
1010811	101081104	1	1	2012-07-10
1010841	101084104	1	0.468493	2012-07-10
1010841	101084105	2	1	2012-07-10
1010841	101084106	1	1	2012-07-10
1010871	101087106	1	0.665753	2012-07-06
1010901	101090108	1	1	2012-07-06
1010901	101090109	2	1	2012-07-06
1010951	101095104	1	1	2012-07-14
1010951	101095105	1	1	2012-07-14
1010961	101096105	2	1	2012-07-06
1010991	101099105	1	0.306849	2012-07-06
1011021	101102104	1	1	2012-07-14
1011021	101102105	1	1	2012-07-14
1011051	101105103	1	1	2012-07-14
1011051	101105104	2	1	2012-07-14
1011101	101110106	1	0.391781	2012-07-10
1011111	101111106	1	1	2012-07-10
1011141	101114103	1	0.578082	2012-07-21
1011141	101114104	2	1	2012-07-21
1011171	101117103	1	0.153425	2012-07-10
1011201	101120103	2	0.783562	2012-07-06
1011251	101125103	2	1	2012-07-25
1011251	101125104	2	1	2012-07-25
1020031	102003104	2	0.452055	2012-07-17
1020061	102006107	1	1	2012-07-17
1020091	102009104	2	1	2012-07-17
1020121	102012107	1	1	2012-07-17
1020151	102015103	1	1	2012-07-17
1020181	102018103	2	1	2012-07-17
1020211	102021103	2	1	2012-07-17
1020211	102021104	1	0.323288	2012-07-17
1020241	102024103	2	0.627397	2012-07-17
1020281	102028107	2	1	2012-07-17
1020301	102030108	1	0.857534	2012-07-17
1020341	102034105	1	0.923288	2012-07-17
1020361	102036104	2	1	2012-07-17
1020391	102039103	2	1	2012-07-17
1020421	102042103	1	0.854795	2012-07-17
1020451	102045103	2	0.936986	2012-07-17
1020451	102045104	1	0.00821918	2012-07-17
1020491	102049108	2	0.589041	2012-07-17
1020491	102049110	2	1	2012-07-17
1020511	102051104	1	0.978082	2012-07-17
1020511	102051105	1	1	2012-07-17
1020541	102054103	2	1	2012-07-17
1020571	102057105	2	0.868493	2012-07-17
1020571	102057106	1	0.482192	2012-07-17
1020601	102060110	2	1	2012-07-17
1020641	102064103	2	1	2012-07-17
1020661	102066105	2	1	2012-07-17
1020691	102069105	2	1	2012-07-17
1020721	102072106	1	1	2012-07-17
1020751	102075104	1	1	2012-07-17
1020791	102079103	2	1	2012-07-17
1020791	102079104	1	1	2012-07-17
1020811	102081104	1	0.30411	2012-07-17
1020811	102081105	1	0.347945	2012-07-17
1020841	102084104	2	0.868493	2012-07-17
1020841	102084105	1	1	2012-07-17
1020891	102089103	2	1	2012-07-17
1020911	102091103	1	0.328767	2012-07-17
1020911	102091104	2	1	2012-07-17
1020931	102093102	2	0.769863	2012-07-17
1030021	103002103	1	1	2012-07-11
1030041	103004102	1	1	2012-07-11
1030041	103004103	2	0.610959	2012-07-11
1030041	103004112	2	1	2012-07-11
1030071	103007103	1	1	2012-07-11
1030071	103007104	1	1	2012-07-11
1030081	103008103	1	1	2012-07-11
1030081	103008104	1	0.49589	2012-07-11
1030101	103010105	2	0.512329	2012-07-11
1030101	103010106	2	0.578082	2012-07-11
1030121	103012106	1	1	2012-07-11
1030141	103014106	2	1	2012-07-11
1030161	103016105	2	1	2012-07-10
1030181	103018104	1	0.454795	2012-07-10
1030181	103018105	1	1	2012-07-10
1030201	103020103	1	0.843836	2012-07-10
1030221	103022104	1	0.753425	2012-07-10
1030241	103024103	1	1	2012-07-10
1030261	103026103	2	0.432877	2012-07-11
1030261	103026104	1	1	2012-07-11
1030291	103029103	2	1	2012-07-11
1030291	103029104	2	0.50411	2012-07-11
1030301	103030103	1	1	2012-07-11
1030321	103032103	1	1	2012-07-11
1030321	103032104	2	0.493151	2012-07-11
1030341	103034103	1	1	2012-07-11
1030341	103034104	1	1	2012-07-11
1030361	103036103	1	1	2012-07-11
1030361	103036104	1	1	2012-07-11
1030381	103038103	1	1	2012-07-11
1030401	103040102	2	1	2012-07-11
1030401	103040103	2	1	2012-07-11
1030421	103042102	1	1	2012-07-11
1030451	103045102	2	0.243836	2012-07-11
1030461	103046104	1	1	2012-07-11
1030501	103050103	1	1	2012-07-11
1030511	103051102	1	1	2012-07-11
1030521	103052103	1	1	2012-07-10
1030521	103052104	1	0.20274	2012-07-10
1030541	103054103	2	1	2012-07-10
1030541	103054104	1	1	2012-07-10
1030561	103056103	2	1	2012-07-10
1030581	103058104	1	0.183562	2012-07-10
1030581	103058105	1	0.293151	2012-07-10
1030601	103060103	2	1	2012-07-10
1030601	103060104	1	1	2012-07-10
1030621	103062105	1	0.512329	2012-07-10
1030641	103064105	1	1	2012-07-10
1030641	103064106	2	0.20274	2012-07-10
1030661	103066104	2	1	2012-07-10
1030681	103068102	1	1	2012-07-10
1030681	103068103	2	1	2012-07-10
1030701	103070103	1	1	2012-07-10
1030721	103072102	1	1	2012-07-10
1030751	103075103	2	1	2012-07-11
1030761	103076104	1	1	2012-07-10
1030761	103076105	2	1	2012-07-10
1030791	103079104	2	1	2012-07-10
1030801	103080104	1	1	2012-07-10
1030821	103082102	1	1	2012-07-10
1030821	103082103	2	1	2012-07-10
1030841	103084104	2	0.517808	2012-07-11
1030871	103087103	1	1	2012-07-11
1030881	103088103	1	0.893151	2012-07-10
1030901	103090103	2	1	2012-07-11
1030921	103092107	1	1	2012-07-11
1030941	103094107	2	1	2012-07-11
1030961	103096103	2	0.490411	2012-07-11
1030961	103096108	1	0.646575	2012-07-11
1030961	103096109	1	1	2012-07-11
1030961	103096110	1	1	2012-07-11
1030991	103099105	2	1	2012-07-11
1031001	103100105	1	1	2012-07-11
1031021	103102106	2	0.479452	2012-07-11
1031041	103104106	2	1	2012-07-11
1040031	104003103	1	1	2012-08-15
1040031	104003104	1	0.0273973	2012-08-15
1040031	104003105	1	1	2012-08-15
1040051	104005103	2	1	2012-08-15
1040071	104007104	1	1	2012-08-15
1040071	104007105	2	1	2012-08-15
1040091	104009104	1	1	2012-08-15
1040091	104009105	2	1	2012-08-15
1040111	104011108	1	0.652055	2012-08-18
1040131	104013105	1	1	2012-08-18
1040161	104016104	2	1	2012-08-15
1040171	104017104	2	0.736986	2012-08-15
1040191	104019106	1	1	2012-08-22
1040211	104021104	2	1	2012-08-08
1040211	104021105	2	1	2012-08-08
1040231	104023102	2	1	2012-08-08
1040231	104023103	2	1	2012-08-08
1040251	104025102	1	0.890411	2012-08-08
1040251	104025105	1	1	2012-08-08
1040271	104027103	1	1	2012-08-08
1040311	104031102	1	1	2012-08-08
1040311	104031103	2	1	2012-08-08
1040331	104033103	1	1	2012-08-08
1040361	104036103	2	1	2012-08-08
1040381	104038106	1	1	2012-08-08
1040381	104038107	2	1	2012-08-08
1040381	104038108	2	1	2012-08-08
1040391	104039102	2	1	2012-08-08
1040391	104039104	2	0.586301	2012-08-08
1040411	104041105	1	0.405479	2012-08-08
1040431	104043105	1	1	2012-08-08
1040431	104043106	1	1	2012-08-08
1040451	104045105	1	1	2012-08-08
1040451	104045106	2	1	2012-08-08
1040471	104047103	1	0.586301	2012-08-18
1040491	104049105	1	1	2012-08-08
1040511	104051103	1	1	2012-08-08
1040531	104053103	1	1	2012-08-08
1040531	104053104	1	1	2012-08-08
1040551	104055104	1	1	2012-08-08
1040581	104058104	2	1	2012-08-15
1040591	104059104	2	1	2012-08-08
1040611	104061108	2	1	2012-08-15
1040631	104063103	2	1	2012-08-15
1040631	104063104	1	1	2012-08-15
1040631	104063105	2	0.19726	2012-08-15
1040651	104065103	2	1	2012-08-15
1040651	104065104	1	1	2012-08-15
1040651	104065105	2	0.575342	2012-08-15
1040681	104068104	2	1	2012-08-15
1040681	104068105	2	1	2012-08-15
1040681	104068106	2	1	2012-08-15
1040691	104069103	1	1	2012-08-15
1040711	104071107	1	1	2012-08-15
1040711	104071108	1	1	2012-08-15
1040741	104074103	1	0.542466	2012-08-15
1040751	104075102	1	1	2012-08-15
1040751	104075103	2	1	2012-08-15
1040781	104078107	2	0.934247	2012-08-14
1040791	104079107	2	0.717808	2012-08-15
1040811	104081104	1	1	2012-08-15
1040831	104083103	2	1	2012-08-18
1040831	104083104	2	1	2012-08-18
1040851	104085104	2	1	2012-08-18
1040871	104087102	1	0.712329	2012-08-15
1040891	104089104	1	1	2012-08-15
1040911	104091103	1	0.205479	2012-08-15
1040931	104093102	1	0.20274	2012-08-15
1040951	104095103	1	1	2012-08-15
1040951	104095104	1	1	2012-08-15
1040971	104097103	2	1	2012-08-08
1040991	104099103	1	1	2012-08-08
1040991	104099104	2	1	2012-08-08
1041021	104102104	1	0.345205	2012-08-15
1041031	104103107	1	0.761644	2012-08-08
1041051	104105104	2	1	2012-08-08
1041071	104107103	1	1	2012-08-08
1041091	104109103	1	0.306849	2012-08-08
1041111	104111102	1	0.520548	2012-08-08
1041111	104111103	2	1	2012-08-08
1041111	104111104	1	1	2012-08-08
1041111	104111109	1	1	2012-08-08
1041141	104114103	1	1	2012-08-18
1041151	104115104	2	1	2012-08-15
1041171	104117102	2	1	2012-08-15
1041191	104119106	2	1	2012-08-15
1041211	104121106	2	1	2012-08-15
1041231	104123104	2	1	2012-08-15
1041251	104125106	2	1	2012-08-08
1041271	104127103	2	1	2012-08-08
1041271	104127104	2	0.679452	2012-08-08
1041291	104129103	1	0.221918	2012-08-18
1041311	104131103	2	1	2012-08-08
1041311	104131104	1	1	2012-08-08
1041331	104133105	1	1	2012-08-08
1041351	104135105	2	1	2012-08-08
1041371	104137103	1	1	2012-08-08
1041371	104137105	1	1	2012-08-08
1041391	104139104	2	0.375342	2012-08-08
1041411	104141107	1	1	2012-08-08
1041411	104141108	2	0.0191781	2012-08-08
1041431	104143104	1	1	2012-08-08
1041431	104143111	1	1	2012-08-08
1041451	104145102	1	1	2012-08-08
1041471	104147103	2	0.405479	2012-08-08
1041491	104149105	2	1	2012-08-18
1041511	104151103	2	0.865753	2012-08-08
1041531	104153103	2	1	2012-08-18
1041531	104153104	2	1	2012-08-18
1041551	104155103	1	0.131507	2012-08-08
1041591	104159106	2	1	2012-08-08
1041621	104162102	2	0.553425	2012-08-07
1041621	104162110	2	1	2012-08-07
1041631	104163107	2	1	2012-08-07
1041651	104165103	2	0.550685	2012-08-07
1041671	104167105	2	0.213699	2012-08-07
1041691	104169104	1	0.920548	2012-08-07
1041691	104169105	1	1	2012-08-07
1041711	104171107	1	0.545205	2012-08-15
1041741	104174105	1	0.430137	2012-08-15
1041741	104174106	1	0.430137	2012-08-15
1041751	104175104	2	0.928767	2012-08-07
1041771	104177103	2	1	2012-08-07
1041771	104177104	1	1	2012-08-07
1041801	104180103	2	1	2012-08-15
1041801	104180104	2	0.649315	2012-08-15
1041811	104181103	2	0.126027	2012-08-07
1041831	104183105	1	1	2012-08-07
1041851	104185106	1	1	2012-08-07
1041871	104187106	1	1	2012-08-07
1041891	104189103	2	1	2012-08-22
1041891	104189104	1	0.471233	2012-08-22
1041911	104191105	2	1	2012-08-07
1041911	104191108	2	0.315068	2012-08-07
1041931	104193106	1	1	2012-08-07
1041971	104197106	1	1	2012-08-07
1041971	104197107	1	0.0849315	2012-08-07
1041991	104199107	2	1	2012-08-07
1042011	104201105	2	1	2012-08-07
1042011	104201106	1	1	2012-08-07
1042031	104203103	2	0.509589	2012-08-07
1042032	104203204	1	1	2012-08-07
1042032	104203205	2	1	2012-08-07
1042051	104205107	2	1	2012-08-07
1042051	104205108	2	0.10137	2012-08-07
1042071	104207106	2	0.580822	2012-08-07
1042091	104209102	1	1	2012-08-07
1042111	104211103	2	1	2012-08-07
1042111	104211104	2	1	2012-08-07
1042111	104211105	1	0.567123	2012-08-07
1042141	104214103	2	1	2012-08-07
1042141	104214104	2	1	2012-08-07
1042151	104215103	2	1	2012-08-07
1042151	104215104	2	1	2012-08-07
1042171	104217103	1	1	2012-08-07
1042171	104217104	2	0.742466	2012-08-07
1042191	104219105	2	1	2012-08-08
1042191	104219106	1	1	2012-08-08
1042211	104221102	1	1	2012-08-07
1042231	104223106	1	0.627397	2012-08-08
1050011	105001103	1	0.610959	2012-07-13
1050041	105004105	1	1	2012-07-13
1050041	105004106	2	1	2012-07-13
1050071	105007104	2	1	2012-07-13
1050131	105013106	1	1	2012-07-13
1050151	105015103	2	0.915068	2012-07-17
1050161	105016103	1	1	2012-07-13
1050161	105016104	2	1	2012-07-13
1050191	105019103	2	0.772603	2012-07-13
1050191	105019104	1	1	2012-07-13
1050221	105022103	1	1	2012-07-13
1050251	105025103	2	1	2012-07-13
1050251	105025104	2	0.0630137	2012-07-13
1050251	105025105	2	1	2012-07-13
1050281	105028106	2	1	2012-07-13
1050311	105031103	2	0.30137	2012-07-13
1050311	105031104	2	1	2012-07-13
1050341	105034108	2	1	2012-07-13
1050341	105034109	2	1	2012-07-13
1050341	105034110	1	1	2012-07-13
1050371	105037106	2	1	2012-07-13
1050371	105037107	1	0.547945	2012-07-13
1050411	105041104	2	0.282192	2012-07-13
1050441	105044104	1	0.40274	2012-07-13
1050461	105046103	1	1	2012-07-14
1050491	105049104	2	1	2012-07-13
1050521	105052102	1	0.967123	2012-07-13
1050551	105055103	2	0.608219	2012-07-13
1050551	105055104	1	1	2012-07-13
1050551	105055105	1	0.775342	2012-07-13
1050581	105058102	2	1	2012-07-14
1050581	105058103	1	0.205479	2012-07-14
1050611	105061105	2	0.857534	2012-07-13
1050611	105061106	2	1	2012-07-13
1050611	105061107	1	0.468493	2012-07-13
1050651	105065106	2	1	2012-07-14
1050671	105067103	2	1	2012-07-13
1050701	105070103	2	0.756164	2012-07-13
1050731	105073107	1	0.876712	2012-07-13
1050761	105076105	1	1	2012-07-13
1050761	105076106	2	0.789041	2012-07-13
1050791	105079107	1	1	2012-07-13
1050821	105082103	1	1	2012-07-13
1060041	106004105	1	0.375342	2012-07-12
1060081	106008104	1	1	2012-07-12
1060121	106012103	1	1	2012-07-12
1060121	106012104	2	1	2012-07-12
1060161	106016103	2	1	2012-07-12
1060161	106016104	1	1	2012-07-12
1060201	106020103	1	0.824658	2012-07-12
1060201	106020104	2	1	2012-07-12
1060241	106024102	1	1	2012-07-12
1060241	106024103	2	0.668493	2012-07-12
1060281	106028106	1	0.794521	2012-07-12
1060281	106028107	1	1	2012-07-12
1060321	106032107	1	1	2012-07-12
1060321	106032108	1	1	2012-07-12
1060361	106036107	1	1	2012-07-12
1060361	106036108	2	1	2012-07-12
1060401	106040103	1	0.339726	2012-07-12
1060401	106040104	2	1	2012-07-12
1060441	106044102	1	0.115068	2012-07-12
1060491	106049106	2	1	2012-07-12
1060521	106052103	1	1	2012-07-12
1060521	106052104	1	1	2012-07-12
1060561	106056104	2	0.413699	2012-07-12
1060561	106056105	1	1	2012-07-12
1060561	106056106	1	1	2012-07-12
1060561	106056107	2	0.726027	2012-07-12
1060601	106060104	2	1	2012-07-12
1060601	106060105	2	1	2012-07-12
1060641	106064105	1	1	2012-07-12
1060641	106064106	1	1	2012-07-12
1060681	106068105	1	1	2012-07-12
1060721	106072103	1	1	2012-07-12
1060801	106080103	2	0.8	2012-07-12
1060801	106080104	2	1	2012-07-12
1060831	106083108	1	1	2012-07-12
1060841	106084103	1	1	2012-07-12
1060841	106084104	1	1	2012-07-12
1060901	106090103	1	0.468493	2012-07-12
1060921	106092103	2	0.0438356	2012-07-12
1070011	107001105	1	1	2012-07-18
1070031	107003102	2	1	2012-07-18
1070051	107005104	1	1	2012-07-18
1070071	107007105	2	0.758904	2012-07-18
1070071	107007106	1	1	2012-07-18
1070091	107009102	1	1	2012-07-18
1070111	107011108	1	1	2012-07-18
1070131	107013103	1	1	2012-07-18
1070151	107015103	2	1	2012-07-18
1070171	107017107	1	1	2012-07-18
1070191	107019104	2	1	2012-07-18
1070211	107021103	1	0.728767	2012-07-18
1070231	107023103	1	1	2012-07-18
1070251	107025103	1	1	2012-07-18
1070251	107025104	1	1	2012-07-18
1070271	107027104	1	1	2012-07-18
1070271	107027105	2	0.528767	2012-07-18
1070291	107029107	2	1	2012-07-18
1070311	107031103	1	1	2012-07-18
1070331	107033103	1	1	2012-07-18
1070331	107033108	1	0.950685	2012-07-18
1070351	107035106	1	0.594521	2012-07-18
1070351	107035107	2	0.0438356	2012-07-18
1070371	107037103	1	1	2012-07-18
1070371	107037104	1	1	2012-07-18
1070391	107039106	2	1	2012-07-18
1070411	107041102	1	1	2012-07-18
1070411	107041103	2	1	2012-07-18
1070431	107043104	2	0.679452	2012-07-18
1070431	107043105	2	1	2012-07-18
1070431	107043106	1	1	2012-07-18
1070451	107045104	2	1	2012-07-18
1070451	107045105	2	1	2012-07-18
1070471	107047105	2	1	2012-07-18
1070471	107047106	2	0.490411	2012-07-18
1070501	107050105	2	1	2012-07-18
1070511	107051106	1	1	2012-07-18
1080011	108001107	1	1	2012-07-14
1080011	108001108	2	1	2012-07-14
1080011	108001109	2	1	2012-07-14
1080011	108001110	1	0.230137	2012-07-14
1080031	108003103	2	0.463014	2012-07-14
1080051	108005105	2	0.315068	2012-07-14
1080071	108007102	1	1	2012-07-12
1080071	108007103	1	1	2012-07-12
1080111	108011104	1	1	2012-07-12
1080121	108012103	2	0.252055	2012-07-14
1080121	108012104	1	0.120548	2012-07-14
1080131	108013106	1	1	2012-07-12
1080131	108013107	2	1	2012-07-12
1080151	108015103	1	0.0109589	2012-07-12
1080171	108017103	1	0.887671	2012-07-12
1080191	108019103	1	1	2012-07-12
1080211	108021105	1	1	2012-07-14
1080231	108023103	2	0.312329	2012-07-14
1080251	108025104	2	1	2012-07-12
1080271	108027103	2	1	2012-07-12
1080271	108027104	1	0.849315	2012-07-12
1080291	108029106	1	0.819178	2012-07-12
1080311	108031105	1	1	2012-07-12
1080311	108031106	1	1	2012-07-12
1080331	108033104	1	0.794521	2012-07-12
1080351	108035104	2	1	2012-07-14
1080371	108037103	1	1	2012-07-12
1080371	108037104	2	0.868493	2012-07-12
1080411	108041104	2	1	2012-07-14
1080421	108042103	1	0.282192	2012-07-14
1080441	108044102	2	1	2012-07-14
1080451	108045104	2	0.59726	2012-07-12
1080451	108045105	1	1	2012-07-12
1080451	108045107	2	0.857534	2012-07-12
1080471	108047105	1	1	2012-07-12
1080471	108047107	1	0.843836	2012-07-12
1080491	108049105	1	1	2012-07-12
1080511	108051106	2	0.638356	2012-07-12
1080531	108053111	2	1	2012-07-12
1080531	108053112	2	1	2012-07-12
1080531	108053113	2	0.284932	2012-07-12
1080551	108055106	1	0.594521	2012-07-12
1080551	108055107	1	1	2012-07-12
1080581	108058104	1	0.950685	2012-07-14
1080581	108058105	2	1	2012-07-14
1080591	108059103	2	0.238356	2012-07-14
1080591	108059104	1	1	2012-07-14
1080611	108061102	2	1	2012-07-12
1080611	108061105	1	0.745205	2012-07-12
1080651	108065103	1	0.764384	2012-07-12
1080661	108066103	1	1	2012-07-14
1080661	108066104	1	0.616438	2012-07-14
1080671	108067106	1	1	2012-07-12
1080691	108069104	1	1	2012-07-12
1080711	108071103	2	1	2012-07-12
1080731	108073103	1	0.824658	2012-07-12
1080731	108073104	1	1	2012-07-12
1080751	108075105	1	1	2012-07-12
1080771	108077107	1	1	2012-07-12
1080791	108079105	1	1	2012-07-14
1080811	108081103	2	1	2012-07-12
2010021	201002104	2	1	2012-08-03
2010021	201002105	2	1	2012-08-03
2010051	201005107	2	1	2012-08-03
2010081	201008105	2	0.742466	2012-08-03
2010081	201008106	2	1	2012-08-03
2010081	201008107	2	0.517808	2012-08-03
2010081	201008108	1	0.624658	2012-08-03
2010111	201011103	1	1	2012-08-03
2010111	201011104	1	0.156164	2012-08-03
2010141	201014106	1	0.153425	2012-08-03
2010171	201017103	1	0.375342	2012-08-03
2010201	201020106	2	0.657534	2012-08-03
2010231	201023107	2	1	2012-08-03
2010261	201026103	1	0.873973	2012-08-03
2010261	201026104	2	1	2012-08-03
2010291	201029105	1	1	2012-08-03
2010321	201032105	2	1	2012-08-03
2010321	201032106	1	1	2012-08-03
2010351	201035104	1	0.443836	2012-08-03
2010381	201038102	2	0.432877	2012-08-03
2010411	201041104	2	1	2012-08-03
2010441	201044103	1	1	2012-08-03
2010441	201044104	1	1	2012-08-03
2010471	201047104	1	0.79726	2012-08-03
2010501	201050104	1	1	2012-08-03
2010531	201053102	2	1	2012-08-03
2010561	201056103	1	0.320548	2012-08-03
2010561	201056104	2	1	2012-08-03
2010591	201059106	1	1	2012-08-03
2010591	201059107	2	1	2012-08-03
2010621	201062104	1	1	2012-08-03
2010651	201065104	1	0.605479	2012-08-03
2010681	201068106	2	1	2012-08-03
2010681	201068107	2	0.813699	2012-08-03
2010681	201068108	1	1	2012-08-03
2010681	201068109	2	1	2012-08-03
2010711	201071103	2	0.59726	2012-08-03
2010711	201071104	2	1	2012-08-03
2010741	201074104	2	0.920548	2012-08-03
2010771	201077105	1	1	2012-08-03
2010801	201080105	1	1	2012-08-03
2010801	201080106	1	0.884932	2012-08-03
2010831	201083103	1	1	2012-08-03
2010831	201083104	1	0.150685	2012-08-03
2010861	201086107	2	0.265753	2012-08-03
2010861	201086108	2	1	2012-08-03
2010921	201092103	1	1	2012-08-03
2010921	201092104	2	0.391781	2012-08-03
2010921	201092105	1	1	2012-08-03
2010951	201095105	2	1	2012-08-03
2010981	201098103	2	1	2012-08-03
2010981	201098104	1	0.630137	2012-08-03
2011011	201101107	1	0.0109589	2012-08-03
2011041	201104102	2	1	2012-08-03
2011071	201107107	2	1	2012-08-03
2011101	201110101		0.238356	2012-08-03
2011101	201110103	2	0.0575342	2012-08-03
2011101	201110104	2	0.0575342	2012-08-03
2011131	201113103	1	1	2012-08-03
2011131	201113104	2	1	2012-08-03
2011161	201116106	2	1	2012-08-03
2011161	201116107	1	1	2012-08-03
2011161	201116108	1	1	2012-08-03
2011191	201119103	2	0.693151	2012-08-04
2011221	201122103	1	1	2012-08-03
2011251	201125104	1	1	2012-08-02
2011281	201128105	1	1	2012-08-03
2011311	201131105	1	0.323288	2012-08-03
2011341	201134103	1	1	2012-08-03
2011371	201137107	1	1	2012-08-03
2011401	201140104	2	1	2012-08-02
2011401	201140105	1	0.805479	2012-08-02
2011431	201143105	2	1	2012-08-03
2011461	201146104	2	1	2012-08-03
2011491	201149105	1	1	2012-08-03
2011521	201152104	2	1	2012-08-03
2011521	201152105	2	1	2012-08-03
2020011	202001106	2	0.536986	2012-08-01
2020011	202001107	2	1	2012-08-01
2020011	202001108	2	1	2012-08-01
2020011	202001109	2	0.967123	2012-08-01
2020031	202003103	1	0.652055	2012-08-01
2020051	202005103	2	0.830137	2012-08-02
2020052	202005206	2	1	2012-08-02
2020052	202005207	1	1	2012-08-02
2020052	202005208	1	0.586301	2012-08-02
2020071	202007107	1	0.879452	2012-08-02
2020071	202007108	2	0.523288	2012-08-02
2020091	202009103	1	1	2012-08-02
2020111	202011107	2	1	2012-08-01
2020111	202011108	1	1	2012-08-01
2020111	202011109	2	1	2012-08-01
2020131	202013112	2	1	2012-08-02
2020151	202015103	1	1	2012-08-01
2020151	202015104	2	1	2012-08-01
2020171	202017103	2	0.865753	2012-08-02
2020171	202017104	2	1	2012-08-02
2020191	202019103	1	0.876712	2012-08-02
2020191	202019104	1	1	2012-08-02
2020211	202021104	1	1	2012-08-01
2020231	202023105	1	1	2012-08-01
2020251	202025106	1	1	2012-08-01
2020271	202027103	1	1	2012-08-01
2020271	202027104	1	0.383562	2012-08-01
2020291	202029103	2	1	2012-08-01
2020291	202029104	2	1	2012-08-01
2020311	202031105	2	1	2012-08-01
2020331	202033106	1	1	2012-08-01
2020351	202035104	2	1	2012-08-02
2020371	202037107	2	0.687671	2012-08-01
2020391	202039104	2	1	2012-08-01
2020391	202039105	1	0.123288	2012-08-01
2020411	202041107	2	1	2012-08-01
2020431	202043107	2	1	2012-08-01
2020451	202045108	1	1	2012-08-01
2020451	202045109	2	1	2012-08-01
2020451	202045110	1	0.254795	2012-08-01
2020471	202047105	2	0.758904	2012-08-02
2020491	202049105	1	1	2012-08-01
2020511	202051103	2	1	2012-08-02
2020511	202051104	2	0.679452	2012-08-02
2020531	202053105	1	0.964384	2012-08-02
2020531	202053106	2	1	2012-08-02
2020551	202055108	2	1	2012-08-01
2020551	202055109	1	1	2012-08-01
2020551	202055111	1	1	2012-08-01
2020571	202057103	1	1	2012-08-01
2020591	202059107	2	1	2012-08-01
2020591	202059108	2	1	2012-08-01
2020591	202059109	2	0.293151	2012-08-01
2020611	202061109	1	1	2012-08-01
2020631	202063106	1	1	2012-08-01
2020651	202065108	1	0.394521	2012-08-01
2020671	202067103	1	1	2012-08-02
2020691	202069103	1	1	2012-08-01
2020691	202069104	1	0.476712	2012-08-01
2020711	202071106	1	1	2012-08-01
2020711	202071107	2	0.060274	2012-08-01
2020731	202073103	1	1	2012-08-01
2020751	202075106	1	1	2012-08-01
2020771	202077109	1	0.241096	2012-08-02
2020771	202077111	1	1	2012-08-02
2020791	202079104	2	1	2012-08-02
2020791	202079105	1	1	2012-08-02
2020811	202081105	2	1	2012-08-02
2020831	202083103	2	1	2012-08-02
2020851	202085106	1	1	2012-08-02
2020871	202087104	1	1	2012-08-02
2020891	202089107	1	1	2012-08-02
2020891	202089108	1	1	2012-08-02
2020911	202091107	1	1	2012-08-01
2020931	202093104	2	1	2012-08-02
2020931	202093105	1	0.430137	2012-08-02
2020951	202095105	2	0.413699	2012-08-02
2020951	202095106	1	1	2012-08-02
2020971	202097106	1	1	2012-08-02
2020991	202099106	1	1	2012-08-04
2020991	202099107	2	1	2012-08-04
2020991	202099108	2	1	2012-08-04
2020991	202099109	2	1	2012-08-04
2021011	202101103	1	1	2012-08-02
2021011	202101104	2	1	2012-08-02
2021031	202103106	2	0.693151	2012-08-02
2021031	202103107	1	0.134247	2012-08-02
2021051	202105105	1	1	2012-08-02
2021051	202105106	2	1	2012-08-02
2021071	202107106	2	1	2012-08-04
2021091	202109108	2	1	2012-08-02
2021091	202109109	1	0.0657534	2012-08-02
2021111	202111103	2	1	2012-08-02
2021131	202113106	2	1	2012-08-02
2021151	202115103	2	0.613699	2012-08-02
2021171	202117104	2	1	2012-08-02
2021191	202119106	2	1	2012-08-02
2021211	202121107	1	1	2012-08-02
2021231	202123106	1	0.438356	2012-08-02
2021231	202123107	2	1	2012-08-02
2021251	202125107	1	0.630137	2012-08-04
2021271	202127103	1	1	2012-08-02
2021271	202127104	1	0.284932	2012-08-02
2021291	202129105	2	1	2012-08-01
2021291	202129106	1	0.219178	2012-08-01
2021311	202131108	1	1	2012-08-01
2021311	202131109	2	0.887671	2012-08-01
2021311	202131110	1	1	2012-08-01
2021331	202133105	2	0.813699	2012-08-01
2021351	202135108	2	0.958904	2012-08-01
2021371	202137103	2	1	2012-08-01
2021371	202137104	1	1	2012-08-01
2021391	202139106	1	1	2012-08-01
2021411	202141103	1	1	2012-08-02
2021431	202143104	2	0.408219	2012-08-02
2021431	202143105	2	0.180822	2012-08-02
2021451	202145105	1	1	2012-08-02
2021451	202145106	1	1	2012-08-02
2021471	202147103	1	0.290411	2012-08-01
2021471	202147104	2	1	2012-08-01
2021471	202147105	1	0.293151	2012-08-01
2021491	202149106	2	1	2012-08-01
2021511	202151104	1	1	2012-08-01
2021531	202153103	2	0.290411	2012-08-02
2021531	202153108	1	0.328767	2012-08-02
2021551	202155106	1	0.60274	2012-08-02
2021551	202155107	2	1	2012-08-02
2021571	202157103	2	1	2012-08-02
2021591	202159103	1	1	2012-08-02
2021591	202159104	1	0.49863	2012-08-02
2021611	202161103	2	1	2012-08-02
2021611	202161104	1	1	2012-08-02
2021611	202161105	2	0.380822	2012-08-02
2021631	202163109	1	0.49863	2012-08-02
2021631	202163110	2	1	2012-08-02
2021631	202163111	1	1	2012-08-02
2021631	202163112	1	0.473973	2012-08-02
2021651	202165103	1	1	2012-08-02
2021651	202165104	1	1	2012-08-02
2021671	202167103	1	1	2012-08-02
2021691	202169103	2	1	2012-08-02
2030021	203002106	1	1	2012-08-10
2030041	203004105	1	1	2012-08-10
2030061	203006103	2	1	2012-08-10
2030081	203008106	2	0.608219	2012-08-10
2030101	203010108	2	0.320548	2012-08-10
2030121	203012103	2	1	2012-08-10
2030141	203014103	2	0.471233	2012-08-10
2030141	203014104	2	0.487671	2012-08-10
2030161	203016104	1	0.476712	2012-08-10
2030181	203018108	1	1	2012-08-10
2030201	203020107	1	1	2012-08-10
2030221	203022105	2	1	2012-08-10
2030241	203024103	1	1	2012-08-10
2030241	203024104	1	1	2012-08-10
2030261	203026105	1	1	2012-08-10
2030261	203026106	2	1	2012-08-10
2030281	203028108	1	1	2012-08-10
2030301	203030103	1	1	2012-08-10
2030301	203030104	2	1	2012-08-10
2030321	203032105	2	1	2012-08-10
2030321	203032106	1	1	2012-08-10
2030341	203034103	2	0.742466	2012-08-10
2030361	203036103	1	1	2012-08-10
2030381	203038103	1	1	2012-08-10
2030381	203038104	2	1	2012-08-10
2030401	203040102	1	0.50137	2012-08-10
2030421	203042107	1	1	2012-08-10
2030441	203044103	1	1	2012-08-10
2030441	203044104	2	1	2012-08-10
2030461	203046103	1	1	2012-08-10
2030461	203046104	2	1	2012-08-10
2030481	203048103	1	1	2012-08-10
2030501	203050103	2	1	2012-08-10
2030501	203050104	2	1	2012-08-10
2030521	203052107	1	1	2012-08-10
2030541	203054104	2	1	2012-08-10
2030541	203054105	1	0.0958904	2012-08-10
2030561	203056102	1	1	2012-08-10
2030561	203056103	1	1	2012-08-10
2030581	203058105	2	0.90137	2012-08-10
2030601	203060103	1	0.210959	2012-08-10
2030621	203062102	2	0.410959	2012-08-10
2030621	203062103	1	1	2012-08-10
2030641	203064103	1	1	2012-08-10
2030641	203064104	2	1	2012-08-10
2040011	204001103	1	0.0219178	2012-08-07
2040021	204002103	2	0.586301	2012-08-07
2040031	204003102	2	0.980822	2012-08-08
2040041	204004103	1	0.4	2012-08-07
2040051	204005103	2	0.506849	2012-08-07
2040051	204005104	2	1	2012-08-07
2040061	204006103	1	1	2012-08-16
2040071	204007102	2	1	2012-08-07
2040071	204007107	1	1	2012-08-07
2040081	204008102	2	1	2012-08-07
2040081	204008105	1	1	2012-08-07
2040091	204009103	1	1	2012-08-07
2040111	204011110	1	1	2012-08-08
2040111	204011111	2	1	2012-08-08
2040121	204012103	1	1	2012-08-07
2040131	204013104	2	0.591781	2012-08-08
2040141	204014105	2	1	2012-08-08
2040151	204015110	2	1	2012-08-08
2040161	204016105	2	1	2012-08-08
2040161	204016106	2	0.868493	2012-08-08
2040171	204017103	2	1	2012-08-08
2040181	204018105	1	1	2012-08-09
2040181	204018106	2	1	2012-08-09
2040181	204018107	2	1	2012-08-09
2040191	204019109	2	1	2012-08-08
2040201	204020105	1	1	2012-08-08
2040211	204021103	1	1	2012-08-09
2040211	204021104	2	0.00547945	2012-08-09
2040221	204022102	2	1	2012-08-09
2040231	204023103	1	1	2012-08-08
2040241	204024103	2	1	2012-08-08
2040251	204025107	1	1	2012-08-08
2040251	204025108	2	1	2012-08-08
2040261	204026102	2	1	2012-08-08
2040261	204026103	2	1	2012-08-08
2040271	204027105	1	1	2012-08-09
2040281	204028102	1	1	2012-08-08
2040281	204028103	2	0.553425	2012-08-08
2040291	204029107	1	1	2012-08-08
2040301	204030104	1	0.865753	2012-08-07
2040311	204031103	1	1	2012-08-08
2040311	204031104	1	1	2012-08-08
2040311	204031105	1	0.117808	2012-08-08
2040321	204032107	1	1	2012-08-07
2040331	204033105	2	1	2012-08-07
2040341	204034104	2	1	2012-08-08
2040351	204035104	1	1	2012-08-07
2040351	204035105	2	0.706849	2012-08-07
2040361	204036105	2	1	2012-08-09
2040361	204036106	2	1	2012-08-09
2040371	204037106	2	1	2012-08-09
2040381	204038105	1	1	2012-08-08
2040381	204038106	1	1	2012-08-08
2040391	204039104	1	1	2012-08-07
2040401	204040107	2	0.594521	2012-08-07
2040401	204040108	2	0.49863	2012-08-07
2040421	204042106	1	1	2012-08-07
2040421	204042107	1	1	2012-08-07
2040431	204043103	1	1	2012-08-07
2040431	204043104	2	1	2012-08-07
2040441	204044105	1	0.876712	2012-08-07
2040451	204045108	1	0.764384	2012-08-09
2040461	204046102	2	1	2012-08-08
2040471	204047104	2	1	2012-08-09
2040481	204048103	2	1	2012-08-08
2040481	204048104	1	0.358904	2012-08-08
2040491	204049105	2	1	2012-08-08
2040491	204049106	2	1	2012-08-08
2040501	204050106	1	1	2012-08-08
2040511	204051103	2	0.578082	2012-08-09
2040511	204051104	1	1	2012-08-09
2040511	204051105	2	1	2012-08-09
2040521	204052107	1	1	2012-08-09
2040541	204054104	1	0.717808	2012-08-09
2040551	204055105	1	1	2012-08-08
2040561	204056103	2	0.879452	2012-08-09
2040571	204057107	1	0.561644	2012-08-09
2040581	204058105	1	1	2012-08-09
2040591	204059103	2	1	2012-08-09
2040601	204060106	1	1	2012-08-07
2040611	204061105	1	0.841096	2012-08-09
2040621	204062108	2	1	2012-08-07
2040631	204063103	2	1	2012-08-09
2040631	204063104	2	0.446575	2012-08-09
2040641	204064105	2	1	2012-08-09
2040651	204065108	2	1	2012-08-11
2040661	204066103	2	1	2012-08-08
2040661	204066104	1	0.131507	2012-08-08
2040671	204067106	2	1	2012-08-07
2040681	204068103	2	1	2012-08-07
2040681	204068104	2	1	2012-08-07
2040691	204069103	1	0.769863	2012-08-07
2040691	204069106	2	0.873973	2012-08-07
2040691	204069109	2	0.676712	2012-08-07
2040701	204070106	1	0.430137	2012-08-07
2040701	204070107	1	1	2012-08-07
2040711	204071105	2	1	2012-08-07
2040721	204072103	1	1	2012-08-11
2040721	204072104	2	0.465753	2012-08-11
2040731	204073103	1	1	2012-08-09
2040741	204074103	2	1	2012-08-09
2040741	204074104	2	0.591781	2012-08-09
2040751	204075103	1	1	2012-08-08
2040751	204075104	2	1	2012-08-08
2040761	204076105	1	1	2012-08-08
2040771	204077103	2	1	2012-08-09
2040781	204078103	2	1	2012-08-08
2040781	204078104	2	1	2012-08-08
2040791	204079104	2	1	2012-08-07
2040801	204080105	2	1	2012-08-07
2040811	204081103	2	0.6	2012-08-07
2040811	204081105	1	0.161644	2012-08-07
2040811	204081107	2	1	2012-08-07
2040821	204082104	1	1	2012-08-09
2040821	204082105	2	1	2012-08-09
2040831	204083102	1	1	2012-08-08
2040831	204083103	1	0.243836	2012-08-08
2040841	204084107	1	0.50411	2012-08-07
2040841	204084108	2	1	2012-08-07
2040851	204085103	2	1	2012-08-07
2040851	204085104	1	1	2012-08-07
2040861	204086105	1	1	2012-08-07
2040861	204086106	1	1	2012-08-07
2040871	204087104	2	1	2012-08-09
2040881	204088102	2	1	2012-08-07
2040891	204089105	2	0.0328767	2012-08-08
2040901	204090105	2	0.358904	2012-08-07
2040901	204090106	2	1	2012-08-07
2040911	204091105	1	0.572603	2012-08-07
2040911	204091106	2	0.528767	2012-08-07
2040911	204091112	2	1	2012-08-07
2040921	204092104	2	1	2012-08-07
2040931	204093104	2	1	2012-08-08
2040941	204094104	1	0.671233	2012-08-09
2040951	204095103	1	1	2012-08-08
2040951	204095104	2	1	2012-08-08
2040961	204096108	1	1	2012-08-08
2040971	204097102	1	1	2012-08-07
2040981	204098106	1	1	2012-08-08
2040981	204098107	1	1	2012-08-08
2050021	205002105	2	1	2012-08-15
2050041	205004106	1	1	2012-08-15
2050041	205004109	1	1	2012-08-15
2050061	205006108	2	1	2012-08-15
2050061	205006109	1	1	2012-08-15
2050081	205008106	2	0.690411	2012-08-14
2050081	205008107	2	1	2012-08-14
2050101	205010103	1	0.882192	2012-08-15
2050101	205010104	2	0.69863	2012-08-15
2050101	205010109	1	1	2012-08-15
2050121	205012103	1	0.564384	2012-08-15
2050141	205014103	2	1	2012-08-15
2050161	205016105	2	1	2012-08-15
2050181	205018103	1	1	2012-08-15
2050201	205020106	1	1	2012-08-15
2050221	205022105	1	1	2012-08-14
2050241	205024102	2	1	2012-08-14
2050241	205024103	2	0.391781	2012-08-14
2050261	205026105	2	1	2012-08-15
2050261	205026106	1	1	2012-08-15
2050281	205028111	1	1	2012-08-15
2050301	205030104	2	1	2012-08-14
2050301	205030105	2	1	2012-08-14
2050321	205032103	2	0.389041	2012-08-15
2050321	205032104	1	1	2012-08-15
2050341	205034103	2	0.30137	2012-08-15
2050341	205034104	1	1	2012-08-15
2050341	205034105	2	0.712329	2012-08-15
2050381	205038107	2	0.860274	2012-08-15
2050391	205039104	1	1	2012-08-15
2050401	205040105	2	1	2012-08-14
2050421	205042108	1	1	2012-08-15
2050441	205044103	2	0.293151	2012-08-15
2050441	205044104	1	1	2012-08-15
2050461	205046104	1	1	2012-08-15
2050481	205048105	1	0.378082	2012-08-15
2050501	205050102	1	1	2012-08-15
2050501	205050110	2	0.0575342	2012-08-15
2050521	205052104	2	1	2012-08-15
2050541	205054104	1	1	2012-08-14
2050561	205056105	2	1	2012-08-15
2050581	205058105	1	1	2012-08-15
2050601	205060105	1	1	2012-08-15
2050621	205062103	1	1	2012-08-15
2050621	205062104	1	0.909589	2012-08-15
2050641	205064103	1	1	2012-08-15
2050641	205064104	1	1	2012-08-15
2050661	205066103	1	1	2012-08-15
2050661	205066104	2	0.0986301	2012-08-15
2050681	205068105	2	1	2012-08-15
2050701	205070103	2	0.30411	2012-08-14
2050721	205072105	2	1	2012-08-14
2050741	205074107	2	1	2012-08-14
2050761	205076103	1	1	2012-08-14
2050761	205076110	2	1	2012-08-14
2050781	205078103	1	0.830137	2012-08-14
2050781	205078104	1	1	2012-08-14
2050801	205080105	1	0.443836	2012-08-14
2050801	205080106	2	1	2012-08-14
2050821	205082109	2	1	2012-08-14
2050821	205082110	2	0.89863	2012-08-14
2050841	205084107	2	1	2012-08-14
2050841	205084108	2	0.558904	2012-08-14
2050881	205088107	1	1	2012-08-14
2050881	205088108	1	1	2012-08-14
2050881	205088109	1	0.556164	2012-08-14
2050901	205090108	1	1	2012-08-14
2050901	205090109	2	1	2012-08-14
2050911	205091103	2	1	2012-08-15
2050911	205091104	1	1	2012-08-15
2050921	205092103	2	1	2012-08-14
2060011	206001104	2	1	2012-08-04
2060031	206003103	1	0.794521	2012-08-04
2060031	206003104	1	1	2012-08-04
2060031	206003105	1	1	2012-08-04
2060051	206005105	2	0.175342	2012-08-04
2060051	206005106	2	1	2012-08-04
2060071	206007104	1	1	2012-08-04
2060071	206007105	2	1	2012-08-04
2060091	206009105	1	1	2012-08-04
2060111	206011106	1	1	2012-08-04
2060131	206013111	1	1	2012-08-04
2060131	206013113	1	0.676712	2012-08-04
2060151	206015102	2	1	2012-08-04
2060151	206015103	2	1	2012-08-04
2060171	206017104	2	1	2012-08-04
2060171	206017105	1	1	2012-08-04
2060191	206019106	2	1	2012-08-04
2060211	206021107	1	1	2012-08-04
2060211	206021108	1	1	2012-08-04
2060211	206021109	1	1	2012-08-04
2060231	206023104	1	1	2012-08-04
2060231	206023105	1	0.871233	2012-08-04
2060251	206025110	2	1	2012-08-04
2060271	206027106	2	0.884932	2012-08-04
2060271	206027107	2	1	2012-08-04
2060291	206029103	1	1	2012-08-04
2060311	206031107	2	1	2012-08-04
2060331	206033103	1	1	2012-08-04
2060331	206033104	1	1	2012-08-04
2060331	206033105	2	0.835616	2012-08-04
2060351	206035103	1	1	2012-08-04
2060371	206037107	1	0.953425	2012-08-04
2060371	206037108	2	1	2012-08-04
2060391	206039106	1	1	2012-08-04
2060411	206041106	1	0.263014	2012-08-04
2060431	206043108	1	1	2012-08-04
2060451	206045102	1	0.312329	2012-08-04
2060451	206045105	2	1	2012-08-04
2060471	206047106	2	1	2012-08-04
2060491	206049106	2	1	2012-08-04
2060511	206051107	2	1	2012-08-04
2060531	206053106	1	1	2012-08-04
2060531	206053107	1	1	2012-08-04
2060551	206055108	1	1	2012-08-04
2060571	206057106	2	0.482192	2012-08-04
2060571	206057107	2	1	2012-08-04
2060571	206057108	1	0.852055	2012-08-04
2060591	206059108	1	1	2012-08-04
2060611	206061106	1	0.350685	2012-08-04
2060611	206061107	1	1	2012-08-04
2060631	206063105	1	1	2012-08-04
3010021	301002106	1	1	2012-05-30
3010041	301004106	2	1	2012-05-30
3010041	301004107	2	0.139726	2012-05-30
3010061	301006105	1	0.260274	2012-05-30
3010061	301006106	2	1	2012-05-30
3010061	301006107	1	1	2012-05-30
3010081	301008106	1	1	2012-05-30
3010101	301010110	2	1	2012-05-30
3010121	301012104	2	1	2012-05-30
3010141	301014103	2	1	2012-05-30
3010161	301016105	2	1	2012-05-30
3010181	301018104	1	0.969863	2012-05-30
3010201	301020103	2	1	2012-05-03
3010221	301022103	2	1	2012-05-31
3010221	301022104	1	1	2012-05-31
3010221	301022105	2	0.0986301	2012-05-31
3010241	301024105	1	1	2012-05-31
3010241	301024106	1	1	2012-05-31
3010241	301024107	2	1	2012-05-31
3010261	301026108	2	1	2012-05-31
3010281	301028107	2	0.175342	2012-05-31
3010281	301028108	1	1	2012-05-31
3010301	301030105	2	1	2012-05-31
3010301	301030106	1	0.706849	2012-05-31
3010321	301032106	2	0.808219	2012-05-30
3010341	301034103	1	1	2012-05-31
3010361	301036108	1	1	2012-05-31
3010381	301038105	2	1	2012-05-31
3010401	301040105	1	1	2012-05-31
3010421	301042105	1	1	2012-05-31
3010441	301044104	1	1	2012-05-31
3010461	301046104	2	0.830137	2012-05-31
3010461	301046105	2	1	2012-05-31
3010481	301048106	1	1	2012-05-31
3010481	301048107	1	0.257534	2012-05-31
3010501	301050108	1	0.539726	2012-05-31
3010521	301052104	1	0.449315	2012-05-31
3010521	301052105	2	1	2012-05-31
3010541	301054105	1	1	2012-05-31
3010561	301056107	2	1	2012-06-06
3010581	301058105	2	0.120548	2012-05-31
3010581	301058106	2	0.750685	2012-05-31
3010601	301060108	2	0.928767	2012-06-06
3010621	301062106	2	0.868493	2012-06-01
3010621	301062107	1	1	2012-06-01
3010641	301064106	1	0.0931507	2012-06-01
3010641	301064107	2	1	2012-06-01
3010661	301066108	2	1	2012-05-31
3010661	301066109	2	0.630137	2012-05-31
3010681	301068104	2	1	2012-06-01
3010701	301070103	2	1	2012-05-31
3010701	301070104	2	0.972603	2012-05-31
3010721	301072107	1	0.29589	2012-06-06
3010721	301072108	1	1	2012-06-06
3010721	301072109	2	1	2012-06-06
3010721	301072110	1	0.0109589	2012-06-06
3010741	301074103	1	1	2012-06-01
3010741	301074104	2	1	2012-06-01
3010741	301074105	1	0.49863	2012-06-01
3010761	301076108	2	0.819178	2012-06-01
3010801	301080104	1	0.879452	2012-05-31
3010801	301080105	1	1	2012-05-31
3010801	301080106	2	0.706849	2012-05-31
3010821	301082107	1	1	2012-06-01
3010841	301084106	1	0.975342	2012-06-05
3010861	301086105	2	1	2012-05-31
3010861	301086106	1	1	2012-05-31
3010881	301088104	1	1	2012-05-31
3010881	301088105	2	0.424658	2012-05-31
3010901	301090103	2	0.682192	2012-06-01
3010901	301090104	1	1	2012-06-01
3010921	301092107	1	1	2012-06-01
3010941	301094110	2	1	2012-06-06
3010961	301096105	2	0.39726	2012-06-05
3010961	301096106	2	1	2012-06-05
3010981	301098107	1	1	2012-06-05
3011001	301100104	1	0.715068	2012-06-05
3011001	301100105	2	1	2012-06-05
3011001	301100106	1	0.156164	2012-06-05
3011021	301102105	1	1	2012-06-05
3011021	301102106	2	0.90137	2012-06-05
3011041	301104103	1	0.180822	2012-06-06
3011041	301104104	2	1	2012-06-06
3011041	301104105	2	1	2012-06-06
3011061	301106105	2	1	2012-06-05
3011081	301108103	1	1	2012-06-06
3011081	301108104	2	1	2012-06-06
3011101	301110103	2	1	2012-06-05
3011121	301112105	1	1	2012-06-05
3011141	301114104	1	1	2012-06-01
3011161	301116104	1	1	2012-06-05
3011161	301116105	2	1	2012-06-05
3011181	301118102	2	1	2012-06-01
3011181	301118109	1	0.509589	2012-06-01
3011201	301120104	2	1	2012-06-01
3011201	301120105	2	1	2012-06-01
3011201	301120106	2	0.619178	2012-06-01
3011221	301122104	2	0.542466	2012-06-06
3011241	301124104	1	1	2012-06-06
3011261	301126103	1	0.608219	2012-06-01
3011261	301126112	1	1	2012-06-01
3011261	301126113	2	1	2012-06-01
3011281	301128107	1	1	2012-06-01
3011301	301130113	1	1	2012-06-06
3011301	301130114	1	1	2012-06-06
3011321	301132106	1	1	2012-06-05
3011321	301132107	1	0.693151	2012-06-05
3011341	301134109	2	1	2012-06-01
3011361	301136103	1	1	2012-06-01
3011361	301136104	2	1	2012-06-01
3011381	301138105	1	1	2012-06-06
3011381	301138106	2	1	2012-06-06
3011401	301140106	1	0.0575342	2012-06-01
3011401	301140107	1	1	2012-06-01
3011401	301140108	2	1	2012-06-01
3011401	301140109	1	1	2012-06-01
3011421	301142103	1	1	2012-06-06
3011441	301144104	1	1	2012-06-06
3011461	301146106	2	0.356164	2012-06-06
3011461	301146107	1	1	2012-06-06
3011461	301146108	1	0.0328767	2012-06-06
3011481	301148105	2	1	2012-06-05
3011501	301150103	1	1	2012-06-06
3011521	301152103	2	1	2012-06-06
3011521	301152104	1	0.29863	2012-06-06
3011541	301154105	1	1	2012-06-05
3011541	301154106	1	0.0328767	2012-06-05
3011561	301156103	2	0.90137	2012-06-05
3011561	301156104	2	1	2012-06-05
3011581	301158103	1	0.980822	2012-06-05
3011581	301158104	1	1	2012-06-05
3011581	301158105	1	1	2012-06-05
3011581	301158106	2	1	2012-06-05
3011601	301160103	1	0.756164	2012-06-05
3011601	301160104	1	1	2012-06-05
3011621	301162103	1	1	2012-06-05
3011621	301162104	2	1	2012-06-05
3011641	301164104	2	1	2012-06-06
3011661	301166103	1	1	2012-06-05
3011681	301168103	1	0.142466	2012-06-05
3011681	301168104	1	1	2012-06-05
3011681	301168105	1	1	2012-06-05
3011701	301170109	1	0.526027	2012-06-06
3011701	301170110	1	1	2012-06-06
3011721	301172107	2	1	2012-06-06
3011741	301174106	2	1	2012-06-05
3011741	301174107	1	1	2012-06-05
3011761	301176106	2	1	2012-06-05
3011761	301176107	2	0.506849	2012-06-05
3011781	301178103	2	0.945205	2012-06-06
3011801	301180104	1	1	2012-06-06
3011801	301180105	2	1	2012-06-06
3011801	301180106	1	0.657534	2012-06-06
3011821	301182103	2	1	2012-06-05
3011821	301182104	1	0.468493	2012-06-05
3011841	301184103	1	1	2012-06-06
3011861	301186103	2	1	2012-06-06
3011861	301186104	1	1	2012-06-06
3011861	301186111	1	1	2012-06-06
3011861	301186112	2	0.030137	2012-06-06
3020011	302001101		1	2012-06-26
3020011	302001104	1	1	2012-06-26
3020011	302001105	2	1	2012-06-26
3020011	302001106	1	0.427397	2012-06-26
3020031	302003104	1	0.887671	2012-06-26
3020051	302005106	2	0.994521	2012-06-26
3020051	302005107	1	1	2012-06-26
3020071	302007103	2	0.939726	2012-06-26
3020091	302009104	2	1	2012-06-26
3020091	302009105	2	1	2012-06-26
3020111	302011104	1	0.739726	2012-06-26
3020131	302013104	1	1	2012-06-26
3020131	302013105	2	1	2012-06-26
3020131	302013106	1	0.312329	2012-06-26
3020151	302015103	1	1	2012-06-26
3020171	302017104	2	1	2012-06-26
3020171	302017105	2	0.906849	2012-06-26
3020191	302019104	2	1	2012-06-26
3020211	302021104	2	1	2012-06-27
3020211	302021105	1	0.183562	2012-06-27
3020231	302023103	1	1	2012-06-27
3020231	302023104	2	0.643836	2012-06-27
3020251	302025107	1	0.178082	2012-06-27
3020251	302025108	2	1	2012-06-27
3020271	302027103	2	1	2012-06-27
3020271	302027104	2	1	2012-06-27
3020291	302029103	2	1	2012-06-27
3020311	302031105	2	0.920548	2012-06-27
3020331	302033106	1	1	2012-06-27
3020351	302035102	2	0.227397	2012-06-26
3020351	302035103	1	1	2012-06-26
3020371	302037103	2	1	2012-06-26
3020371	302037104	1	1	2012-06-26
3020391	302039103	1	1	2012-06-26
3020411	302041103	1	1	2012-06-26
3020411	302041104	1	0.0438356	2012-06-26
3020431	302043105	2	0.0547945	2012-06-26
3020451	302045103	2	1	2012-06-26
3020451	302045104	2	0.632877	2012-06-26
3020471	302047105	2	1	2012-06-26
3020471	302047106	2	1	2012-06-26
3020491	302049102	2	1	2012-06-26
3020511	302051106	1	0.0520548	2012-06-26
3020531	302053102	1	1	2012-06-27
3020531	302053103	1	1	2012-06-27
3020531	302053104	2	0.945205	2012-06-27
3020551	302055108	2	1	2012-06-26
3020571	302057105	2	1	2012-06-27
3020591	302059105	2	1	2012-06-27
3020591	302059106	2	1	2012-06-27
3020621	302062106	2	1	2012-06-27
3020621	302062107	2	1	2012-06-27
3020621	302062108	2	1	2012-06-27
3020631	302063104	2	1	2012-06-27
3020631	302063105	2	1	2012-06-27
3020651	302065103	2	1	2012-06-26
3020671	302067104	1	1	2012-06-27
3020671	302067105	2	1	2012-06-27
3020691	302069106	1	1	2012-06-26
3020711	302071104	2	1	2012-06-26
3020731	302073103	2	1	2012-06-26
3020731	302073104	2	0.484932	2012-06-26
3020751	302075107	1	0.315068	2012-06-26
3020751	302075108	1	1	2012-06-26
3020771	302077103	2	1	2012-06-26
3020791	302079107	1	1	2012-06-26
3020811	302081104	1	0.934247	2012-06-27
3020831	302083106	1	0.983562	2012-06-26
3020851	302085104	2	1	2012-06-26
3020871	302087106	1	1	2012-06-26
3020891	302089104	2	1	2012-06-27
3020891	302089105	1	1	2012-06-27
3020891	302089106	2	0.690411	2012-06-27
3020911	302091103	1	1	2012-06-27
3020931	302093103	2	1	2012-06-27
3020951	302095104	2	1	2012-06-27
3020971	302097103	1	0.594521	2012-06-27
3020991	302099105	2	1	2012-06-26
3020991	302099106	1	1	2012-06-26
3021011	302101105	1	1	2012-06-26
3021011	302101106	2	0.841096	2012-06-26
3021031	302103108	1	1	2012-06-26
3021031	302103109	2	1	2012-06-26
3021051	302105104	2	1	2012-06-26
3021071	302107106	2	1	2012-06-26
3021091	302109108	1	1	2012-06-26
3021111	302111107	1	1	2012-06-26
3021111	302111108	1	1	2012-06-26
3021131	302113107	2	1	2012-06-26
3021151	302115105	1	1	2012-06-27
3021171	302117110	1	0.961644	2012-06-27
3021191	302119104	2	0.934247	2012-06-27
3021191	302119105	2	0.00273973	2012-06-27
3021211	302121103	1	1	2012-06-27
3021211	302121104	1	0.884932	2012-06-27
3021231	302123104	1	1	2012-06-27
3021231	302123105	2	1	2012-06-27
3021251	302125106	1	1	2012-06-27
3021251	302125107	2	1	2012-06-27
3021271	302127105	1	1	2012-06-27
3021271	302127106	2	1	2012-06-27
3021291	302129103	1	1	2012-06-27
3021291	302129104	1	0.468493	2012-06-27
3021301	302130103	2	1	2012-06-27
3021301	302130104	2	1	2012-06-27
3030031	303003107	2	1	2012-06-19
3030061	303006105	2	1	2012-06-19
3030091	303009105	2	1	2012-06-19
3030091	303009106	1	1	2012-06-19
3030121	303012104	1	0.89589	2012-06-19
3030121	303012105	1	0.923288	2012-06-19
3030151	303015106	2	1	2012-06-19
3030181	303018104	2	0.441096	2012-06-20
3030181	303018105	1	1	2012-06-20
3030211	303021105	2	1	2012-06-20
3030241	303024103	2	0.126027	2012-06-20
3030241	303024104	2	1	2012-06-20
3030241	303024105	1	1	2012-06-20
3030271	303027105	1	0.983562	2012-06-20
3030301	303030106	1	1	2012-06-19
3030331	303033103	1	0.372603	2012-06-20
3030361	303036103	2	1	2012-06-19
3030391	303039103	1	1	2012-06-20
3030391	303039104	2	1	2012-06-20
3030421	303042104	1	0.263014	2012-06-20
3030421	303042105	1	1	2012-06-20
3030451	303045102	1	0.539726	2012-06-19
3030481	303048105	2	0.827397	2012-06-19
3030511	303051105	1	1	2012-06-20
3030541	303054103	2	0.841096	2012-06-19
3030541	303054104	2	0.882192	2012-06-19
3030571	303057104	2	1	2012-06-20
3030601	303060103	2	1	2012-06-20
3030601	303060104	1	1	2012-06-20
3030601	303060105	1	1	2012-06-20
3030631	303063103	2	1	2012-06-19
3030661	303066105	1	0.339726	2012-06-19
3030661	303066106	1	1	2012-06-19
3030691	303069104	2	0.490411	2012-06-19
3030691	303069105	2	1	2012-06-19
3030691	303069106	2	1	2012-06-19
3030721	303072103	2	1	2012-06-20
3030751	303075102	2	0.991781	2012-06-19
3030751	303075106	1	1	2012-06-19
3030781	303078106	1	1	2012-06-19
3030781	303078107	1	1	2012-06-19
3030811	303081103	1	1	2012-06-19
3030841	303084104	2	1	2012-06-19
3030871	303087105	2	1	2012-06-19
3030901	303090104	1	1	2012-06-19
3030901	303090105	1	0.0493151	2012-06-19
3030931	303093103	2	1	2012-06-20
3030961	303096105	2	0.591781	2012-06-20
3030991	303099102	1	1	2012-06-20
3030991	303099103	1	0.641096	2012-06-20
3031021	303102103	2	1	2012-06-19
3040011	304001107	1	0.780822	2012-06-09
3040011	304001108	2	1	2012-06-09
3040011	304001110	2	1	2012-06-09
3040031	304003104	2	0.328767	2012-06-09
3040031	304003105	1	1	2012-06-09
3040031	304003106	1	1	2012-06-09
3040051	304005103	2	0.736986	2012-06-09
3040071	304007106	2	0.290411	2012-06-09
3040071	304007107	1	1	2012-06-09
3040091	304009108	1	1	2012-06-09
3040111	304011102	1	1	2012-06-09
3040111	304011103	2	1	2012-06-09
3040111	304011104	1	0.257534	2012-06-09
3040111	304011111	1	1	2012-06-09
3040111	304011112	2	0.465753	2012-06-09
3040151	304015105	1	0.526027	2012-06-09
3040151	304015106	2	1	2012-06-09
3040151	304015107	2	0.687671	2012-06-09
3040171	304017105	1	1	2012-06-09
3040191	304019103	1	1	2012-06-09
3040191	304019104	1	1	2012-06-09
3040211	304021102	1	1	2012-06-09
3040231	304023104	2	1	2012-06-09
3040251	304025107	2	0.465753	2012-06-09
3040271	304027108	2	0.284932	2012-06-09
3040291	304029107	2	0.630137	2012-06-09
3040311	304031103	2	1	2012-06-09
3040331	304033103	2	1	2012-06-09
3040331	304033104	2	1	2012-06-09
3040331	304033105	2	1	2012-06-09
3040351	304035105	1	1	2012-06-09
3040351	304035106	1	0.0520548	2012-06-09
3040371	304037103	1	1	2012-06-09
3040391	304039104	1	0.536986	2012-06-09
3040391	304039105	1	0.536986	2012-06-09
3040411	304041106	1	1	2012-06-09
3040431	304043105	1	1	2012-06-09
3040451	304045106	1	1	2012-06-09
3040451	304045107	1	0.556164	2012-06-09
3040471	304047108	1	0.378082	2012-06-09
3040471	304047109	1	1	2012-06-09
3040491	304049105	1	1	2012-06-09
3040491	304049108	2	1	2012-06-09
3040511	304051105	2	0.80274	2012-06-09
3040531	304053104	1	0.630137	2012-06-09
3040531	304053109	2	0.728767	2012-06-09
3040551	304055106	2	1	2012-06-09
3040551	304055107	2	0.545205	2012-06-09
3040571	304057106	2	1	2012-06-09
3040591	304059103	1	0.80274	2012-06-09
3040611	304061105	2	1	2012-06-09
3040631	304063106	1	1	2012-06-09
3040651	304065103	2	1	2012-06-09
3040651	304065104	2	1	2012-06-09
3040651	304065105	2	1	2012-06-09
3040671	304067106	2	1	2012-06-09
3040691	304069109	1	0.350685	2012-06-09
3040691	304069110	1	0.805479	2012-06-09
3040711	304071110	1	1	2012-06-09
3040731	304073103	2	0.742466	2012-06-09
3040731	304073104	1	1	2012-06-09
3040731	304073105	2	1	2012-06-09
3040751	304075105	1	0.457534	2012-06-09
3040771	304077106	1	1	2012-06-09
3040791	304079103	2	1	2012-06-09
3040791	304079104	2	1	2012-06-09
3040811	304081105	1	1	2012-06-09
3040811	304081106	2	0.871233	2012-06-09
3040841	304084104	2	1	2012-06-09
3040851	304085103	2	0.287671	2012-06-09
3040851	304085104	2	1	2012-06-09
3040851	304085105	1	0.794521	2012-06-09
3040871	304087106	2	0.290411	2012-06-09
3040891	304089107	1	1	2012-06-09
3040911	304091107	1	1	2012-06-09
3040931	304093103	2	0.558904	2012-06-09
3040951	304095103	1	0.421918	2012-06-09
3040971	304097105	1	1	2012-06-09
3050031	305003104	2	1	2012-06-15
3050061	305006103	2	0.972603	2012-06-15
3050061	305006104	1	1	2012-06-15
3050061	305006105	2	0.827397	2012-06-15
3050091	305009102	1	0.816438	2012-06-15
3050121	305012110	1	1	2012-06-15
3050151	305015103	1	1	2012-06-15
3050181	305018108	2	1	2012-06-15
3050211	305021106	2	0.441096	2012-06-15
3050211	305021107	1	1	2012-06-15
3050211	305021108	1	0.682192	2012-06-15
3050241	305024103	2	1	2012-06-15
3050241	305024104	2	1	2012-06-15
3050241	305024105	1	0.0876712	2012-06-15
3050271	305027104	2	0.69589	2012-06-15
3050271	305027105	2	1	2012-06-15
3050271	305027106	1	1	2012-06-15
3050301	305030104	1	0.0958904	2012-06-15
3050301	305030105	2	1	2012-06-15
3050301	305030106	1	1	2012-06-15
3050301	305030107	1	0.841096	2012-06-15
3050331	305033103	1	0.0630137	2012-06-15
3050331	305033104	2	1	2012-06-15
3050331	305033105	1	1	2012-06-15
3050361	305036107	1	1	2012-06-15
3050361	305036108	2	1	2012-06-15
3050361	305036109	2	0.0410959	2012-06-15
3050391	305039105	1	1	2012-06-15
3050391	305039106	1	1	2012-06-15
3050391	305039107	2	0.531507	2012-06-15
3050421	305042105	1	0.252055	2012-06-15
3050421	305042106	2	1	2012-06-15
3050451	305045104	1	1	2012-06-15
3050451	305045105	2	1	2012-06-15
3050481	305048106	1	0.586301	2012-06-15
3050511	305051103	1	1	2012-06-15
3050511	305051104	1	0.739726	2012-06-15
3050541	305054104	2	1	2012-06-15
3050541	305054105	1	0.479452	2012-06-15
3050571	305057104	1	1	2012-06-15
3050601	305060103	1	0.926027	2012-06-15
3050601	305060104	2	0.882192	2012-06-15
3050631	305063103	2	1	2012-06-15
3050631	305063104	2	1	2012-06-15
3050661	305066105	2	1	2012-06-15
3050691	305069108	1	1	2012-06-15
3050721	305072103	2	1	2012-06-15
3050751	305075103	2	0.553425	2012-06-15
3050781	305078103	2	1	2012-06-15
3050781	305078104	1	1	2012-06-15
3050811	305081103	1	1	2012-06-15
3050811	305081104	1	0.657534	2012-06-15
3050841	305084106	1	1	2012-06-15
3050841	305084107	2	0.843836	2012-06-15
3050871	305087104	2	1	2012-06-15
3050871	305087109	2	0.871233	2012-06-15
3050901	305090103	1	1	2012-06-15
3050901	305090104	1	0.290411	2012-06-15
3050931	305093103	2	0.682192	2012-06-15
3050961	305096103	2	1	2012-06-15
3050961	305096104	1	1	2012-06-15
3050961	305096105	1	1	2012-06-15
3050961	305096106	2	1	2012-06-15
3050991	305099103	1	1	2012-06-15
3051021	305102104	2	1	2012-06-15
3060021	306002104	1	1	2012-06-07
3060021	306002105	1	1	2012-06-07
3060051	306005106	1	1	2012-06-07
3060051	306005107	2	1	2012-06-07
3060081	306008104	1	1	2012-06-08
3060081	306008105	2	0.868493	2012-06-08
3060111	306011105	1	0.69589	2012-06-07
3060141	306014103	1	0.331507	2012-06-07
3060141	306014104	1	1	2012-06-07
3060171	306017106	1	0.542466	2012-06-07
3060171	306017107	2	1	2012-06-07
3060171	306017108	1	1	2012-06-07
3060201	306020107	2	0.863014	2012-06-07
3060231	306023105	2	1	2012-06-07
3060261	306026106	2	1	2012-06-07
3060261	306026107	1	1	2012-06-07
3060291	306029107	2	0.383562	2012-06-07
3060291	306029108	1	0.638356	2012-06-07
3060321	306032105	2	1	2012-06-07
3060351	306035104	1	1	2012-06-07
3060351	306035105	1	1	2012-06-07
3060351	306035106	1	1	2012-06-07
3060351	306035107	2	0.252055	2012-06-07
3060381	306038107	1	1	2012-06-07
3060411	306041104	1	0.783562	2012-06-07
3060411	306041105	2	1	2012-06-07
3060441	306044104	1	1	2012-06-07
3060471	306047104	1	1	2012-06-07
3060471	306047105	1	1	2012-06-07
3060501	306050102	2	1	2012-06-07
3060531	306053103	2	0.961644	2012-06-07
3060561	306056104	1	0.780822	2012-06-08
3060591	306059110	2	0.994521	2012-06-08
3060591	306059111	1	1	2012-06-08
3060621	306062106	2	1	2012-06-08
3060621	306062107	1	0.0931507	2012-06-08
3060651	306065102	1	0.0520548	2012-06-08
3060651	306065103	2	1	2012-06-08
3060681	306068106	1	0.0273973	2012-06-07
3060711	306071102	1	1	2012-06-07
3060711	306071103	2	1	2012-06-07
3060741	306074104	2	0.980822	2012-06-08
3060741	306074105	2	1	2012-06-08
3060771	306077105	1	0.350685	2012-06-08
3060801	306080103	2	1	2012-06-08
3060831	306083106	2	1	2012-06-08
3060831	306083107	1	0.890411	2012-06-08
3060861	306086107	2	1	2012-06-08
3060861	306086108	1	1	2012-06-08
3060861	306086109	2	0.0136986	2012-06-08
3060891	306089104	2	0.0958904	2012-06-08
3060891	306089107	2	1	2012-06-08
3060921	306092105	2	0.865753	2012-06-08
3060921	306092106	2	1	2012-06-08
3060921	306092107	2	0.575342	2012-06-08
3060951	306095105	2	1	2012-06-08
3060951	306095106	2	1	2012-06-08
3060981	306098108	1	1	2012-06-08
3061011	306101105	1	1	2012-06-08
3061011	306101106	1	0.172603	2012-06-08
3061041	306104106	2	1	2012-06-08
3061071	306107106	2	1	2012-06-08
3061071	306107107	2	0.252055	2012-06-08
3061101	306110103	2	1	2012-06-08
3061101	306110104	1	0.586301	2012-06-08
3061131	306113106	1	1	2012-06-08
3061161	306116107	1	1	2012-06-08
3061191	306119106	1	0.493151	2012-06-08
3061191	306119107	2	1	2012-06-08
3061191	306119108	1	0.753425	2012-06-08
3061221	306122106	1	1	2012-06-07
3061251	306125107	1	1	2012-06-07
3061281	306128104	2	1	2012-06-07
3061311	306131108	1	0.70137	2012-06-07
3061311	306131109	2	1	2012-06-07
3061341	306134108	2	1	2012-06-08
3061341	306134109	1	1	2012-06-08
3061371	306137103	1	0.131507	2012-06-08
3061371	306137104	1	1	2012-06-08
3061371	306137105	1	1	2012-06-08
3061401	306140106	2	1	2012-06-07
3061401	306140108	2	0.487671	2012-06-07
3061431	306143106	2	1	2012-06-07
3061461	306146104	2	1	2012-06-07
3061491	306149103	1	1	2012-06-07
3061491	306149104	1	0.550685	2012-06-07
3061521	306152106	2	1	2012-06-08
3061521	306152107	2	0.164384	2012-06-08
3061551	306155105	1	1	2012-06-08
3061581	306158106	2	1	2012-06-08
3061581	306158107	2	0.649315	2012-06-08
3061611	306161105	2	1	2012-06-07
3061641	306164109	2	1	2012-06-08
3061671	306167107	2	0.852055	2012-06-08
3061671	306167108	1	1	2012-06-08
3061671	306167109	1	0.841096	2012-06-08
3061701	306170104	2	1	2012-06-07
3061701	306170105	1	0.945205	2012-06-07
3061731	306173104	2	1	2012-06-08
3061761	306176107	2	0.70137	2012-06-08
3061761	306176108	2	1	2012-06-08
3061791	306179104	2	0.969863	2012-06-08
3061791	306179105	1	1	2012-06-08
3061791	306179106	2	1	2012-06-08
3061821	306182108	1	0.273973	2012-06-08
3061821	306182109	1	1	2012-06-08
3061851	306185103	1	1	2012-06-08
3061851	306185104	2	1	2012-06-08
3061881	306188103	2	1	2012-06-08
3061881	306188104	1	1	2012-06-08
3061911	306191106	1	1	2012-06-08
3061941	306194105	2	1	2012-06-08
3061971	306197107	1	1	2012-06-07
3062001	306200105	1	1	2012-06-07
3062031	306203103	2	1	2012-06-07
3062031	306203104	2	0.591781	2012-06-07
3062061	306206103	2	1	2012-06-07
3062061	306206104	1	0.435616	2012-06-07
3062091	306209103	2	1	2012-06-07
3062091	306209104	1	1	2012-06-07
3062091	306209105	2	1	2012-06-07
3062121	306212105	2	1	2012-06-07
3062121	306212106	1	1	2012-06-07
3062121	306212108	2	1	2012-06-07
3062151	306215103	2	0.408219	2012-06-07
3062151	306215104	1	1	2012-06-07
3062151	306215105	2	0.764384	2012-06-07
3070011	307001106	2	1	2012-06-13
3070031	307003106	2	0.389041	2012-06-13
3070051	307005103	2	1	2012-06-13
3070071	307007103	2	1	2012-06-14
3070071	307007104	2	1	2012-06-14
3070071	307007105	2	0.457534	2012-06-14
3070091	307009109	1	1	2012-06-14
3070091	307009110	2	1	2012-06-14
3070111	307011104	1	0.747945	2012-06-13
3070111	307011105	1	1	2012-06-13
3070111	307011106	2	0.306849	2012-06-13
3070111	307011107	2	0.306849	2012-06-13
3070131	307013107	1	1	2012-06-13
3070151	307015105	1	1	2012-06-13
3070151	307015106	1	1	2012-06-13
3070151	307015107	2	0.712329	2012-06-13
3070151	307015113	1	1	2012-06-13
3070151	307015114	2	1	2012-06-13
3070171	307017104	1	1	2012-06-13
3070191	307019106	1	1	2012-06-13
3070191	307019107	2	1	2012-06-13
3070211	307021105	1	1	2012-06-13
3070231	307023107	2	1	2012-06-13
3070231	307023108	2	0.268493	2012-06-13
3070251	307025104	2	1	2012-06-13
3070271	307027105	2	1	2012-06-13
3070271	307027106	2	1	2012-06-13
3070271	307027107	2	0.972603	2012-06-13
3070291	307029103	2	0.534247	2012-06-13
3070291	307029104	2	0.290411	2012-06-13
3070311	307031105	2	1	2012-06-13
3070331	307033103	1	1	2012-06-13
3070351	307035105	1	0.194521	2012-06-14
3070351	307035106	1	1	2012-06-14
3070371	307037106	1	0.786301	2012-06-14
3070371	307037107	1	1	2012-06-14
3070371	307037108	2	0.350685	2012-06-14
3070391	307039105	1	1	2012-06-13
3070411	307041105	1	1	2012-06-14
3070451	307045102	1	0.657534	2012-06-13
3070471	307047102	2	1	2012-06-13
3070491	307049104	2	0.931507	2012-06-13
3070511	307051104	1	1	2012-06-14
3070511	307051105	2	1	2012-06-14
3070531	307053103	1	1	2012-06-14
3070551	307055105	1	1	2012-06-13
3070571	307057105	1	1	2012-06-13
3070571	307057106	1	0.967123	2012-06-13
3070571	307057112	1	1	2012-06-13
3070591	307059102	2	1	2012-06-13
3070591	307059103	1	0.0438356	2012-06-13
3070611	307061104	2	1	2012-06-13
3070631	307063104	2	1	2012-06-13
3070651	307065103	1	1	2012-06-14
3070651	307065104	2	0.386301	2012-06-14
3070671	307067110	1	1	2012-06-13
3070671	307067113	2	0.117808	2012-06-13
3070691	307069107	2	1	2012-06-14
3070711	307071109	2	0.79726	2012-06-14
3070731	307073104	1	1	2012-06-13
3070731	307073105	1	1	2012-06-13
3070731	307073106	1	0.89589	2012-06-13
3070751	307075110	1	1	2012-06-13
3070751	307075112	2	0.758904	2012-06-13
3070751	307075113	1	0.758904	2012-06-13
3070771	307077106	2	1	2012-06-13
3070771	307077107	2	1	2012-06-13
3070791	307079103	1	1	2012-06-13
3070791	307079104	2	1	2012-06-13
3070791	307079105	1	0.315068	2012-06-13
3070811	307081106	1	0.69589	2012-06-13
3070831	307083103	2	1	2012-06-13
3070851	307085103	2	1	2012-06-13
3070851	307085104	1	1	2012-06-13
3070871	307087105	1	1	2012-06-14
3070871	307087106	1	1	2012-06-14
3070871	307087107	2	1	2012-06-14
3070891	307089104	1	1	2012-06-14
3070911	307091103	2	0.928767	2012-06-14
3070931	307093102	1	0.473973	2012-06-14
3070951	307095104	2	0.353425	2012-06-14
3070951	307095105	2	1	2012-06-14
3070951	307095106	2	1	2012-06-14
3070971	307097105	1	1	2012-06-14
3070991	307099103	1	0.175342	2012-06-14
3070991	307099104	2	1	2012-06-14
3071011	307101108	2	0.668493	2012-06-14
3071031	307103103	2	0.372603	2012-06-13
3071031	307103104	1	1	2012-06-13
3071051	307105105	1	0.6	2012-06-13
3071051	307105106	1	1	2012-06-13
3071051	307105110	1	1	2012-06-13
3071071	307107105	2	0.709589	2012-06-13
3071091	307109107	1	1	2012-06-13
3071111	307111108	2	1	2012-06-13
3071131	307113106	2	1	2012-06-13
3071131	307113107	1	0.471233	2012-06-13
3071151	307115103	2	1	2012-06-13
3071171	307117102	2	1	2012-06-13
3071191	307119103	2	0.780822	2012-06-13
3071211	307121105	2	1	2012-06-13
3071231	307123102	1	1	2012-06-14
3071251	307125106	2	0.589041	2012-06-14
3071291	307129104	1	1	2012-06-14
3071291	307129105	1	1	2012-06-14
3071291	307129106	2	1	2012-06-14
3071291	307129107	2	0.920548	2012-06-14
3071291	307129108	2	1	2012-06-14
3071311	307131104	1	1	2012-06-14
3071311	307131105	2	0.684932	2012-06-14
3071331	307133102	2	1	2012-06-14
3080011	308001103	1	1	2012-06-18
3080041	308004103	2	0.493151	2012-06-18
3080071	308007106	2	0.528767	2012-06-18
3080071	308007107	1	1	2012-06-18
3080071	308007108	1	0.383562	2012-06-18
3080101	308010103	2	0.841096	2012-06-18
3080131	308013103	1	0.671233	2012-06-18
3080131	308013104	1	1	2012-06-18
3080131	308013111	1	0.723288	2012-06-18
3080131	308013112	2	0.487671	2012-06-18
3080161	308016103	1	1	2012-06-18
3080191	308019103	2	1	2012-06-18
3080191	308019106	2	1	2012-06-18
3080191	308019107	1	0.534247	2012-06-18
3080221	308022102	2	1	2012-06-18
3080251	308025103	2	1	2012-06-18
3080281	308028106	1	1	2012-06-18
3080281	308028107	2	1	2012-06-18
3080311	308031104	1	0.679452	2012-06-18
3080311	308031105	1	1	2012-06-18
3080341	308034103	2	1	2012-06-18
3080341	308034104	1	1	2012-06-18
3080341	308034111	1	0.975342	2012-06-18
3080371	308037103	2	1	2012-06-18
3080371	308037104	1	0.0986301	2012-06-18
3080401	308040104	1	0.534247	2012-06-18
3080401	308040105	1	1	2012-06-18
3080401	308040106	2	0.339726	2012-06-18
3080401	308040110	1	1	2012-06-18
3080401	308040111	2	1	2012-06-18
3080431	308043102	1	1	2012-06-18
3080431	308043105	2	1	2012-06-18
3080431	308043108	1	0.364384	2012-06-18
3080461	308046103	2	1	2012-06-18
3080461	308046108	2	1	2012-06-18
3080461	308046109	2	1	2012-06-18
3080461	308046110	1	0.813699	2012-06-18
3080491	308049103	1	1	2012-06-18
3080491	308049107	2	1	2012-06-18
3080491	308049108	2	0.0136986	2012-06-18
3080521	308052102	1	1	2012-06-18
3080551	308055103	2	1	2012-06-18
3080551	308055104	1	1	2012-06-18
3080581	308058104	2	1	2012-06-18
3080611	308061107	2	1	2012-06-18
3080641	308064103	2	1	2012-06-18
3080671	308067102	2	1	2012-06-18
3080671	308067103	1	0.99726	2012-06-18
3080701	308070104	1	0.117808	2012-06-18
3080701	308070105	2	0.646575	2012-06-18
4010011	401001107	1	1	2012-06-23
4010031	401003107	2	0.808219	2012-06-23
4010031	401003108	2	1	2012-06-23
4010031	401003109	1	1	2012-06-23
4010031	401003110	1	0.909589	2012-06-23
4010031	401003111	1	0.123288	2012-06-23
4010061	401006104	1	1	2012-06-23
4010091	401009103	1	1	2012-06-23
4010121	401012103	1	1	2012-06-23
4010151	401015105	2	0.465753	2012-06-23
4010151	401015106	1	1	2012-06-23
4010181	401018106	2	1	2012-06-23
4010211	401021106	1	1	2012-06-23
4010241	401024103	1	1	2012-06-23
4010271	401027103	1	1	2012-06-23
4010271	401027104	1	1	2012-06-23
4010301	401030107	1	1	2012-06-23
4010301	401030108	2	0.778082	2012-06-23
4010331	401033108	1	1	2012-06-23
4010361	401036109	2	1	2012-06-23
4010391	401039105	1	0.632877	2012-06-23
4010391	401039106	2	1	2012-06-23
4010421	401042105	1	1	2012-06-23
4010451	401045104	2	1	2012-06-23
4010511	401051103	1	1	2012-06-23
4010541	401054106	2	0.40274	2012-06-23
4010541	401054107	1	0.712329	2012-06-23
4010571	401057104	2	0.465753	2012-06-23
4010601	401060103	2	1	2012-06-23
4010631	401063111	2	1	2012-06-23
4010631	401063112	2	1	2012-06-23
4020021	402002103	2	1	2012-07-06
4020021	402002104	2	1	2012-07-06
4020041	402004106	1	0.410959	2012-07-06
4020041	402004107	2	1	2012-07-06
4020041	402004108	2	0.668493	2012-07-06
4020061	402006105	2	1	2012-07-06
4020061	402006106	1	1	2012-07-06
4020061	402006107	1	0.767123	2012-07-06
4020081	402008107	2	1	2012-07-06
4020101	402010107	2	1	2012-07-06
4020121	402012107	1	0.378082	2012-07-06
4020141	402014107	2	1	2012-07-06
4020161	402016102	2	1	2012-07-06
4020181	402018104	1	1	2012-07-06
4020181	402018105	2	0.572603	2012-07-06
4020201	402020106	1	1	2012-07-06
4020201	402020107	1	0.742466	2012-07-06
4020221	402022106	1	1	2012-07-06
4020221	402022107	1	1	2012-07-06
4020241	402024106	1	1	2012-07-06
4020261	402026105	2	1	2012-07-06
4020281	402028106	1	1	2012-07-06
4020301	402030105	1	0.652055	2012-07-06
4020321	402032103	2	0.717808	2012-07-06
4020341	402034104	1	1	2012-07-06
4020341	402034105	1	1	2012-07-06
4020361	402036108	1	1	2012-07-06
4020381	402038105	1	1	2012-07-06
4020401	402040105	2	1	2012-07-06
4020401	402040106	2	0.0328767	2012-07-06
4020421	402042105	1	1	2012-07-06
4020441	402044105	2	0.572603	2012-07-06
4020441	402044106	2	1	2012-07-06
4020461	402046104	2	1	2012-07-06
4020481	402048105	2	1	2012-07-06
4020501	402050102	1	1	2012-07-06
4020521	402052108	2	1	2012-07-06
4020521	402052109	1	1	2012-07-06
4020541	402054105	2	1	2012-07-06
4020561	402056105	2	1	2012-07-06
4020561	402056106	1	1	2012-07-06
4020581	402058102	2	1	2012-07-06
4020601	402060108	1	1	2012-07-06
4020601	402060109	1	1	2012-07-06
4020621	402062109	1	1	2012-07-06
4020641	402064109	1	1	2012-07-06
4020661	402066109	2	0.676712	2012-07-06
4020661	402066110	1	1	2012-07-06
4020661	402066111	2	0.4	2012-07-06
4020681	402068105	1	1	2012-07-06
4020701	402070105	2	0.561644	2012-07-06
4020721	402072108	1	1	2012-07-06
4020741	402074103	2	1	2012-07-06
4020761	402076103	2	1	2012-07-06
4020781	402078104	2	0.106849	2012-07-06
4020801	402080103	2	1	2012-07-06
4020801	402080104	1	1	2012-07-06
4020821	402082105	1	1	2012-07-06
4020841	402084111	1	1	2012-07-06
4020841	402084112	2	0.128767	2012-07-06
4020861	402086106	1	1	2012-07-06
4020881	402088103	2	1	2012-07-06
4020881	402088104	1	1	2012-07-06
4020881	402088105	1	0.260274	2012-07-06
4020881	402088106	2	0.309589	2012-07-06
4020901	402090107	2	1	2012-07-06
4020921	402092103	1	1	2012-07-06
4030011	403001106	2	1	2012-06-28
4030011	403001107	1	1	2012-06-28
4030011	403001108	1	0.235616	2012-06-28
4030041	403004103	2	1	2012-06-28
4030041	403004104	1	0.843836	2012-06-28
4030071	403007103	2	0.758904	2012-06-28
4030101	403010107	1	1	2012-06-28
4030101	403010108	1	1	2012-06-28
4030131	403013103	2	1	2012-06-28
4030161	403016105	2	1	2012-06-28
4030191	403019104	1	0.216438	2012-06-28
4030191	403019105	1	1	2012-06-28
4030191	403019106	2	1	2012-06-28
4030221	403022104	1	1	2012-06-28
4030221	403022105	2	1	2012-06-28
4030251	403025104	2	1	2012-06-28
4030251	403025105	1	1	2012-06-28
4030251	403025106	1	1	2012-06-28
4030281	403028107	1	1	2012-06-28
4030311	403031105	1	1	2012-06-28
4030341	403034103	1	1	2012-06-28
4030371	403037106	2	1	2012-06-28
4030401	403040105	1	1	2012-06-28
4030431	403043103	2	1	2012-06-28
4030431	403043104	1	1	2012-06-28
4030461	403046108	2	1	2012-06-28
4030491	403049107	1	0.857534	2012-06-28
4030521	403052103	1	1	2012-06-28
4030521	403052104	1	1	2012-06-28
4040011	404001108	1	1	2012-07-05
4040011	404001109	1	1	2012-07-05
4040011	404001110	1	0.589041	2012-07-05
4040031	404003105	1	1	2012-07-05
4040051	404005109	1	1	2012-07-05
4040071	404007103	2	1	2012-07-05
4040111	404011107	2	1	2012-07-05
4040131	404013103	2	1	2012-07-05
4040151	404015103	1	1	2012-07-05
4040151	404015104	1	1	2012-07-05
4040171	404017104	2	1	2012-07-05
4040171	404017105	2	1	2012-07-05
4040191	404019105	1	1	2012-07-05
4040211	404021109	2	1	2012-07-05
4040231	404023103	2	1	2012-07-05
4040251	404025103	2	0.819178	2012-07-05
4040271	404027104	2	0.863014	2012-07-05
4040271	404027105	1	1	2012-07-05
4040271	404027106	2	1	2012-07-05
4040271	404027107	2	0.684932	2012-07-05
4040291	404029107	1	1	2012-07-05
4040311	404031104	1	1	2012-07-05
4040311	404031105	2	1	2012-07-05
4040331	404033104	1	1	2012-07-05
4040331	404033105	2	0.909589	2012-07-05
4040351	404035107	2	1	2012-07-05
4040371	404037108	2	1	2012-07-05
4040371	404037109	1	0.569863	2012-07-05
4040391	404039107	2	1	2012-07-05
4040411	404041103	1	1	2012-07-05
4040431	404043103	2	1	2012-07-05
4040431	404043104	2	0.558904	2012-07-05
4040451	404045102	1	1	2012-07-05
4040471	404047106	1	1	2012-07-05
4040491	404049106	1	1	2012-07-05
4040491	404049107	1	1	2012-07-05
4040511	404051108	1	0.630137	2012-07-05
4040531	404053105	2	1	2012-07-05
4040551	404055103	1	1	2012-07-05
4040551	404055104	2	0.89589	2012-07-05
4040571	404057104	2	0.934247	2012-07-05
4040571	404057105	1	1	2012-07-05
4040591	404059105	1	0.575342	2012-07-05
4050011	405001105	2	1	2012-06-28
4050031	405003105	1	0.493151	2012-06-28
4050031	405003106	2	1	2012-06-28
4050031	405003107	1	1	2012-06-28
4050031	405003108	1	0.657534	2012-06-28
4050051	405005106	2	0.928767	2012-06-28
4050071	405007107	1	0.391781	2012-06-30
4050091	405009108	1	1	2012-06-29
4050091	405009109	2	1	2012-06-29
4050111	405011103	2	1	2012-06-28
4050111	405011104	2	0.961644	2012-06-28
4050131	405013103	2	1	2012-06-28
4050131	405013104	1	1	2012-06-28
4050151	405015106	1	0.523288	2012-06-28
4050151	405015107	2	0.627397	2012-06-28
4050171	405017106	2	0.282192	2012-06-29
4050171	405017107	2	1	2012-06-29
4050171	405017108	1	1	2012-06-29
4050191	405019109	1	1	2012-06-29
4050191	405019110	1	1	2012-06-29
4050211	405021106	2	1	2012-06-28
4050231	405023107	2	1	2012-06-28
4050251	405025103	2	1	2012-06-28
4050251	405025104	1	1	2012-06-28
4050271	405027108	2	1	2012-06-29
4050271	405027109	2	0.328767	2012-06-29
4050271	405027110	2	0.635616	2012-06-29
4050291	405029109	1	1	2012-06-29
4050291	405029110	1	1	2012-06-29
4050291	405029111	1	1	2012-06-29
4050311	405031108	1	1	2012-06-28
4050331	405033109	2	1	2012-06-29
4050351	405035106	1	1	2012-06-28
4050371	405037106	2	0.517808	2012-06-29
4050391	405039106	1	0.723288	2012-06-28
4050411	405041106	2	0.635616	2012-06-29
4050431	405043106	2	1	2012-06-28
4050431	405043107	2	0.309589	2012-06-28
4050451	405045106	1	1	2012-06-29
[truncated: 3,253 more rows]

## Sheet: DataDictionary
Participants
hhid	Household ID
cid	Child ID
xsex	Gender	1: male, 2: female
person-year	Duration of the recorded period
interview date	Date of the interview	yyyy/mm/dd
