# Supplementary material for: Incidence and Risk Factors of Childhood Pneumonia-Like Episodes in Biliran Island, Philippines—A Community-Based Study
Source: PLoS One. 2015 May 4;10(5):e0125009. doi: 10.1371/journal.pone.0125009 (PMC4418693; doi:10.1371/journal.pone.0125009)
Supplement: S2 Dataset — (XLSX) [file pone.0125009.s004.xlsx]

## Sheet: 2A_Pneumonia
hhid	cid	t1	t2	xepi	time	ageepint	xasthma	xsex	xsalary	xedu	xwall	xtoilet	xrefrig	xwash	xdw2	xgage	bibph	bianyhf	cookingenergysource	noofsmokers	xsmoker	xfuel
1010031	101003104	2011-06-01	2012-05-31	0	366	0	0	1	1	2	2	2	1	1	1	0	0	0	2	1	1	2
1010061	101006104	2011-06-01	2012-05-31	0	366	3	0	0	1	2	2	2	1	0	1	0	0	0	5	0	0	5
1010061	101006105	2011-06-01	2012-05-31	0	366	2	0	0	1	2	2	2	1	0	1	0	0	0	5	0	0	5
1010062	101006210	2011-06-01	2012-05-31	0	366	2	0	1	1	2	2	2	1	1	1	0	0	0	2	3	2	2
1010091	101009104	2011-06-01	2012-05-31	0	366	3	0	1	0	2	2	2	0	0	1	0	0	0	2	1	1	2
1010121	101012102	2011-06-01	2012-05-31	0	366	1	1	0	0	1	1	2	0	0	1	0	0	0	1	1	1	1
1010122	101012206	2012-01-13	2012-05-31	0	140	3	0	0	1	2	1	2	0	1	1	0	0	0	2	1	1	2
1010122	101012207	2011-06-01	2012-05-31	0	366	2	0	1	1	2	1	2	0	1	1	0	0	0	2	1	1	2
1010122	101012206	2011-06-01	2012-01-12	1	226	3	0	0	1	2	1	2	0	1	1	0	0	0	2	1	1	2
1010122	101012208	2012-01-21	2012-05-31	0	132	0	0	0	1	2	1	2	0	1	1	0	0	0	2	1	1	2
1010151	101015106	2011-06-01	2012-05-31	0	366	0	0	0	0	2	2	2	1	1	1	0	0	0	2	0	0	2
1010151	101015105	2011-06-01	2012-05-31	0	366	2	0	0	0	2	2	2	1	1	1	0	0	0	2	0	0	2
1010181	101018102	2011-06-01	2011-09-12	0	104	4	0	1	1	2	2	2	1	0	1	0	0	0	5	0	0	5
1010221	101022105	2011-12-07	2012-05-31	0	177	0	0	1	0	1	1	2	0	0	1	0	0	0	2	1	1	2
1010221	101022104	2011-06-01	2012-05-31	0	366	2	0	0	0	1	1	2	0	0	1	0	0	0	2	1	1	2
1010241	101024106	2011-06-01	2012-05-31	0	366	0	0	1	0	1	2	2	0	0	1	0	0	0	2	0	0	2
1010271	101027107	2011-06-01	2012-05-31	0	366	1	0	0	0	1	1	2	0	0	2	0	0	0	2	1	1	2
1010301	101030105	2011-06-01	2012-05-31	0	366	0	0	0	0	1	1	1	0	0	1	0	0	0	2	1	1	2
1010301	101030104	2011-06-01	2011-09-16	0	108	4	0	1	0	1	1	1	0	0	1	0	0	0	2	1	1	2
1010331	101033105	2011-09-04	2012-05-31	0	271	0	0	1	0	2	2	2	1	1	1	0	0	0	2	0	0	2
1010331	101033103	2011-06-01	2012-05-31	0	366	2	0	0	0	2	2	2	1	1	1	0	0	0	2	0	0	2
1010331	101033104	2011-06-01	2012-05-31	0	366	0	0	0	0	2	2	2	1	1	1	0	0	0	2	0	0	2
1010361	101036102	2011-09-10	2012-05-21	1	255	0	0	1	0	2	1	2	0	0	2	0	0	0	2	2	2	2
1010361	101036102	2012-05-22	2012-05-31	0	10	0	0	1	0	2	1	2	0	0	2	0	0	0	2	2	2	2
1010391	101039105	2011-06-01	2012-05-31	0	366	1	0	0	0	1	2	2	1	0	1	0	0	0	2	1	1	2
1010421	101042107	2011-06-01	2012-05-19	0	354	4	0	1	1	1	2	2	0	1	1	0	0	0	2	0	0	2
1010451	101045102	2011-06-01	2012-05-31	0	366	0	0	1	1	2	2	2	1	0	2	0	0	0	1	0	0	1
1010481	101048102	2011-06-01	2012-05-17	0	352	4	0	0	1	2	2	2	1	1	2	0	0	0	2	2	2	2
1010511	101051108	2011-06-01	2012-05-31	0	366	1	0	1	0	1	2	2	0	0	2	0	0	0	2	1	1	2
1010511	101051107	2011-06-01	2011-08-08	0	69	4	0	1	0	1	2	2	0	0	2	0	0	0	2	1	1	2
1010541	101054104	2011-06-01	2011-10-10	0	132	4	0	1	0	1	1	2	1	1	1	0	0	0	2	0	0	2
1010571	101057106	2011-06-01	2012-05-31	0	366	3	0	0	0	2	2	2	1	1	1	0	0	0	2	1	1	2
1010601	101060105	2011-06-01	2012-05-31	0	366	0	0	1	0	1	2	2	0	0	1	0	0	0	2	0	0	2
1010631	101063102	2011-12-31	2012-05-31	0	153	0	0	0	1	2	1	2	1	0	1	0	0	0	2	0	0	2
1010661	101066103	2011-06-01	2011-09-13	0	105	4	0	1	0	2	1	2	0	0	1	0	0	0	2	0	0	2
1010661	101066104	2011-06-01	2012-05-31	0	366	2	0	1	0	2	1	2	0	0	1	0	0	0	2	0	0	2
1010691	101069104	2011-06-01	2012-05-31	0	366	1	0	0	1	1	1	1	0	0	1	0	0	0	2	1	1	2
1010731	101073104	2011-06-01	2012-05-31	0	366	0	0	1	1	2	2	2	1	1	1	0	0	0	5	0	0	5
1010751	101075103	2011-06-01	2012-05-31	0	366	1	0	1	0	1	2	2	0	0	1	0	0	0	2	1	1	2
1010781	101078103	2011-06-01	2012-05-31	0	366	2	0	1	0	1	1	1	0	0	1	0	0	0	2	1	1	2
1010781	101078104	2011-06-01	2012-05-31	0	366	0	0	1	0	1	1	1	0	0	1	0	0	0	2	1	1	2
1010811	101081103	2011-12-13	2012-03-01	0	80	4	0	0	1	1	2	1	0	0	1	0	0	0	2	1	1	2
1010811	101081104	2011-06-01	2012-05-31	0	366	0	0	1	1	1	2	1	0	0	1	0	0	0	2	1	1	2
1010811	101081103	2011-06-01	2011-12-12	1	195	4	0	0	1	1	2	1	0	0	1	0	0	0	2	1	1	2
1010841	101084106	2011-06-01	2011-10-12	1	134	0	0	1	0	1	1	1	0	0	1	0	0	0	2	0	0	2
1010841	101084106	2011-10-13	2012-05-31	0	232	0	0	1	0	1	1	1	0	0	1	0	0	0	2	0	0	2
1010841	101084105	2011-06-01	2012-05-31	0	366	2	0	0	0	1	1	1	0	0	1	0	0	0	2	0	0	2
1010841	101084104	2011-06-01	2011-11-21	0	174	4	0	1	0	1	1	1	0	0	1	0	0	0	2	0	0	2
1010871	101087106	2011-10-01	2012-05-31	0	244	0	0	1	1	2	2	2	1	0	1	0	0	0	2	1	1	2
1010901	101090109	2011-06-01	2012-05-31	0	366	0	0	0	1	1	1	2	0	0	1	0	0	0	2	1	1	2
1010901	101090108	2011-06-01	2012-05-31	0	366	2	0	1	1	1	1	2	0	0	1	0	0	0	2	1	1	2
1010951	101095105	2011-06-01	2012-05-31	0	366	0	0	1	0	1	1	1	0	0	1	0	0	0	2	1	1	2
1010951	101095104	2011-06-01	2012-05-31	0	366	3	0	1	0	1	1	1	0	0	1	0	0	0	2	1	1	2
1010961	101096105	2011-06-01	2012-05-31	0	366	1	0	0	0	1	1	1	0	0	1	0	0	0	2	1	1	2
1010991	101099105	2011-06-01	2011-09-23	0	115	4	0	1	1	1	1	1	0	0	1	0	0	0	2	0	0	2
1011021	101102105	2011-06-01	2012-05-31	0	366	1	0	1	1	1	1	2	0	0	1	0	0	0	2	1	1	2
1011021	101102104	2011-06-01	2012-05-31	0	366	3	0	1	1	1	1	2	0	0	1	0	0	0	2	1	1	2
1011051	101105103	2011-06-01	2012-05-31	0	366	2	0	1	0	1	1	1	0	0	1	0	0	0	2	1	1	2
1011051	101105104	2011-06-01	2012-05-31	0	366	1	0	0	0	1	1	1	0	0	1	0	0	0	2	1	1	2
1011101	101110106	2011-06-01	2011-10-24	0	146	4	0	1	1	1	2	2	0	1	1	0	0	0	2	1	1	2
1011111	101111106	2011-06-01	2012-05-31	0	366	3	0	1	0	1	1	2	0	0	2	0	0	0	2	1	1	2
1011141	101114104	2011-06-01	2012-05-31	0	366	2	0	0	1	2	2	2	0	0	2	0	0	0	2	1	1	2
1011141	101114103	2011-06-01	2011-12-31	0	214	4	0	1	1	2	2	2	0	0	2	0	0	0	2	1	1	2
1011171	101117103	2011-06-01	2011-07-29	0	59	4	0	1	0	1	2	2	0	0	2	0	0	0	2	1	1	2
1011201	101120103	2011-08-19	2012-05-31	0	287	0	0	0	0	1	1	1	0	0	1	0	0	0	2	0	0	2
1011251	101125104	2011-06-01	2012-05-31	0	366	0	0	0	1	2	2	2	1	1	2	0	0	0	5	0	0	5
1011251	101125103	2011-06-01	2012-05-31	0	366	2	0	0	1	2	2	2	1	1	2	0	0	0	5	0	0	5
1020031	102003104	2011-06-01	2011-11-15	0	168	4	0	0	0	2	2	2	0	1	1	0	0	0	2	0	0	2
1020061	102006107	2011-06-01	2012-05-31	0	366	1	0	1	0	1	1	1	0	0	1	0	0	0	2	1	1	2
1020091	102009104	2011-06-01	2012-05-31	0	366	1	0	0	1	1	2	2	0	0	1	0	0	0	2	1	1	2
1020121	102012107	2011-06-01	2012-05-31	0	366	2	0	1	1	2	2	2	1	0	1	0	0	0	2	1	1	2
1020151	102015103	2011-06-01	2012-05-31	0	366	3	0	1	1	2	1	2	1	0	1	0	0	0	2	1	1	2
1020181	102018103	2011-06-01	2012-05-31	0	366	0	0	0	0	2	1	2	0	0	1	0	0	0	2	0	0	2
1020211	102021103	2011-06-01	2012-05-31	0	366	0	0	0	0	1	2	2	1	1	1	0	0	0	2	0	0	2
1020211	102021104	2012-02-03	2012-05-31	0	119	0	0	1	0	1	2	2	1	1	1	0	0	0	2	0	0	2
1020241	102024103	2011-10-15	2012-05-31	0	230	0	0	0	1	2	1	2	1	0	1	0	0	0	2	0	0	2
1020281	102028107	2011-06-01	2012-05-31	0	366	0	0	0	0	2	1	2	0	0	1	0	0	0	2	1	1	2
1020301	102030108	2011-06-01	2012-04-11	0	316	4	0	1	1	2	2	2	0	0	2	0	0	1	2	1	1	2
1020341	102034105	2011-06-01	2012-05-05	0	340	4	0	1	1	2	1	2	0	0	2	0	0	0	2	0	0	2
1020361	102036104	2011-06-01	2012-05-31	0	366	2	0	0	1	2	2	2	1	1	2	0	0	0	2	1	1	2
1020391	102039103	2012-05-24	2012-05-31	0	8	4	0	0	1	2	2	2	1	1	2	0	0	1	5	0	0	5
1020391	102039103	2011-06-01	2012-05-23	1	358	3	0	0	1	2	2	2	1	1	2	0	0	1	5	0	0	5
1020421	102042103	2011-06-01	2012-04-10	0	315	4	0	1	0	2	1	1	0	0	2	0	0	1	2	1	1	2
1020451	102045104	2012-05-28	2012-05-31	0	4	0	0	1	0	2	1	1	0	0	2	0	0	1	2	1	1	2
1020451	102045103	2012-01-13	2012-05-10	0	119	4	0	0	0	2	1	1	0	0	2	0	0	1	2	1	1	2
1020451	102045103	2011-06-01	2012-01-12	1	226	4	0	0	0	2	1	1	0	0	2	0	0	1	2	1	1	2
1020491	102049108	2011-10-29	2012-05-31	0	216	0	0	0	1	2	2	2	1	1	2	0	0	1	2	1	1	2
1020491	102049110	2011-06-01	2012-05-31	0	366	3	0	0	1	2	2	2	1	1	2	0	0	1	2	1	1	2
1020511	102051104	2011-06-01	2012-05-25	0	360	4	0	1	1	2	1	2	0	1	1	0	0	1	2	2	2	2
1020511	102051105	2011-06-01	2012-05-31	0	366	0	0	1	1	2	1	2	0	1	1	0	0	1	2	2	2	2
1020541	102054103	2011-06-01	2012-05-31	0	366	1	0	0	1	2	1	2	0	1	1	0	0	1	5	0	0	5
1020571	102057106	2011-12-07	2012-05-31	0	177	0	0	1	0	1	1	2	0	0	1	0	0	1	2	1	1	2
1020571	102057105	2011-06-01	2012-04-15	0	320	4	0	0	0	1	1	2	0	0	1	0	0	1	2	1	1	2
1020601	102060110	2011-06-01	2012-05-31	0	366	2	0	0	1	1	1	2	0	0	1	0	0	1	2	2	2	2
1020641	102064103	2011-06-01	2012-05-31	0	366	0	0	0	1	2	2	2	0	1	1	0	0	1	2	0	0	2
1020661	102066105	2011-06-01	2012-05-31	0	366	0	0	0	1	2	1	1	0	0	1	0	0	1	2	1	1	2
1020691	102069105	2011-06-01	2012-05-31	0	366	0	0	0	1	2	1	2	0	0	1	0	0	1	2	1	1	2
1020721	102072106	2011-06-01	2012-05-31	0	366	2	0	1	1	2	1	2	0	0	1	0	0	1	2	3	2	2
1020751	102075104	2011-06-01	2012-05-31	0	366	2	0	1	0	1	1	1	0	0	1	0	1	1	2	1	1	2
1020791	102079103	2011-06-01	2012-05-31	0	366	3	0	0	0	2	1	1	0	0	1	0	1	1	2	1	1	2
1020791	102079104	2011-06-01	2012-05-31	0	366	1	0	1	0	2	1	1	0	0	1	0	1	1	2	1	1	2
1020811	102081105	2012-01-25	2012-05-31	0	128	0	0	1	0	2	2	2	1	1	1	0	1	1	2	1	1	2
1020811	102081104	2011-06-01	2011-09-22	0	114	4	0	1	0	2	2	2	1	1	1	0	1	1	2	1	1	2
1020841	102084104	2011-06-01	2012-04-15	0	320	4	0	0	0	2	1	2	0	0	1	0	1	1	2	0	0	2
1020841	102084105	2011-06-01	2012-05-31	0	366	2	0	1	0	2	1	2	0	0	1	0	1	1	2	0	0	2
1020891	102089103	2011-06-01	2012-05-31	0	366	1	0	0	0	2	2	2	0	0	1	0	1	1	2	1	1	2
1020911	102091104	2011-06-01	2012-05-31	0	366	1	0	0	1	2	1	1	0	1	1	0	1	1	2	0	0	2
1020911	102091103	2011-06-01	2011-10-01	0	123	4	0	1	1	2	1	1	0	1	1	0	1	1	2	0	0	2
1020931	102093102	2011-08-24	2012-05-31	0	282	0	0	0	0	2	1	2	0	0	1	0	1	1	2	0	0	2
1030021	103002103	2011-06-01	2011-11-12	1	165	1	0	1	1	1	2	2	1	1	2	0	0	0	2	0	0	2
1030021	103002103	2011-11-13	2012-05-31	0	201	1	0	1	1	1	2	2	1	1	2	0	0	0	2	0	0	2
1030041	103004103	2011-10-21	2012-05-31	0	224	0	0	0	0	2	2	2	0	0	2	0	0	0	2	0	0	2
1030041	103004102	2011-06-01	2012-05-31	0	366	3	0	1	0	2	2	2	0	0	2	0	0	0	2	0	0	2
1030041	103004112	2011-06-01	2012-05-31	0	366	3	0	0	0	2	2	2	0	0	2	0	0	0	2	0	0	2
1030071	103007104	2011-06-01	2012-05-31	0	366	0	0	1	0	1	1	1	0	0	2	0	0	0	2	1	1	2
1030071	103007103	2011-06-01	2012-05-31	0	366	2	0	1	0	1	1	1	0	0	2	0	0	0	2	1	1	2
1030081	103008104	2011-12-02	2012-05-31	0	182	0	0	1	0	2	1	1	0	0	1	0	0	0	2	0	0	2
1030081	103008103	2011-06-01	2012-05-31	0	366	1	0	1	0	2	1	1	0	0	1	0	0	0	2	0	0	2
1030101	103010106	2011-11-02	2012-05-31	0	212	0	0	0	1	1	1	2	0	0	1	0	0	0	2	0	0	2
1030101	103010105	2011-06-01	2011-12-07	0	190	4	0	0	1	1	1	2	0	0	1	0	0	0	2	0	0	2
1030121	103012106	2011-06-01	2012-05-31	0	366	2	0	1	0	1	1	2	0	0	2	0	0	0	2	1	1	2
1030141	103014106	2011-06-01	2012-05-31	0	366	3	0	0	1	2	2	2	1	0	2	0	0	0	2	1	1	2
1030161	103016105	2011-06-01	2012-05-31	0	366	2	0	0	0	1	2	2	0	1	1	0	0	0	2	0	0	2
1030181	103018104	2011-06-01	2011-11-16	0	169	4	0	1	0	2	1	2	0	0	1	0	0	0	2	1	1	2
1030181	103018105	2011-06-01	2012-05-31	0	366	0	0	1	0	2	1	2	0	0	1	0	0	0	2	1	1	2
1030201	103020103	2011-07-28	2012-05-31	0	309	0	0	1	1	1	1	1	0	0	1	0	0	0	2	1	1	2
1030221	103022104	2011-06-01	2012-03-04	0	278	4	0	1	0	1	2	2	0	0	1	0	0	0	2	1	1	2
1030241	103024103	2011-06-01	2012-05-31	0	366	3	0	1	1	1	2	2	0	0	2	0	0	0	2	0	0	2
1030261	103026103	2011-06-01	2011-11-08	0	161	4	0	0	1	1	1	2	0	0	1	0	0	0	2	0	0	2
1030261	103026104	2011-06-01	2012-05-31	0	366	0	0	1	1	1	1	2	0	0	1	0	0	0	2	0	0	2
1030291	103029103	2011-06-01	2012-05-31	0	366	2	0	0	0	2	2	2	0	0	1	0	0	0	2	0	0	2
1030291	103029104	2011-11-29	2012-05-31	0	185	0	0	0	0	2	2	2	0	0	1	0	0	0	2	0	0	2
1030301	103030103	2011-06-01	2012-05-31	0	366	0	0	1	1	2	2	2	0	0	1	0	0	0	2	1	1	2
1030321	103032103	2011-06-01	2012-05-31	0	366	2	0	1	1	2	1	2	1	0	1	0	0	0	5	1	1	5
1030321	103032104	2011-12-03	2012-05-31	0	181	0	0	0	1	2	1	2	1	0	1	0	0	0	5	1	1	5
1030341	103034104	2011-06-01	2012-05-31	0	366	1	0	1	1	2	1	2	0	0	1	0	0	1	2	0	0	2
1030341	103034103	2011-06-01	2012-05-31	0	366	2	0	1	1	2	1	2	0	0	1	0	0	1	2	0	0	2
1030361	103036103	2011-06-01	2012-05-31	0	366	3	0	1	1	1	1	2	0	0	1	0	0	0	2	1	1	2
1030361	103036104	2011-06-01	2012-05-31	0	366	0	0	1	1	1	1	2	0	0	1	0	0	0	2	1	1	2
1030381	103038103	2011-06-01	2012-05-31	0	366	3	0	1	0	1	1	2	0	0	1	0	0	0	2	1	1	2
1030401	103040103	2011-06-01	2011-07-17	1	47	1	0	0	1	1	1	2	0	0	1	0	0	0	2	0	0	2
1030401	103040103	2011-07-18	2012-05-31	0	319	1	0	0	1	1	1	2	0	0	1	0	0	0	2	0	0	2
1030401	103040102	2011-06-01	2012-05-31	0	366	3	0	0	1	1	1	2	0	0	1	0	0	0	2	0	0	2
1030421	103042102	2011-06-01	2012-05-31	0	366	0	0	1	0	1	1	2	0	0	1	0	0	0	2	1	1	2
1030451	103045102	2012-03-03	2012-05-31	0	90	0	0	0	1	2	2	2	1	1	2	0	0	0	2	0	0	2
1030461	103046104	2011-12-13	2012-05-31	0	171	1	0	1	1	2	1	2	1	1	2	0	0	0	2	1	1	2
1030461	103046104	2011-06-01	2011-12-12	1	195	0	0	1	1	2	1	2	1	1	2	0	0	0	2	1	1	2
1030501	103050103	2011-06-01	2012-05-31	0	366	2	0	1	1	2	2	2	1	0	1	0	0	0	5	0	0	5
1030511	103051102	2011-06-01	2012-05-31	0	366	0	0	1	1	2	2	2	1	1	2	0	0	0	5	0	0	5
1030521	103052104	2012-03-18	2012-05-31	0	75	0	0	1	0	1	1	1	0	0	2	0	0	0	2	1	1	2
1030521	103052103	2011-06-01	2012-05-31	0	366	1	0	1	0	1	1	1	0	0	2	0	0	0	2	1	1	2
1030541	103054104	2011-06-01	2012-05-31	0	366	1	0	1	1	2	2	2	1	1	1	0	0	0	2	0	0	2
1030541	103054103	2011-06-01	2012-05-31	0	366	3	0	0	1	2	2	2	1	1	1	0	0	0	2	0	0	2
1030561	103056103	2011-06-01	2012-05-31	0	366	1	0	0	1	2	2	2	0	0	1	0	0	0	2	2	2	2
1030581	103058105	2012-02-14	2012-05-31	0	108	0	0	1	1	2	1	2	0	0	1	0	0	0	2	0	0	2
1030581	103058104	2011-06-01	2011-08-09	0	70	4	0	1	1	2	1	2	0	0	1	0	0	0	2	0	0	2
1030601	103060104	2011-06-01	2012-05-31	0	366	2	0	1	1	2	2	2	0	0	1	0	0	0	2	0	0	2
1030601	103060103	2011-06-01	2012-05-31	0	366	3	0	0	1	2	2	2	0	0	1	0	0	0	2	0	0	2
1030621	103062105	2011-11-26	2012-05-31	0	188	0	0	1	1	2	2	2	1	0	1	0	0	0	2	1	1	2
1030641	103064106	2012-03-18	2012-05-31	0	75	0	0	0	1	2	1	2	1	0	1	0	0	0	2	1	1	2
1030641	103064105	2011-06-01	2012-05-31	0	366	1	0	1	1	2	1	2	1	0	1	0	0	0	2	1	1	2
1030661	103066104	2011-06-01	2012-05-31	0	366	3	0	0	0	1	1	1	0	0	1	0	0	0	2	0	0	2
1030681	103068102	2011-06-01	2012-05-31	0	366	2	0	1	0	2	2	2	0	0	1	0	0	0	2	0	0	2
1030681	103068103	2011-06-01	2012-05-31	0	366	0	0	0	0	2	2	2	0	0	1	0	0	0	2	0	0	2
1030701	103070103	2011-06-01	2012-05-31	0	366	1	0	1	1	2	2	2	0	0	1	0	0	0	2	0	0	2
1030721	103072102	2011-06-01	2012-05-31	0	366	0	0	1	0	2	1	2	0	0	1	0	0	0	2	0	0	2
1030751	103075103	2011-06-01	2012-05-31	0	366	1	0	0	0	2	1	2	0	0	1	0	0	0	2	0	0	2
1030761	103076104	2011-06-01	2012-05-31	0	366	3	0	1	0	1	1	1	0	0	1	0	0	0	2	0	0	2
1030761	103076105	2011-06-01	2012-05-31	0	366	0	0	0	0	1	1	1	0	0	1	0	0	0	2	0	0	2
1030791	103079104	2011-06-01	2012-05-31	0	366	2	0	0	0	1	2	2	0	0	1	0	0	0	2	2	2	2
1030801	103080104	2011-08-07	2012-05-31	0	299	0	0	1	0	2	1	2	0	0	1	0	0	0	2	0	0	2
1030801	103080104	2011-06-01	2011-08-06	1	67	0	0	1	0	2	1	2	0	0	1	0	0	0	2	0	0	2
1030821	103082103	2011-06-01	2012-05-31	0	366	0	0	0	0	2	2	1	0	0	1	0	0	0	2	0	0	2
1030821	103082102	2011-06-01	2012-05-31	0	366	3	0	1	0	2	2	1	0	0	1	0	0	0	2	0	0	2
1030841	103084104	2011-06-01	2011-12-09	0	192	4	0	0	1	1	1	2	0	0	1	0	0	0	2	1	1	2
1030871	103087103	2011-06-01	2012-05-31	0	366	1	0	1	0	2	1	2	0	0	1	0	0	0	2	1	1	2
1030881	103088103	2011-07-10	2012-05-31	0	327	0	0	1	0	1	1	2	0	0	1	0	0	0	2	0	0	2
1030901	103090103	2011-06-01	2012-05-31	0	366	1	0	0	0	1	2	2	1	1	1	0	0	0	2	1	1	2
1030921	103092107	2011-06-01	2012-05-31	0	366	0	0	1	0	1	2	2	0	0	1	0	0	0	2	1	1	2
1030941	103094107	2011-06-01	2012-05-31	0	366	1	0	0	0	2	1	2	0	0	1	0	0	0	2	0	0	2
1030961	103096109	2011-06-01	2012-05-31	0	366	3	0	1	0	2	1	2	0	1	1	0	0	0	2	2	2	2
1030961	103096110	2011-06-01	2012-05-31	0	366	1	0	1	0	2	1	2	0	1	1	0	0	0	2	2	2	2
1030961	103096108	2011-06-01	2012-01-25	0	239	4	0	1	0	2	1	2	0	1	1	0	0	0	2	2	2	2
1030961	103096103	2011-12-04	2012-05-31	0	180	0	0	0	0	2	1	2	0	1	1	0	0	0	2	2	2	2
1030991	103099105	2011-06-01	2012-05-31	0	366	1	0	0	0	2	2	2	0	1	1	0	0	0	2	1	1	2
1031001	103100105	2011-06-01	2012-05-31	0	366	1	0	1	0	2	2	2	1	0	1	0	0	0	2	0	0	2
1031021	103102106	2011-06-01	2011-11-25	0	178	4	0	0	1	2	2	2	0	0	1	0	0	0	2	0	0	2
1031041	103104106	2011-06-01	2012-05-31	0	366	2	0	0	1	1	2	2	0	1	1	0	0	0	2	1	1	2
1040031	104003105	2011-06-01	2012-05-31	0	366	0	0	1	0	1	1	1	0	0	1	0	0	0	2	1	1	2
1040031	104003103	2011-06-01	2012-05-31	0	366	2	0	1	0	1	1	1	0	0	1	0	0	0	2	1	1	2
1040031	104003104	2011-06-01	2011-06-13	0	13	4	0	1	0	1	1	1	0	0	1	0	0	0	2	1	1	2
1040051	104005103	2011-06-01	2012-05-31	0	366	0	0	0	0	2	1	2	0	0	1	0	0	0	2	1	1	2
1040071	104007105	2011-06-01	2012-05-31	0	366	1	0	0	0	1	1	1	0	0	1	0	0	0	2	2	2	2
1040071	104007104	2011-06-01	2012-05-31	0	366	3	0	1	0	1	1	1	0	0	1	0	0	0	2	2	2	2
1040091	104009105	2011-06-01	2012-05-31	0	366	1	0	0	1	1	2	2	0	0	1	0	0	0	2	0	0	2
1040091	104009104	2011-06-01	2012-05-31	0	366	3	0	1	1	1	2	2	0	0	1	0	0	0	2	0	0	2
1040111	104011108	2011-06-01	2012-01-27	0	241	4	0	1	1	2	2	2	1	0	1	0	0	0	2	0	0	2
1040131	104013105	2011-06-01	2012-05-31	0	366	3	0	1	1	2	2	2	1	1	1	0			2	0	0	2
1040161	104016104	2011-06-01	2012-05-31	0	366	2	0	0	0	2	1	1	0	0	1	0	0	0	2	0	0	2
1040171	104017104	2011-09-05	2012-05-31	0	270	0	0	0	1	2	1	2	1	1	1	0	0	0	1	0	0	1
1040191	104019106	2011-06-01	2012-05-31	0	366	1	0	1	0	2	1	1	0	0	1	0	0	0	2	1	1	2
1040211	104021105	2011-06-01	2012-05-31	0	366	0	0	0	0	1	1	1	0	0	1	0	0	0	2	1	1	2
1040211	104021104	2011-06-01	2012-05-31	0	366	3	0	0	0	1	1	1	0	0	1	0	0	0	2	1	1	2
1040231	104023102	2011-06-01	2012-05-31	0	366	3	0	0	1	2	2	2	0	0	2	0	0	0	2	2	2	2
1040231	104023103	2011-06-01	2012-05-31	0	366	1	0	0	1	2	2	2	0	0	2	0	0	0	2	2	2	2
1040251	104025102	2011-07-11	2012-05-31	0	326	0	0	1	1	2	2	2	1	1	1	0	0	0	5	1	1	5
1040251	104025105	2011-06-01	2012-05-31	0	366	2	0	1	1	2	2	2	1	1	1	0	0	0	5	1	1	5
1040271	104027103	2011-06-01	2012-05-31	0	366	1	0	1	1	2	1	1	0	0	2	0	0	0	2	0	0	2
1040311	104031102	2011-06-01	2012-05-31	0	366	3	0	1	0	2	1	2	0	0	1	0	0	0	2	0	0	2
1040311	104031103	2011-06-01	2012-05-31	0	366	0	0	0	0	2	1	2	0	0	1	0	0	0	2	0	0	2
1040331	104033103	2011-06-01	2012-05-31	0	366	0	0	1	0	1	1	2	0	0	2	0	0	0	2	1	1	2
1040361	104036103	2011-06-01	2012-05-31	0	366	0	0	0	0	1	1	1	0	0	1	0	0	0	2	1	1	2
1040381	104038106	2011-06-01	2012-05-31	0	366	1	0	1	0	1	1	1	0	0	1	0	0	0	2	1	1	2
1040381	104038108	2011-06-01	2012-05-31	0	366	3	0	0	0	1	1	1	0	0	1	0	0	0	2	1	1	2
1040381	104038107	2011-06-01	2012-05-31	0	366	0	0	0	0	1	1	1	0	0	1	0	0	0	2	1	1	2
1040391	104039102	2011-06-01	2012-02-12	1	257	0	0	0	0	1	1	1	0	0	2	0	0	0	2	0	0	2
1040391	104039102	2012-02-13	2012-05-31	0	109	1	0	0	0	1	1	1	0	0	2	0	0	0	2	0	0	2
1040391	104039104	2011-10-30	2012-05-31	0	215	0	0	0	0	1	1	1	0	0	2	0	0	0	2	0	0	2
1040411	104041105	2012-01-04	2012-05-31	0	149	0	0	1	0	1	1	2	0	0	2	0	0	0	2	1	1	2
1040431	104043105	2011-06-01	2012-05-31	0	366	3	0	1	0	2	1	2	0	0	2	0	0	0	2	1	1	2
1040431	104043106	2011-06-01	2012-05-31	0	366	1	0	1	0	2	1	2	0	0	2	0	0	0	2	1	1	2
1040451	104045105	2011-06-01	2012-05-31	0	366	1	0	1	1	2	2	2	1	1	2	0	0	0	2	1	1	2
1040451	104045106	2011-06-01	2012-05-31	0	366	0	0	0	1	2	2	2	1	1	2	0	0	0	2	1	1	2
1040471	104047103	2011-10-30	2012-05-31	0	215	0	0	1	1	2	2	2	1	1	1	0	0	0	5	0	0	5
1040491	104049105	2011-06-01	2012-05-31	0	366	2	0	1	1	2	1	2	0	1	1	0	0	0	5	1	1	5
1040511	104051103	2011-06-01	2012-05-31	0	366	0	0	1	1	2	2	2	1	0	1	0	0	0	2	0	0	2
1040531	104053103	2011-06-01	2012-05-31	0	366	3	0	1	1	2	2	1	0	1	1	0	0	0	5	0	0	5
1040531	104053104	2011-06-01	2012-05-31	0	366	1	0	1	1	2	2	1	0	1	1	0	0	0	5	0	0	5
1040551	104055104	2011-06-01	2012-05-31	0	366	1	0	1	1	1	2	2	1	1	1	0	0	0	5	0	0	5
1040581	104058104	2011-06-01	2011-10-20	1	142	1	0	0	0	2	2	2	0	0	1	0	0	0	2	0	0	2
1040581	104058104	2011-10-21	2012-05-31	0	224	2	0	0	0	2	2	2	0	0	1	0	0	0	2	0	0	2
1040591	104059104	2011-06-01	2012-05-31	0	366	2	0	0	0	2	2	2	1	0	1	0	0	0	5	0	0	5
1040611	104061108	2011-06-01	2012-05-31	0	366	1	0	0	1	2	2	2	0	0	1	0	0	0	2	2	2	2
1040631	104063105	2012-03-20	2012-05-31	0	73	0	0	0	0	1	1	1	0	0	1	0	0	0	2	1	1	2
1040631	104063104	2011-06-01	2012-05-31	0	366	1	0	1	0	1	1	1	0	0	1	0	0	0	2	1	1	2
1040631	104063103	2011-06-01	2012-05-31	0	366	3	0	0	0	1	1	1	0	0	1	0	0	0	2	1	1	2
1040651	104065103	2011-06-01	2012-05-31	0	366	1	0	0	1	2	1	2	1	1	1	0	0	0	5	0	0	5
1040651	104065104	2011-06-01	2012-05-31	0	366	0	0	1	1	2	1	2	1	1	1	0	0	0	5	0	0	5
1040651	104065105	2011-11-03	2012-05-31	0	211	0	0	0	1	2	1	2	1	1	1	0	0	0	5	0	0	5
1040681	104068105	2011-10-08	2012-05-31	0	237	2	0	0	0	1	2	2	0	0	1	0	0	0	2	0	0	2
1040681	104068106	2011-06-01	2012-05-31	0	366	0	0	0	0	1	2	2	0	0	1	0	0	0	2	0	0	2
1040681	104068104	2011-06-01	2012-05-31	0	366	2	0	0	0	1	2	2	0	0	1	0	0	0	2	0	0	2
1040681	104068105	2011-06-01	2011-10-07	1	129	1	0	0	0	1	2	2	0	0	1	0	0	0	2	0	0	2
1040691	104069103	2011-06-01	2012-05-31	0	366	2	0	1	1	2	1	2	0	0	1	0	0	0	2	1	1	2
1040711	104071108	2011-06-01	2012-05-31	0	366	0	0	1	1	2	1	2	0	0	1	0	0	0	2	0	0	2
1040711	104071107	2011-06-01	2012-05-31	0	366	1	0	1	1	2	1	2	0	0	1	0	0	0	2	0	0	2
1040741	104074103	2011-06-01	2011-12-18	0	201	4	0	1	1	2	2	2	0	0	1	0	0	0	5	0	0	5
1040751	104075102	2011-06-01	2012-05-31	0	366	3	0	1	1	2	1	2	0	0	1	0	0	0	5	0	0	5
1040751	104075103	2011-06-01	2012-05-31	0	366	0	0	0	1	2	1	2	0	0	1	0	0	0	5	0	0	5
1040781	104078107	2011-06-25	2012-05-31	0	342	0	0	0	0	1	1	2	0	1	1	0	0	0	1	1	1	1
1040791	104079107	2011-09-12	2012-05-31	0	263	0	0	0	1	2	2	2	1	1	1	0	0	0	5	0	0	5
1040811	104081104	2011-06-01	2012-05-31	0	366	3	0	1	1	2	2	2	1	1	1	0	0	0	5	1	1	5
1040831	104083103	2011-06-01	2012-05-31	0	366	3	0	0	1	2	2	2	1	1	1	0	0	0	4	1	1	4
1040831	104083104	2011-06-01	2012-05-31	0	366	0	0	0	1	2	2	2	1	1	1	0	0	0	4	1	1	4
1040851	104085104	2011-06-01	2012-05-31	0	366	2	0	0	1	2	2	2	1	1	1	0			5	0	0	5
1040871	104087102	2011-06-01	2012-02-18	0	263	4	0	1	0	1	1	1	0	0	2	0	0	0	2	0	0	2
1040891	104089104	2011-06-01	2012-05-31	0	366	0	0	1	1	2	2	2	0	1	2	0	0	0	5	0	0	5
1040911	104091103	2012-03-17	2012-05-31	0	76	0	0	1	0	1	2	2	0	0	2	0	0	0	2	1	1	2
1040931	104093102	2012-03-18	2012-05-31	0	75	0	0	1	1	2	1	2	1	1	2	0	0	0	2	1	1	2
1040951	104095104	2011-06-01	2012-05-31	0	366	1	0	1	0	2	2	2	0	0	2	0	0	0	2	0	0	2
1040951	104095103	2011-06-01	2012-05-31	0	366	2	0	1	0	2	2	2	0	0	2	0	0	0	2	0	0	2
1040971	104097103	2011-06-01	2012-05-31	0	366	3	0	0	1	2	2	2	1	1	1	0	0	0	5	0	0	5
1040991	104099103	2011-06-01	2012-05-31	0	366	2	0	1	1	2	1	2	0	0	1	0	0	0	2	2	2	2
1040991	104099104	2011-06-01	2012-05-31	0	366	0	0	0	1	2	1	2	0	0	1	0	0	0	2	2	2	2
1041021	104102104	2011-06-01	2011-10-07	0	129	4	0	1	1	2	2	2	1	1	1	0	0	0	5	0	0	5
1041031	104103107	2011-06-01	2012-03-07	0	281	4	0	1	0	1	1	2	0	0	1	0	0	0	2	1	1	2
1041051	104105104	2011-06-14	2012-05-31	0	353	3	0	0	0	1	2	1	0	1	1	0	0	0	2	0	0	2
1041051	104105104	2011-06-01	2011-06-13	1	13	3	0	0	0	1	2	1	0	1	1	0	0	0	2	0	0	2
1041071	104107103	2011-06-01	2012-05-31	0	366	0	0	1	0	1	2	2	1	0	1	0	0	0	2	0	0	2
1041091	104109103	2011-06-01	2011-09-23	0	115	4	0	1	1	2	2	2	1	1	1	0	0	0	5	0	0	5
1041111	104111102	2011-06-01	2011-12-10	0	193	4	0	1	0	2	2	2	1	1	1	0	0	0	1	0	0	1
1041111	104111103	2011-06-01	2012-05-31	0	366	1	0	0	0	2	2	2	1	1	1	0	0	0	1	0	0	1
1041111	104111109	2011-06-01	2012-05-31	0	366	1	0	1	0	2	2	2	1	1	1	0	0	0	1	0	0	1
1041111	104111104	2011-06-01	2012-05-31	0	366	0	0	1	0	2	2	2	1	1	1	0	0	0	1	0	0	1
1041141	104114103	2011-06-01	2012-05-31	0	366	3	0	1	1	2	2	2	1	1	1	0	0	0	5	0	0	5
1041151	104115104	2011-06-01	2012-05-31	0	366	3	0	0	1	2	2	2	1	1	2	0	0	0	2	0	0	2
1041171	104117102	2011-06-01	2012-05-31	0	366	1	0	0	1	2	2	2	1	1	2	0	0	0	5	0	0	5
1041191	104119106	2011-06-01	2012-05-31	0	366	2	0	0	1	2	2	2	1	0	2	0	0	0	1	1	1	1
1041211	104121106	2011-06-01	2012-05-31	0	366	3	0	0	1	2	2	2	1	1	2	0	0	0	5	0	0	5
1041231	104123104	2011-06-01	2012-05-31	0	366	3	0	0	1	1	2	2	1	1	1	0	0	0	1	0	0	1
1041251	104125106	2011-06-01	2012-05-31	0	366	3	0	0	1	2	1	1	0	0	1	0	0	0	2	1	1	2
1041271	104127104	2011-09-26	2012-05-31	0	249	0	0	0	0	1	2	2	0	0	1	0	0	0	2	0	0	2
1041271	104127103	2011-06-01	2012-05-31	0	366	1	0	0	0	1	2	2	0	0	1	0	0	0	2	0	0	2
1041291	104129103	2012-03-11	2012-05-31	0	82	0	0	1	1	2	2	2	1	1	1	0			2	0	0	2
1041311	104131103	2011-06-01	2012-05-31	0	366	2	0	0	1	1	1	1	0	0	1	0	0	0	2	1	1	2
1041311	104131104	2011-06-01	2012-05-31	0	366	0	0	1	1	1	1	1	0	0	1	1	0	0	2	1	1	2
1041331	104133105	2011-06-01	2012-05-31	0	366	3	0	1	1	2	2	2	1	1	1	0	0	0	5	0	0	5
1041351	104135105	2011-06-01	2012-05-31	0	366	1	0	0	1	2	2	2	1	1	1	0	0	0	2	0	0	2
1041371	104137105	2011-06-01	2012-05-31	0	366	0	0	1	1	2	2	2	1	1	1	0	0	0	5	1	1	5
1041371	104137103	2011-06-01	2012-05-31	0	366	2	0	1	1	2	2	2	1	1	1	0	0	0	5	1	1	5
1041391	104139104	2011-06-01	2011-10-18	0	140	4	0	0	1	2	2	2	1	1	1	0	0	0	5	0	0	5
1041411	104141108	2012-05-24	2012-05-31	0	8	0	0	0	1	2	2	2	0	1	1	0	0	0	5	1	1	5
1041411	104141107	2011-06-01	2012-05-31	0	366	0	0	1	1	2	2	2	0	1	1	0	0	0	5	1	1	5
1041431	104143104	2011-06-01	2012-05-31	0	366	1	0	1	1	2	2	2	1	0	1	0	0	0	1	0	0	1
1041431	104143111	2011-06-01	2012-05-31	0	366	3	0	1	1	2	2	2	1	0	1	0	0	0	1	0	0	1
1041451	104145102	2011-06-01	2012-05-31	0	366	0	0	1	0	2	2	2	0	1	1	0	0	0	5	0	0	5
1041471	104147103	2011-06-01	2011-10-29	0	151	4	0	0	1	2	2	2	1	1	1	0	0	0	5	0	0	5
1041491	104149105	2011-06-01	2012-05-31	0	366	2	0	0	1	2	2	1	0	1	1	0			1	0	0	1
1041511	104151103	2011-07-20	2012-05-31	0	317	0	0	0	0	1	1	2	0	0	1	0	0	0	2	1	1	2
1041531	104153103	2011-06-01	2012-05-31	0	366	2	0	0	1	2	2	1	0	1	1	0	0	0	5	1	1	5
1041531	104153104	2011-06-01	2012-05-31	0	366	1	0	0	1	2	2	1	0	1	1	0	0	0	5	1	1	5
1041551	104155103	2012-04-13	2012-05-31	0	49	0	0	1	1	2	1	1	0	0	1	0	0	0	2	2	2	2
1041591	104159106	2011-06-01	2012-05-31	0	366	0	0	0	0	1	1	2	0	0	1	0	0	0	2	2	2	2
1041621	104162110	2011-06-01	2012-05-31	0	366	0	0	0	0	1	2	2	0	0	1	0	0	0	2	2	2	2
1041621	104162102	2011-11-11	2012-05-31	0	203	0	0	0	0	1	2	2	0	0	1	1	0	0	2	2	2	2
1041631	104163107	2011-06-01	2012-05-31	0	366	0	0	0	0	1	2	1	0	0	1	0	0	0	2	1	1	2
1041651	104165103	2011-12-13	2012-05-31	0	171	0	0	0	0	1	1	1	0	0	1	0	0	0	2	1	1	2
1041651	104165103	2011-11-12	2011-12-12	1	31	0	0	0	0	1	1	1	0	0	1	0	0	0	2	1	1	2
1041671	104167105	2011-06-13	2011-08-20	0	69	4	0	0	0	1	1	1	0	0	1	0	0	0	2	1	1	2
1041671	104167105	2011-06-01	2011-06-12	1	12	4	0	0	0	1	1	1	0	0	1	0	0	0	2	1	1	2
1041691	104169104	2011-06-01	2012-05-04	0	339	4	0	1	1	1	1	2	0	0	1	0	0	0	2	1	1	2
1041691	104169105	2011-06-01	2012-05-31	0	366	0	0	1	1	1	1	2	0	0	1	0	0	0	2	1	1	2
1041711	104171107	2011-11-14	2012-05-31	0	200	0	0	1	0	1	1	2	0	0	1	0	0	0	2	1	1	2
1041741	104174105	2011-06-01	2011-11-07	0	160	4	0	1	0	1	1	2	0	0	1	0	0	0	2	1	1	2
1041741	104174106	2011-06-01	2011-11-07	0	160	4	0	1	0	1	1	2	0	0	1	0	0	0	2	1	1	2
1041751	104175104	2011-06-27	2012-05-31	0	340	0	0	0	1	2	2	2	0	0	1	1	0	0	1	1	1	1
1041771	104177104	2011-06-01	2012-05-31	0	366	1	0	1	0	1	1	2	0	0	1	0	0	0	2	1	1	2
1041771	104177103	2011-06-01	2012-05-31	0	366	0	0	0	0	1	1	2	0	0	1	0	0	0	2	1	1	2
1041801	104180104	2011-10-07	2012-05-31	0	238	0	0	0	0	2	1	1	0	0	1	0	1	1	2	0	0	2
1041801	104180103	2011-06-01	2012-05-31	0	366	1	0	0	0	2	1	1	0	0	1	0	1	1	2	0	0	2
1041811	104181103	2012-04-15	2012-05-31	0	47	0	0	0	0	2	2	2	0	0	1	0	0	0	5	0	0	5
1041831	104183105	2011-06-01	2012-05-31	0	366	0	0	1	1	2	2	2	1	0	1	0	0	0	2	0	0	2
1041851	104185106	2011-06-01	2012-05-31	0	366	0	0	1	1	2	2	2	0	0	1	0	0	0	2	0	0	2
1041871	104187106	2011-06-01	2012-05-31	0	366	3	0	1	0	1	2	2	0	0	1	0	0	0	2	0	0	2
1041891	104189103	2011-06-01	2012-05-31	0	366	0	0	0	0	2	2	2	0	1	1	0	0	0	5	1	1	5
1041891	104189104	2011-06-01	2011-11-22	0	175	4	0	1	0	2	2	2	0	1	1	0	0	0	5	1	1	5
1041911	104191108	2011-06-01	2011-09-26	0	118	4	0	0	0	1	2	2	1	0	1	0	0	0	5	1	1	5
1041911	104191105	2011-06-01	2012-05-31	0	366	2	0	0	0	1	2	2	1	0	1		0	0	5	1	1	5
1041931	104193106	2011-06-01	2012-05-31	0	366	3	0	1	0	1	1	2	0	0	1	0	0	0	2	1	1	2
1041971	104197107	2012-04-30	2012-05-31	0	32	0	0	1	0	1	1	2	0	0	1	0	0	0	2	0	0	2
1041971	104197106	2011-06-01	2012-05-31	0	366	3	0	1	0	1	1	2	0	0	1	0	0	0	2	0	0	2
1041991	104199107	2011-06-01	2012-05-31	0	366	0	0	0	0	1	1	2	0	0	1	0	0	0	2	0	0	2
1042011	104201105	2011-06-01	2012-05-31	0	366	2	0	0	0	2	1	2	0	0	1	0	0	0	2	1	1	2
1042011	104201106	2011-06-01	2012-05-31	0	366	0	0	1	0	2	1	2	0	0	1	0	0	0	2	1	1	2
1042031	104203103	2011-11-27	2012-05-31	0	187	0	0	0	0	1	1	2	0	0	1	0	0	0	2	1	1	2
1042032	104203204	2011-06-01	2012-05-31	0	366	3	0	1	0	1	1	2	0	0	1	0	0	0	2	1	1	2
1042032	104203205	2011-06-01	2012-05-31	0	366	1	0	0	0	1	1	2	0	0	1	0	0	0	2	1	1	2
1042051	104205107	2011-06-01	2012-05-31	0	366	2	0	0	0	1	2	2	0	0	2	0	0	0	2	2	2	2
1042051	104205108	2012-04-24	2012-05-31	0	38	0	0	0	0	1	2	2	0	0	2	0	0	0	2	2	2	2
1042071	104207106	2011-06-01	2012-01-01	0	215	4	0	0	0	1	1	1	0	0	2	0	0	0	2	0	0	2
1042091	104209102	2011-06-01	2012-05-31	0	366	1	0	1	0	2	1	2	0	0	2	0	0	0	2	1	1	2
1042111	104211105	2011-11-06	2012-05-31	0	208	0	0	1	0	1	1	1	0	0	1	0	0	0	2	0	0	2
1042111	104211104	2011-06-01	2012-05-31	0	366	1	0	0	0	1	1	1	0	0	1	0	0	0	2	0	0	2
1042111	104211103	2011-06-01	2012-05-31	0	366	3	0	0	0	1	1	1	0	0	1	0	0	0	2	0	0	2
1042141	104214104	2011-12-23	2012-05-31	0	161	1	0	0	0	2	1	2	0	0	2	0	0	0	2	1	1	2
1042141	104214104	2011-11-13	2011-12-22	1	40	0	0	0	0	2	1	2	0	0	2	0	0	0	2	1	1	2
1042141	104214104	2011-06-01	2011-11-12	1	165	0	0	0	0	2	1	2	0	0	2	0	0	0	2	1	1	2
1042141	104214103	2011-06-01	2012-05-31	0	366	3	0	0	0	2	1	2	0	0	2	0	0	0	2	1	1	2
1042151	104215104	2011-06-01	2012-05-31	0	366	1	0	0	0	2	1	1	0	0	1	0	0	0	2	0	0	2
1042151	104215103	2011-06-01	2012-05-31	0	366	3	0	0	0	2	1	1	0	0	1	0	0	0	2	0	0	2
1042171	104217104	2011-09-03	2012-05-31	0	272	0	0	0	1	1	1	1	0	0	2	0	0	0	2	0	0	2
1042171	104217103	2011-06-01	2012-05-31	0	366	0	0	1	1	1	1	1	0	0	2	0	0	0	2	0	0	2
1042191	104219105	2011-06-01	2012-05-31	0	366	3	0	0	0	2	1	2	0	0	2	0	0	0	2	0	0	2
1042191	104219106	2011-06-01	2012-05-31	0	366	1	0	1	0	2	1	2	0	0	2	0	0	0	2	0	0	2
1042211	104221102	2011-06-01	2012-05-31	0	366	0	0	1	0	1	1	1	0	0	1	0	0	0	2	0	0	2
1042231	104223106	2011-06-01	2012-01-18	0	232	4	0	1	0	2	2	2	0	0	1	0	0	0	2	0	0	2
1050011	105001103	2011-10-21	2012-05-31	0	224	0	0	1	0	1	1	1	0	0	2	0	0	0	2	1	1	2
1050041	105004106	2011-06-01	2011-11-12	1	165	0	0	0	0	1	1	1	0	0	2	0	0	0	2	0	0	2
1050041	105004105	2011-06-01	2012-05-31	0	366	2	0	1	0	1	1	1	0	0	2	0	0	0	2	0	0	2
1050041	105004106	2011-11-13	2012-05-31	0	201	1	0	0	0	1	1	1	0	0	2	0	0	0	2	0	0	2
1050071	105007104	2011-06-01	2011-12-21	1	204	0	0	0	1	2	1	2	1	1	2	0	0	0	5	0	0	5
1050071	105007104	2011-12-22	2012-05-31	0	162	1	0	0	1	2	1	2	1	1	2	0	0	0	5	0	0	5
1050131	105013106	2011-06-01	2012-05-31	0	366	1	0	1	0	1	2	2	0	0	2	0	0	0	2	3	2	2
1050151	105015103	2011-07-02	2012-05-31	0	335	0	0	0	1	2	1	1	0	0	2	0	0	0	2	1	1	2
1050161	105016104	2011-06-01	2012-05-31	0	366	0	0	0	1	2	1	1	0	0	1	0	0	0	2	1	1	2
1050161	105016103	2011-06-01	2012-05-31	0	366	2	0	1	1	2	1	1	0	0	1	0	0	0	2	1	1	2
1050191	105019103	2011-06-01	2012-03-11	0	285	4	0	0	0	2	2	2	1	0	1	0	0	0	2	0	0	2
1050191	105019104	2011-06-01	2012-05-31	0	366	1	0	1	0	2	2	2	1	0	1	0	0	0	2	0	0	2
1050221	105022103	2011-06-01	2012-05-31	0	366	2	0	1	1	2	2	2	1	0	1	0	0	0	2	0	0	2
1050251	105025104	2012-05-08	2012-05-31	0	24	0	0	0	0	2	2	2	1	1	1	0	0	0	2	1	1	2
1050251	105025103	2011-06-01	2012-05-31	0	366	0	0	0	0	2	2	2	1	1	1	0	0	0	2	1	1	2
1050251	105025105	2011-06-01	2012-05-31	0	366	1	0	0	0	2	2	2	1	1	1	0	0	0	2	1	1	2
1050281	105028106	2011-06-01	2012-05-31	0	366	1	0	0	0	2	1	1	0	0	1	0	0	0	2	1	1	2
1050311	105031103	2011-06-01	2011-09-21	0	113	4	0	0	1	2	2	2	0	0	1	0	0	0	2	0	0	2
1050311	105031104	2011-06-01	2012-05-31	0	366	3	0	0	1	2	2	2	0	0	1	0	0	0	2	0	0	2
1050341	105034110	2011-06-01	2012-05-31	0	366	1	0	1	1	2	1	2	0	0	1	0	0	0	2	2	2	2
1050341	105034109	2011-06-01	2011-10-12	1	134	2	0	0	1	2	1	2	0	0	1	0	0	0	2	2	2	2
1050341	105034109	2011-10-13	2012-05-31	0	232	3	0	0	1	2	1	2	0	0	1	0	0	0	2	2	2	2
1050341	105034108	2011-06-01	2012-05-31	0	366	3	0	0	1	2	1	2	0	0	1	0	0	0	2	2	2	2
1050371	105037107	2011-11-13	2012-05-31	0	201	0	0	1	1	1	1	2	0	0	1	0	0	0	2	1	1	2
1050371	105037106	2011-06-01	2012-05-31	0	366	3	0	0	1	1	1	2	0	0	1	0	0	0	2	1	1	2
1050411	105041104	2011-06-01	2011-09-14	0	106	4	0	0	1	2	1	1	0	0	1	0	0	0	2	1	1	2
1050441	105044104	2012-01-05	2012-05-31	0	148	0	0	1	1	2	1	2	0	0	1	0	0	0	2	1	1	2
1050461	105046103	2011-06-01	2012-05-31	0	366	1	0	1	1	1	1	1	0	0	1	0	0	0	2	1	1	2
1050491	105049104	2011-06-01	2012-05-31	0	366	0	0	0	0	2	1	2	0	0	1	0	0	0	2	0	0	2
1050521	105052102	2011-06-01	2012-05-21	0	356	4	0	1	0	1	2	2	1	0	1	0	0	0	2	0	0	2
1050551	105055105	2011-08-22	2012-05-31	0	284	0	0	1	1	1	1	2	1	0	1	0	0	0	2	1	1	2
1050551	105055103	2011-06-01	2012-01-11	0	225	4	0	0	1	1	1	2	1	0	1	0	0	0	2	1	1	2
1050551	105055104	2011-06-01	2012-05-31	0	366	1	0	1	1	1	1	2	1	0	1	0	0	0	2	1	1	2
1050581	105058102	2011-06-01	2012-05-31	0	366	2	0	0	0	1	1	2	0	0	1	0	0	0	2	0	0	2
1050581	105058103	2012-03-17	2012-05-31	0	76	0	0	1	0	1	1	2	0	0	1	0	0	0	2	0	0	2
1050611	105061106	2011-06-01	2012-05-31	0	366	1	0	0	0	1	1	2	0	0	1	0	0	0	2	1	1	2
1050611	105061105	2011-06-01	2012-04-11	0	316	4	0	0	0	1	1	2	0	0	1	0	0	0	2	1	1	2
1050611	105061107	2011-06-01	2011-11-21	0	174	4	0	1	0	1	1	2	0	0	1	0	0	0	2	1	1	2
1050651	105065106	2011-06-01	2012-05-31	0	366	0	0	0	0	1	1	2	0	0	1	0	0	0	2	1	1	2
1050671	105067103	2011-06-01	2012-05-31	0	366	0	0	0	0	1	2	1	0	0	2	0	0	0	2	1	1	2
1050701	105070103	2011-06-01	2012-03-05	0	279	4	0	0	1	1	2	2	1	0	1	0	0	0	2	0	0	2
1050731	105073107	2011-07-16	2012-05-31	0	321	0	0	1	0	1	1	2	0	0	1	0	0	0	2	1	1	2
1050761	105076106	2011-08-17	2012-05-31	0	289	0	0	0	0	1	1	1	0	0	1	0	0	1	2	1	1	2
1050761	105076105	2011-06-01	2012-05-31	0	366	2	0	1	0	1	1	1	0	0	1	0	0	1	2	1	1	2
1050791	105079107	2011-06-01	2012-05-31	0	366	0	0	1	0	1	1	2	0	0	1	0	0	1	2	1	1	2
1050821	105082103	2011-06-01	2012-05-31	0	366	1	0	1	0	1	1	2	0	0	1	0	0	1	2	0	0	2
1060041	106004105	2011-06-01	2011-10-18	0	140	4	0	1	1	2	1	2	0	0	2	0	0	1	2	1	1	2
1060081	106008104	2011-06-01	2012-05-31	0	366	2	0	1	0	1	2	2	1	0	2	0	0	1	2	0	0	2
1060121	106012104	2012-02-13	2012-05-31	0	109	0	0	0	0	2	1	2	0	0	2	0	0	1	2	1	1	2
1060121	106012104	2011-06-01	2012-02-12	1	257	0	0	0	0	2	1	2	0	0	2	0	0	1	2	1	1	2
1060121	106012103	2011-06-01	2012-05-31	0	366	2	0	1	0	2	1	2	0	0	2	0	0	1	2	1	1	2
1060161	106016103	2011-11-13	2012-05-31	0	201	3	0	0	0	2	1	1	0	0	2	1	0	1	2	0	0	2
1060161	106016103	2011-06-01	2011-11-12	1	165	2	0	0	0	2	1	1	0	0	2	1	0	1	2	0	0	2
1060161	106016104	2011-06-01	2012-05-31	0	366	0	0	1	0	2	1	1	0	0	2	0	0	1	2	0	0	2
1060201	106020103	2011-06-01	2012-03-30	0	304	4	0	1	0	1	1	2	0	0	1	0	0	1	2	1	1	2
1060201	106020104	2011-06-01	2012-05-31	0	366	0	0	0	0	1	1	2	0	0	1	0	0	1	2	1	1	2
1060241	106024102	2011-06-01	2012-05-31	0	366	1	0	1	1	2	1	1	0	0	1	0	0	1	2	0	0	2
1060241	106024103	2011-09-30	2012-05-31	0	245	0	0	0	1	2	1	1	0	0	1	0	0	1	2	0	0	2
1060281	106028106	2011-06-01	2012-03-19	0	293	4	0	1	1	2	1	2	0	0	1	0	0	1	1	2	2	1
1060281	106028107	2011-06-01	2012-05-31	0	366	1	0	1	1	2	1	2	0	0	1	0	0	1	1	2	2	1
1060321	106032108	2011-06-01	2012-05-31	0	366	1	0	1	1	1	1	2	0	0	1	0	0	1	2	1	1	2
1060321	106032107	2011-06-01	2012-05-31	0	366	3	0	1	1	1	1	2	0	0	1	0	0	1	2	1	1	2
1060361	106036107	2011-06-01	2012-05-31	0	366	3	0	1	1	1	2	2	0	1	1	0	0	1	2	0	0	2
1060361	106036108	2011-06-01	2012-05-31	0	366	3	0	0	1	1	2	2	0	1	1	0	0	1	2	0	0	2
1060401	106040104	2011-06-01	2012-05-31	0	366	1	0	0	1	1	1	1	0	0	1	0	0	1	2	1	1	2
1060401	106040103	2011-06-01	2011-10-05	0	127	4	0	1	1	1	1	1	0	0	1	0	0	1	2	1	1	2
1060441	106044102	2012-04-19	2012-05-31	0	43	0	0	1	1	1	1	2	0	0	1	0	0	1	2	0	0	2
1060491	106049106	2011-06-01	2012-05-31	0	366	3	0	0	1	1	1	2	0	0	1	0	0	1	2	1	1	2
1060521	106052104	2011-06-01	2012-05-31	0	366	0	0	1	0	2	2	2	0	0	1	0	0	1	2	0	0	2
1060521	106052103	2011-06-01	2012-05-31	0	366	1	0	1	0	2	2	2	0	0	1	0	0	1	2	0	0	2
1060561	106056104	2011-06-01	2011-11-01	0	154	4	0	0	1	2	2	2	1	0	1	0	0	1	2	1	1	2
1060561	106056105	2011-06-01	2012-05-31	0	366	2	0	1	1	2	2	2	1	0	1	0	0	1	2	1	1	2
1060561	106056106	2011-06-01	2012-05-31	0	366	1	0	1	1	2	2	2	1	0	1	0	0	1	2	1	1	2
1060561	106056107	2011-09-09	2012-05-31	0	266	0	0	0	1	2	2	2	1	0	1	0	0	1	2	1	1	2
1060601	106060105	2011-06-01	2012-05-31	0	366	1	0	0	0	2	2	2	0	0	1	0	0	1	2	1	1	2
1060601	106060104	2011-06-01	2012-05-31	0	366	3	0	0	0	2	2	2	0	0	1	0	0	1	2	1	1	2
1060641	106064105	2011-06-01	2012-05-31	0	366	0	0	1	1	1	2	2	1	0	1	0	0	1	5	0	0	5
1060641	106064106	2011-06-01	2012-05-31	0	366	1	0	1	1	1	2	2	1	0	1	0	0	1	5	0	0	5
1060681	106068105	2011-06-01	2012-05-31	0	366	0	0	1	1	2	2	2	1	0	1	0	0	1	2	1	1	2
1060721	106072103	2011-06-01	2012-05-31	0	366	3	0	1	0	1	2	2	0	0	1	1	0	1	2	0	0	2
1060801	106080104	2011-06-01	2012-05-31	0	366	2	0	0	0	1	1	1	0	0	1	0	0	1	2	1	1	2
1060801	106080103	2011-06-01	2012-03-21	0	295	4	0	0	0	1	1	1	0	0	1	0	0	1	2	1	1	2
1060831	106083108	2011-06-01	2012-05-31	0	366	1	0	1	0	2	2	2	0	0	1	0	0	1	2	1	1	2
1060841	106084104	2011-06-01	2012-05-31	0	366	0	0	1	0	1	1	2	0	0	1	0	0	1	2	0	0	2
1060841	106084103	2011-06-01	2012-05-31	0	366	3	0	1	0	1	1	2	0	0	1	0	0	1	2	0	0	2
1060901	106090103	2011-12-12	2012-05-31	0	172	0	0	1	1	2	2	2	1	1	1	0	0	1	2	0	0	2
1060921	106092103	2012-05-15	2012-05-31	0	17	0	0	0	0	2	1	2	0	1	1	0	0	1	2	1	1	2
1070011	107001105	2011-06-01	2012-05-31	0	366	1	0	1	0	1	2	2	1	1	1	0	0	0	2	0	0	2
1070031	107003102	2011-06-01	2012-05-31	0	366	0	0	0	0	1	2	2	1	1	1	0	0	0	2	1	1	2
1070051	107005104	2011-06-01	2012-05-31	0	366	0	0	1	1	2	1	1	0	0	1	0	0	0	2	1	1	2
1070071	107007105	2011-06-01	2012-03-06	0	280	4	0	0	0	2	1	1	0	0	1	0	0	0	2	0	0	2
1070071	107007106	2011-06-01	2012-05-31	0	366	0	0	1	0	2	1	1	0	0	1	0	0	0	2	0	0	2
1070091	107009102	2011-06-01	2012-05-31	0	366	3	0	1	0	2	2	2	1	0	1	0	0	0	5	0	0	5
1070111	107011108	2011-06-01	2012-05-31	0	366	3	0	1	1	2	2	2	1	0	1	0	0	0	2	0	0	2
1070131	107013103	2011-06-01	2012-05-31	0	366	1	0	1	0	2	1	2	1	0	1	0	0	0	2	0	0	2
1070151	107015103	2011-06-01	2012-05-31	0	366	0	0	0	1	2	1	2	0	0	2	0	0	0	2	1	1	2
1070171	107017107	2011-06-01	2012-05-31	0	366	1	0	1	0	2	2	2	0	0	2	0	0	0	2	1	1	2
1070191	107019104	2011-06-01	2012-05-31	0	366	0	0	0	1	2	2	2	1	1	2	0	0	0	5	0	0	5
1070211	107021103	2011-09-08	2012-05-31	0	267	0	0	1	1	2	2	2	1	1	2	0	0	0	5	2	2	5
1070231	107023103	2011-06-01	2012-05-31	0	366	1	0	1	1	1	2	2	1	0	2	0	0	0	2	0	0	2
1070251	107025103	2011-06-01	2012-05-31	0	366	2	0	1	1	2	1	2	0	0	2	0	0	0	2	0	0	2
1070251	107025104	2011-06-01	2012-05-31	0	366	0	0	1	1	2	1	2	0	0	2	0	0	0	2	0	0	2
1070271	107027104	2011-09-13	2012-05-31	0	262	1	0	1	1	1	1	2	0	0	2	0	0	0	2	0	0	2
1070271	107027104	2011-06-01	2011-09-12	1	104	1	0	1	1	1	1	2	0	0	2	0	0	0	2	0	0	2
1070271	107027105	2011-11-20	2012-05-31	0	194	0	0	0	1	1	1	2	0	0	2	1	0	0	2	0	0	2
1070291	107029107	2011-06-01	2012-05-31	0	366	0	0	0	0	2	2	2	1	1	1	0	0	0	5	1	1	5
1070311	107031103	2011-06-01	2012-05-31	0	366	3	0	1	0	1	2	2	0	0	1	0	0	0	2	1	1	2
1070331	107033108	2011-06-19	2012-05-31	0	348	0	0	1	1	2	2	2	1	0	1	0	0	0	2	0	0	2
1070331	107033103	2011-06-01	2012-02-10	1	255	0	0	1	1	2	2	2	1	0	1	0	0	0	2	0	0	2
1070331	107033103	2012-02-11	2012-05-31	0	111	1	0	1	1	2	2	2	1	0	1	0	0	0	2	0	0	2
1070351	107035107	2012-05-15	2012-05-31	0	17	0	0	0	0	1	1	2	0	0	1	0	0	0	2	0	0	2
1070351	107035106	2011-06-01	2012-01-06	0	220	4	0	1	0	1	1	2	0	0	1	0	0	0	2	0	0	2
1070371	107037103	2011-06-01	2011-09-12	1	104	2	0	1	1	2	2	2	1	1	1	0	0	0	5	0	0	5
1070371	107037103	2011-09-13	2012-05-31	0	262	2	0	1	1	2	2	2	1	1	1	0	0	0	5	0	0	5
1070371	107037104	2011-06-01	2012-05-31	0	366	0	0	1	1	2	2	2	1	1	1	0	0	0	5	0	0	5
1070391	107039106	2011-06-01	2012-05-31	0	366	3	0	0	0	2	2	2	1	1	1	0	0	0	2	0	0	2
1070411	107041103	2011-06-01	2012-05-31	0	366	0	0	0	1	2	1	2	0	0	1	0	0	0	2	0	0	2
1070411	107041102	2011-06-01	2012-05-31	0	366	0	0	1	1	2	1	2	0	0	1	0	0	0	2	0	0	2
1070431	107043106	2011-06-01	2012-05-31	0	366	0	0	1	1	1	1	1	0	0	1	0	0	0	2	1	1	2
1070431	107043104	2011-06-01	2012-02-06	0	251	4	0	0	1	1	1	1	0	0	1	0	0	0	2	1	1	2
1070431	107043105	2011-06-01	2012-05-31	0	366	1	0	0	1	1	1	1	0	0	1	0	0	0	2	1	1	2
1070451	107045104	2011-06-01	2012-05-31	0	366	3	0	0	0	1	1	1	0	0	1	0	0	0	2	1	1	2
1070451	107045105	2011-06-01	2012-05-31	0	366	1	0	0	0	1	1	1	0	0	1	0	0	0	2	1	1	2
1070471	107047106	2011-12-04	2012-05-31	0	180	0	0	0	1	2	1	2	0	0	1	0	0	0	2	0	0	2
1070471	107047105	2011-06-01	2012-05-31	0	366	1	0	0	1	2	1	2	0	0	1	0	0	0	2	0	0	2
1070501	107050105	2011-06-01	2012-05-31	0	366	0	0	0	1	1	1	1	0	0	2	0	1	1	2	0	0	2
1070511	107051106	2011-06-01	2012-05-31	0	366	0	0	1	1	1	1	1	0	0	2	0	0	1	2	1	1	2
1080011	108001108	2011-06-01	2012-05-31	0	366	2	0	0	0	1	1	2	0	0	2	0	0	0	2	1	1	2
1080011	108001110	2012-03-08	2012-05-31	0	85	0	0	1	0	1	1	2	0	0	2	0	0	0	2	1	1	2
1080011	108001107	2011-06-01	2012-05-31	0	366	3	0	1	0	1	1	2	0	0	2	0	0	0	2	1	1	2
1080011	108001109	2011-06-01	2012-05-31	0	366	1	0	0	0	1	1	2	0	0	2	0	0	0	2	1	1	2
1080031	108003103	2011-06-01	2011-11-19	0	172	4	0	0	1	2	2	2	1	1	2	0	0	0	5	0	0	5
1080051	108005105	2012-02-06	2012-05-31	0	116	0	0	0	1	2	2	2	1	1	2	0	0	0	5	0	0	5
1080071	108007102	2011-06-01	2012-05-31	0	366	1	0	1	1	2	2	2	1	1	2	0	0	0	2	0	0	2
1080071	108007103	2011-06-01	2012-05-31	0	366	0	0	1	1	2	2	2	1	1	2	0	0	0	2	0	0	2
1080111	108011104	2011-06-01	2012-05-31	0	366	2	0	1	0	2	1	2	0	0	2	0	0	0	2	1	1	2
1080121	108012103	2011-06-01	2011-09-03	0	95	4	0	0	0	1	1	2	1	0	2	0	0	0	2	0	0	2
1080121	108012104	2012-04-17	2012-05-31	0	45	0	0	1	0	1	1	2	1	0	2	0	0	0	2	0	0	2
1080131	108013106	2011-06-01	2012-05-31	0	366	2	0	1	0	2	1	2	0	0	2	0	0	0	2	1	1	2
1080131	108013107	2011-06-01	2012-05-31	0	366	0	0	0	0	2	1	2	0	0	2	0	0	0	2	1	1	2
1080151	108015103	2012-05-27	2012-05-31	0	5	0	0	1	0	2	1	1	0	0	2	0	0	1	2	1	1	2
1080171	108017103	2011-07-12	2012-05-31	0	325	0	0	1	1	2	2	2	1	1	2	0	0	0	5	2	2	5
1080191	108019103	2011-06-01	2012-05-31	0	366	2	0	1	1	2	2	2	1	1	2	0	0	0	2	1	1	2
1080211	108021105	2011-06-01	2012-05-31	0	366	3	0	1	1	1	2	2	0	0	1	0	0	0	2	1	1	2
1080231	108023103	2011-06-01	2011-09-25	0	117	4	0	0	1	2	2	2	1	0	1	0	0	0	2	0	0	2
1080251	108025104	2012-03-13	2012-05-31	0	80	1	0	0	1	1	1	2	0	0	1	0	0	0	2	1	1	2
1080251	108025104	2011-11-13	2011-12-12	1	30	1	0	0	1	1	1	2	0	0	1	0	0	0	2	1	1	2
1080251	108025104	2011-08-13	2011-10-12	1	61	0	0	0	1	1	1	2	0	0	1	0	0	0	2	1	1	2
1080251	108025104	2012-01-13	2012-02-12	1	31	1	0	0	1	1	1	2	0	0	1	0	0	0	2	1	1	2
1080251	108025104	2011-12-13	2012-01-12	1	31	1	0	0	1	1	1	2	0	0	1	0	0	0	2	1	1	2
1080251	108025104	2012-02-13	2012-03-12	1	29	1	0	0	1	1	1	2	0	0	1	0	0	0	2	1	1	2
1080251	108025104	2011-06-01	2011-08-12	1	73	0	0	0	1	1	1	2	0	0	1	0	0	0	2	1	1	2
1080251	108025104	2011-10-13	2011-11-12	1	31	1	0	0	1	1	1	2	0	0	1	0	0	0	2	1	1	2
1080271	108027103	2011-06-01	2012-05-31	0	366	1	0	0	1	2	2	2	1	0	1	0	0	0	2	0	0	2
1080271	108027104	2011-07-26	2012-05-31	0	311	0	0	1	1	2	2	2	1	0	1	0	0	0	2	0	0	2
1080291	108029106	2011-08-06	2012-05-31	0	300	0	0	1	1	2	2	2	1	0	1	0	0	0	2	0	0	2
1080311	108031105	2011-06-01	2012-05-31	0	366	2	0	1	1	2	2	2	1	1	1	0	0	0	2	0	0	2
1080311	108031106	2011-06-01	2012-05-31	0	366	2	0	1	1	2	2	2	1	1	1	0	0	0	2	0	0	2
1080331	108033104	2011-08-15	2012-05-31	0	291	0	0	1	0	2	2	2	0	0	1	0	0	0	1	0	0	1
1080351	108035104	2011-06-01	2012-05-31	0	366	3	0	0	1	1	2	2	1	0	1	0	0	0	2	1	1	2
1080371	108037104	2011-07-19	2012-05-31	0	318	0	0	0	1	1	1	1	0	0	1	0	0	0	2	1	1	2
1080371	108037103	2011-06-01	2012-05-31	0	366	1	0	1	1	1	1	1	0	0	1	0	0	0	2	1	1	2
1080411	108041104	2011-06-01	2012-05-31	0	366	2	0	0	1	2	2	2	1	1	1	0	0	0	5	0	0	5
1080421	108042103	2011-06-01	2011-09-14	0	106	4	0	1	1	2	1	2	1	0	1	0	0	0	2	1	1	2
1080441	108044102	2011-06-01	2012-05-31	0	366	0	0	0	0	2	1	2	0	0	1	0	0	0	2	0	0	2
1080451	108045107	2011-07-23	2012-05-31	0	314	0	0	0	1	2	2	2	1	1	1	0	0	0	5	0	0	5
1080451	108045105	2011-06-01	2012-05-31	0	366	1	0	1	1	2	2	2	1	1	1	0	0	0	5	0	0	5
1080451	108045104	2011-06-01	2012-01-07	0	221	4	0	0	1	2	2	2	1	1	1	0	0	0	5	0	0	5
1080471	108047107	2011-07-28	2012-05-31	0	309	0	0	1	1	2	2	2	1	0	1	0	0	0	2	0	0	2
1080471	108047105	2011-06-01	2012-05-31	0	366	2	0	1	1	2	2	2	1	0	1	0	0	0	2	0	0	2
1080491	108049105	2011-06-01	2012-05-31	0	366	3	0	1	1	2	2	2	0	0	1	0	0	0	2	1	1	2
1080511	108051106	2011-10-11	2012-05-31	0	234	0	0	0	0	1	1	2	0	0	1	0	0	0	2	0	0	2
1080531	108053111	2011-06-01	2012-05-31	0	366	3	0	0	0	1	1	2	0	0	1	0	0	1	2	1	1	2
1080531	108053112	2011-06-01	2012-05-31	0	366	1	0	0	0	1	1	2	0	0	1	0	0	1	2	1	1	2
1080531	108053113	2012-02-17	2012-05-31	0	105	0	0	0	0	1	1	2	0	0	1	0	0	1	2	1	1	2
1080551	108055106	2011-06-01	2012-01-06	0	220	4	0	1	1	1	2	2	1	1	1	0	0	1	2	1	1	2
1080551	108055107	2011-06-01	2012-05-31	0	366	2	0	1	1	1	2	2	1	1	1	0	0	1	2	1	1	2
1080581	108058104	2011-06-01	2012-05-15	0	350	4	0	1	0	1	1	2	0	0	1	0	0	0	2	1	1	2
1080581	108058105	2011-06-01	2012-05-31	0	366	0	0	0	0	1	1	2	0	0	1	0	0	0	2	1	1	2
1080591	108059104	2011-06-01	2012-05-31	0	366	2	0	1	0	2	1	1	0	0	1	0	0	0	2	1	1	2
1080591	108059103	2011-06-01	2011-08-29	0	90	4	0	0	0	2	1	1	0	0	1	0	0	0	2	1	1	2
1080611	108061105	2011-06-01	2012-03-01	0	275	4	0	1	0	2	2	2	0	0	1	0	0	1	2	1	1	2
1080611	108061102	2011-06-01	2012-05-31	0	366	0	0	0	0	2	2	2	0	0	1	0	0	1	2	1	1	2
1080651	108065103	2011-08-26	2012-05-31	0	280	0	0	1	0	2	2	2	0	0	1	0	0	1	2	0	0	2
1080661	108066104	2011-06-01	2012-01-14	0	228	4	0	1	0	2	1	2	0	0	1	0	0	1	2	1	1	2
1080661	108066103	2011-06-01	2012-05-31	0	366	3	0	1	0	2	1	2	0	0	1	0	0	1	2	1	1	2
1080671	108067106	2011-06-01	2012-05-31	0	366	2	0	1	0	1	2	2	0	0	1	0	0	1	2	1	1	2
1080691	108069104	2011-06-01	2012-05-31	0	366	1	0	1	0	2	2	2	1	1	1	0	0	1	2	0	0	2
1080711	108071103	2011-06-01	2012-05-31	0	366	2	0	0	0	2	1	2	0	0	1	0	0	1	2	0	0	2
1080731	108073104	2011-06-01	2011-11-12	1	165	1	0	1	0	1	2	2	0	0	1	0	0	1	2	0	0	2
1080731	108073104	2012-03-13	2012-05-31	0	80	2	0	1	0	1	2	2	0	0	1	0	0	1	2	0	0	2
1080731	108073104	2011-11-13	2012-03-12	1	121	2	0	1	0	1	2	2	0	0	1	0	0	1	2	0	0	2
1080731	108073103	2011-06-01	2012-03-30	0	304	4	0	1	0	1	2	2	0	0	1	0	0	1	2	0	0	2
1080751	108075105	2011-06-01	2012-05-31	0	366	3	0	1	0	1	2	2	1	1	1	0	0	1	2	2	2	2
1080771	108077107	2011-06-01	2012-05-31	0	366	3	0	1	0	1	2	2	1	1	1	0	0	1	2	0	0	2
1080791	108079105	2011-06-01	2012-05-31	0	366	3	0	1	0	1	2	2	1	1	1	0	0	1	5	2	2	5
1080811	108081103	2011-06-01	2012-05-31	0	366	1	0	0	0	1	1	2	0	0	1	0	0	1	2	0	0	2
2010021	201002105	2011-06-01	2012-05-31	0	366	1	0	0	1	2	2	2	1	1	1	0	0	1	5	1	1	5
2010021	201002104	2011-06-01	2012-05-31	0	366	3	0	0	1	2	2	2	1	1	1	0	0	1	5	1	1	5
2010051	201005107	2011-06-01	2012-05-31	0	366	2	0	0	0	1	2	2	1	1	1	0	0	1	2	0	0	2
2010081	201008105	2011-06-01	2012-02-29	0	274	4	0	0	0	1	1	2	0	0	1	0	0	1	2	2	2	2
2010081	201008107	2011-11-24	2012-05-31	0	190	0	0	0	0	1	1	2	0	0	1	0	0	1	2	2	2	2
2010081	201008106	2011-06-01	2012-05-31	0	366	2	0	0	0	1	1	2	0	0	1	0	0	1	2	2	2	2
2010081	201008108	2011-10-16	2012-05-31	0	229	0	0	1	0	1	1	2	0	0	1	0	0	1	2	2	2	2
2010111	201011103	2011-06-01	2012-05-31	0	366	1	0	1	0	2	1	1	0	0	1	0	0	1	2	1	1	2
2010111	201011104	2012-04-04	2012-05-31	0	58	0	0	1	0	2	1	1	0	0	1	0	0	1	2	1	1	2
2010141	201014106	2012-04-05	2012-05-31	0	57	0	0	1	0	1	1	1	0	1	1	0	0	1	2	0	0	2
2010171	201017103	2011-06-01	2011-10-18	0	140	4	0	1	0	1	2	2	0	0	1	0	0	1	2	0	0	2
2010201	201020106	2011-10-04	2012-05-31	0	241	0	0	0	0	1	1	1	0	0	1	0	0	1	2	1	1	2
2010231	201023107	2011-06-01	2012-05-31	0	366	2	0	0	0	1	2	1	0	0	1	0	0	1	2	3	2	2
2010261	201026104	2011-06-01	2012-05-12	1	347	2	0	0	0	1	1	1	0	0	1	0	0	1	2	1	1	2
2010261	201026103	2011-07-17	2012-05-31	0	320	0	0	1	0	1	1	1	0	0	1	0	0	1	2	1	1	2
2010261	201026104	2012-05-13	2012-05-31	0	19	2	0	0	0	1	1	1	0	0	1	0	0	1	2	1	1	2
2010291	201029105	2011-06-01	2012-05-31	0	366	1	0	1	0	1	1	1	0	0	1	0	0	1	2	1	1	2
2010321	201032106	2011-11-13	2012-01-29	1	78	1	0	1	1	2	1	1	0	0	1	0	0	1	2	1	1	2
2010321	201032106	2012-01-30	2012-05-31	0	123	1	0	1	1	2	1	1	0	0	1	0	0	1	2	1	1	2
2010321	201032105	2011-06-01	2012-05-31	0	366	3	0	0	1	2	1	1	0	0	1	0	0	1	2	1	1	2
2010321	201032106	2011-06-01	2011-11-12	1	165	0	0	1	1	2	1	1	0	0	1	0	0	1	2	1	1	2
2010351	201035104	2011-06-01	2011-11-12	0	165	4	0	1	1	2	2	2	0	0	1	0	0	1	2	1	1	2
2010381	201038102	2011-12-25	2012-05-31	0	159	0	0	0	0	1	2	1	0	0	1	0	0	1	2	1	1	2
2010411	201041104	2011-06-01	2012-05-31	0	366	2	0	0	0	1	1	2	0	0	1	0	0	1	2	1	1	2
2010441	201044104	2011-06-01	2012-05-31	0	366	1		1	0	1	1	1	0	0	2	0	1	1	2	1	1	2
2010441	201044103	2011-06-01	2012-05-31	0	366	2		1	0	1	1	1	0	0	2	0	1	1	2	1	1	2
2010471	201047104	2011-06-01	2012-03-20	0	294	4	0	1	1	2	1	2	0	0	1	0	0	1	2	1	1	2
2010501	201050104	2011-06-01	2012-05-31	0	366	3	1	1	0	2	2	2	0	0	1	0	0	1	5	0	0	5
2010531	201053102	2011-06-01	2012-05-31	0	366	2	0	0	0	1	2	2	1	0	1	0	0	1	2	0	0	2
2010561	201056104	2011-06-01	2012-03-12	1	286	1	0	0	0	1	2	2	0	0	1	0	0	1	2	0	0	2
2010561	201056104	2012-03-13	2012-05-31	0	80	2	0	0	0	1	2	2	0	0	1	0	0	1	2	0	0	2
2010561	201056103	2011-06-01	2011-09-28	0	120	4		1	0	1	2	2	0	0	1	0	0	1	2	0	0	2
2010591	201059106	2011-06-01	2012-05-31	0	366	3	0	1	1	2	2	2	0	1	1	0	0	1	2	0	0	2
2010591	201059107	2011-06-01	2012-05-31	0	366	0	0	0	1	2	2	2	0	1	1	0	0	1	2	0	0	2
2010621	201062104	2011-06-01	2012-05-31	0	366	3	0	1	1	1	2	2	1	1	1	0	0	1	2	0	0	2
2010651	201065104	2011-06-01	2012-01-10	0	224	4	0	1	0	1	1	1	0	0	1	0	0	1	2	0	0	2
2010681	201068107	2011-06-01	2012-03-26	0	300	4	0	0	1	1	1	2	0	0	1	0	0	1	2	1	1	2
2010681	201068109	2011-06-01	2012-05-31	0	366	0	0	0	1	1	1	2	0	0	1	0	0	1	2	1	1	2
2010681	201068106	2011-06-01	2012-05-31	0	366	0	0	0	1	1	1	2	0	0	1	0	0	1	2	1	1	2
2010681	201068108	2011-06-01	2012-05-31	0	366	1	0	1	1	1	1	2	0	0	1	0	0	1	2	1	1	2
2010711	201071104	2011-06-01	2012-05-31	0	366	3	0	0	0	1	1	1	0	0	2	0	0	1	2	1	1	2
2010711	201071103	2011-06-01	2012-01-07	0	221	4	0	0	0	1	1	1	0	0	2	0	0	1	2	1	1	2
2010741	201074104	2011-06-01	2012-05-04	0	339	4	0	0	0	1	1	1	0	0	1	0	0	1	2	1	1	2
2010771	201077105	2011-06-01	2012-05-31	0	366	3	0	1	1	1	2	2	1	0	1	0	0	1	2	0	0	2
2010801	201080105	2011-06-01	2012-05-31	0	366	2	0	1	0	1	1	1	0	0	1	0	0	1	2	1	1	2
2010801	201080106	2011-07-13	2012-05-31	0	324	0	0	1	0	1	1	1	0	0	1	0	0	1	2	1	1	2
2010831	201083104	2012-04-06	2012-05-31	0	56	0	0	1	0	2	1	1	0	0	1	0	1	1	2	0	0	2
2010831	201083103	2011-06-01	2012-05-31	0	366	1	0	1	0	2	1	1	0	0	1	0	1	1	2	0	0	2
2010861	201086108	2011-06-01	2012-05-31	0	366	1	0	0	0	1	1	1	0	0	1	0	1	1	2	1	1	2
2010861	201086107	2011-06-01	2011-09-08	0	100	4	0	0	0	1	1	1	0	0	1	0	1	1	2	1	1	2
2010921	201092105	2011-06-01	2012-05-31	0	366	3	1	1	1	2	2	2	1	0	1	0	1	1	2	1	1	2
2010921	201092103	2011-06-01	2012-05-31	0	366	1	0	1	1	2	2	2	1	0	1	0	1	1	2	1	1	2
2010921	201092104	2012-01-09	2012-05-31	0	144	0	0	0	1	2	2	2	1	0	1	0	1	1	2	1	1	2
2010951	201095105	2011-06-01	2012-05-31	0	366	2	0	0	1	1	2	2	1	1	1	0	1	1	5	0	0	5
2010981	201098103	2011-06-01	2012-05-31	0	366	3	0	0	0	1	2	1	0	0	2	0	1	1	2	1	1	2
2010981	201098104	2011-10-14	2012-05-31	0	231	0	0	1	0	1	2	1	0	0	2	0	1	1	2	1	1	2
2011011	201101107	2012-05-27	2012-05-31	0	5	0	0	1	0	2	2	2	0	0	2	0	0	1	2	3	2	2
2011041	201104102	2011-06-01	2012-05-31	0	366	0	0	0	0	1	1	1	0	0	1	0	1	1	2	0	0	2
2011071	201107107	2012-03-13	2012-05-31	0	80	4		0	0	1	2	2	0	0	2	0	1	1	2	1	1	2
2011071	201107107	2011-11-13	2012-03-12	1	121	4		0	0	1	2	2	0	0	2	0	1	1	2	1	1	2
2011071	201107107	2011-06-01	2011-11-12	1	165	3		0	0	1	2	2	0	0	2	0	1	1	2	1	1	2
2011101	201110103	2012-05-10	2012-05-31	0	22	0	0	0	0	2	2	1	1	0	1	0	0	1	2	0	0	2
2011101	201110104	2012-05-10	2012-05-31	0	22	0	0	0	0	2	2	1	1	0	1	0	0	1	2	0	0	2
2011101	201110101	2012-03-05	2012-05-31	0	88	0	0		0	2	2	1	1	0	1	0	0	1	2	0	0	2
2011131	201113104	2011-06-01	2012-05-31	0	366	0	0	0	0	2	1	1	0	0	2	0	0	1	2	1	1	2
2011131	201113103	2011-06-01	2012-05-31	0	366	2		1	0	2	1	1	0	0	2	0	0	1	2	1	1	2
2011161	201116106	2011-06-01	2012-05-31	0	366	3	0	0	0	1	1	1	0	0	1	0	0	1	2	1	1	2
2011161	201116108	2011-06-01	2012-05-31	0	366	0	0	1	0	1	1	1	0	0	1	0	0	1	2	1	1	2
2011161	201116107	2011-06-01	2012-05-31	0	366	0	1	1	0	1	1	1	0	0	1	0	0	1	2	1	1	2
2011191	201119103	2011-06-01	2012-02-11	0	256	4	0	0	0	1	1	2	0	0	2	0	0	1	2	0	0	2
2011221	201122103	2011-06-01	2012-05-31	0	366	1	0	1	0	2	1	1	0	0	1	0	0	0	2	1	1	2
2011251	201125104	2011-06-01	2012-05-31	0	366	0	0	1	0	1	1	1	0	0	1	0	0	0	2	1	1	2
2011281	201128105	2011-06-01	2011-08-15	1	76	3	1	1	0	1	2	2	1	0	1	0	0	0	2	1	1	2
2011281	201128105	2011-08-16	2012-05-31	0	290	3	1	1	0	1	2	2	1	0	1	0	0	0	2	1	1	2
2011311	201131105	2011-06-01	2011-09-29	0	121	4	0	1	0	1	1	2	0	0	1	0	0	0	2	1	1	2
2011341	201134103	2011-06-01	2012-05-31	0	366	2	0	1	0	1	2	2	1	0	1	0	0	0	2	4	2	2
2011371	201137107	2011-06-01	2012-05-31	0	366	3	0	1	1	1	1	1	0	0	1	0	0	0	2	1	1	2
2011401	201140104	2011-06-01	2012-05-31	0	366	2	1	0	0	1	1	1	0	0	1	0	0	0	2	1	1	2
2011401	201140105	2011-08-11	2012-05-31	0	295	0	0	1	0	1	1	1	0	0	1	0	0	0	2	1	1	2
2011431	201143105	2011-06-01	2012-05-31	0	366	2	0	0	0	1	2	2	0	0	1	0	0	0	2	0	0	2
2011461	201146104	2011-06-01	2012-05-31	0	366	1	0	0	0	2	1	1	0	0	1	0	0	0	2	1	1	2
2011491	201149105	2011-06-01	2012-05-31	0	366	2	1	1	0	1	2	2	1	0	1	0	0	0	2	0	0	2
2011521	201152104	2011-06-01	2012-05-31	0	366	0	0	0	0	1	1	1	0	0	1	0	0	0	2	1	1	2
2011521	201152105	2011-06-01	2012-05-31	0	366	2	0	0	0	1	1	1	0	0	1	0	0	0	2	1	1	2
2020011	202001108	2011-06-01	2012-05-31	0	366	0	1	0	0	1	1	1	0	0	1	0	0	0	2	1	1	2
2020011	202001107	2011-06-01	2012-05-31	0	366	2	1	0	0	1	1	1	0	0	1	0	0	0	2	1	1	2
2020011	202001106	2011-06-01	2011-12-16	0	199	4	1	0	0	1	1	1	0	0	1	0	0	0	2	1	1	2
2020011	202001109	2011-06-13	2012-05-31	0	354	0	1	0	0	1	1	1	0	0	1	0	0	0	2	1	1	2
2020031	202003103	2011-10-06	2012-05-31	0	239	0	0	1	0	1	1	1	0	0	1	0	0	0	2	0	0	2
2020051	202005103	2011-08-02	2012-05-31	0	304	0	0	0	0	1	2	2	0	0	1	0	0	0	2	1	1	2
2020052	202005208	2011-10-30	2012-05-31	0	215	0	0	1	0	1	2	2	0	0	1	0	0	0	2	1	1	2
2020052	202005207	2011-06-01	2012-05-31	0	366	0	0	1	0	1	2	2	0	0	1	0	0	0	2	1	1	2
2020052	202005206	2011-06-01	2012-05-31	0	366	3	0	0	0	1	2	2	0	0	1	0	0	0	2	1	1	2
2020071	202007107	2011-06-01	2012-04-19	0	324	4	1	1	0	2	2	2	0	0	1	0	0	0	2	1	1	2
2020071	202007108	2011-11-22	2012-05-31	0	192	0	1	0	0	2	2	2	0	0	1	0	0	0	2	1	1	2
2020091	202009103	2011-06-01	2012-05-31	0	366	3	1	1	0	2	1	1	0	0	2	0	1	1	2	1	1	2
2020111	202011108	2011-06-01	2012-05-31	0	366	1	0	1	0	1	2	2	0	0	1	0	0	0	2	1	1	2
2020111	202011107	2011-06-01	2012-05-31	0	366	3	0	0	0	1	2	2	0	0	1	0	0	0	2	1	1	2
2020111	202011109	2011-06-01	2012-05-31	0	366	0	0	0	0	1	2	2	0	0	1	0	0	0	2	1	1	2
2020131	202013112	2011-06-01	2012-05-31	0	366	1	0	0	0	1	1	1	0	0	1	0	0	0	2	0	0	2
2020151	202015103	2011-06-01	2012-05-31	0	366	2	0	1	0	2	1	1	0	0	1	0	0	0	2	0	0	2
2020151	202015104	2011-06-01	2012-05-31	0	366	0	0	0	0	2	1	1	0	0	1	0	0	0	2	0	0	2
2020171	202017103	2011-06-01	2012-04-14	0	319	4	0	0	0	1	2	2	0	0	1	0	0	0	2	1	1	2
2020171	202017104	2011-06-01	2012-05-31	0	366	0	0	0	0	1	2	2	0	0	1	0	0	0	2	1	1	2
2020191	202019103	2011-06-01	2012-04-18	0	323	4	0	1	0	1	1	1	0	0	1	0	0	0	2	0	0	2
2020191	202019104	2011-06-01	2012-05-31	0	366	2	0	1	0	1	1	1	0	0	1	0	0	0	2	0	0	2
2020211	202021104	2011-06-01	2012-05-31	0	366	2	0	1	0	1	2	2	0	0	1	0	0	0	2	2	2	2
2020231	202023105	2011-06-01	2012-05-31	0	366	3	0	1	0	1	2	2	0	0	1	0	0	0	2	1	1	2
2020251	202025106	2012-02-13	2012-05-31	0	109	2	0	1	0	1	2	1	0	0	1	0	0	0	2	1	1	2
2020251	202025106	2011-06-01	2012-02-12	1	257	1	0	1	0	1	2	1	0	0	1	0	0	0	2	1	1	2
2020271	202027103	2011-06-01	2012-05-31	0	366	0	0	1	0	1	2	2	1	0	1	0	0	0	2	2	2	2
2020271	202027104	2012-01-12	2012-05-31	0	141	0	0	1	0	1	2	2	1	0	1	0	0	0	2	2	2	2
2020291	202029103	2011-06-01	2012-05-31	0	366	1	0	0	0	2	2	2	0	0	1	0	0	0	2	0	0	2
2020291	202029104	2011-06-01	2012-05-31	0	366	1	0	0	0	2	2	2	0	0	1	0	0	0	2	0	0	2
2020311	202031105	2011-06-01	2012-05-15	1	350	2	1	0	0	1	1	2	1	0	1	0	0	0	2	1	1	2
2020311	202031105	2012-05-16	2012-05-31	0	16	3	1	0	0	1	1	2	1	0	1	0	0	0	2	1	1	2
2020331	202033106	2011-06-01	2012-05-31	0	366	1	0	1	0	2	2	2	0	0	1	0	0	0	2	0	0	2
2020351	202035104	2011-06-01	2012-05-31	0	366	1	0	0	0	2	1	1	0	0	1	0	0	0	2	1	1	2
2020371	202037107	2011-06-01	2012-02-09	0	254	4	0	0	0	1	1	2	0	0	1	0	0	0	2	1	1	2
2020391	202039104	2011-06-01	2012-05-31	0	366	0	0	0	0	1	1	1	0	0	1	0	0	0	2	1	1	2
2020391	202039105	2012-04-16	2012-05-31	0	46	0	0	1	0	1	1	1	0	0	1	0	0	0	2	1	1	2
2020411	202041107	2011-06-01	2012-05-31	0	366	1	0	0	0	2	2	1	0	0	1	0	0	0	2	0	0	2
2020431	202043107	2011-06-01	2012-05-31	0	366	3	0	0	0	1	2	2	1	0	1	0	0	0	2	1	1	2
2020451	202045108	2011-06-01	2012-05-31	0	366	3	0	1	0	1	1	1	0	0	1	0	0	0	2	1	1	2
2020451	202045110	2012-02-28	2012-05-31	0	94	0	0	1	0	1	1	1	0	0	1	0	0	0	2	1	1	2
2020451	202045109	2012-05-13	2012-05-31	0	19	2	0	0	0	1	1	1	0	0	1	0	0	0	2	1	1	2
2020451	202045109	2011-06-01	2012-05-12	1	347	1	0	0	0	1	1	1	0	0	1	0	0	0	2	1	1	2
2020471	202047105	2011-06-01	2012-03-06	0	280	4	0	0	0	1	1	2	0	0	2	0	0	0	2	2	2	2
2020491	202049105	2011-06-13	2012-05-31	0	354	2	1	1	0	1	1	2	0	0	1	0	0	0	2	1	1	2
2020491	202049105	2011-06-01	2011-06-12	1	12	2	1	1	0	1	1	2	0	0	1	0	0	0	2	1	1	2
2020511	202051104	2011-09-26	2012-05-31	0	249	0	0	0	0	1	1	2	0	0	2	0	0	0	2	1	1	2
2020511	202051103	2011-06-01	2012-05-31	0	366	1	0	0	0	1	1	2	0	0	2	0	0	0	2	1	1	2
2020531	202053106	2011-06-01	2012-05-31	0	366	0	0	0	0	1	1	2	0	0	2	0	0	0	2	0	0	2
2020531	202053105	2011-06-01	2012-05-20	0	355	4	0	1	0	1	1	2	0	0	2	0	0	0	2	0	0	2
2020551	202055108	2011-06-01	2012-05-31	0	366	1	0	0	0	1	1	1	0	0	1	0	0	0	2	0	0	2
2020551	202055109	2011-06-01	2012-05-31	0	366	3	1	1	0	1	1	1	0	0	1	0	0	0	2	0	0	2
2020551	202055111	2011-06-01	2012-05-31	0	366	0	0	1	0	1	1	1	0	0	1	0	0	0	2	0	0	2
2020571	202057103	2011-06-01	2012-05-31	0	366	2	1	1	0	2	1	1	0	0	1	0	0	0	2	1	1	2
2020591	202059108	2011-06-01	2012-05-31	0	366	1	1	0	0	1	1	1	0	0	1	0	0	0	2	1	1	2
2020591	202059109	2012-02-14	2012-05-31	0	108	0	0	0	0	1	1	1	0	0	1	0	0	0	2	1	1	2
2020591	202059107	2011-06-01	2012-05-31	0	366	3	1	0	0	1	1	1	0	0	1	0	0	0	2	1	1	2
2020611	202061109	2011-06-01	2012-05-31	0	366	1	0	1	0	1	2	1	0	0	1	0	0	0	2	1	1	2
2020631	202063106	2011-06-01	2012-05-31	0	366	3	0	1	1	2	1	1	0	0	1	0	0	0	2	0	0	2
2020651	202065108	2011-06-01	2011-10-25	0	147	4	0	1	1	2	2	2	0	1	1	0	0	0	2	1	1	2
2020671	202067103	2011-06-01	2012-05-31	0	366	1	0	1	0	2	1	1	0	0	1	0	0	0	2	1	1	2
2020691	202069103	2011-06-01	2012-05-31	0	366	2	0	1	0	2	1	1	0	0	1	0	0	0	2	0	0	2
2020691	202069104	2011-12-09	2012-05-31	0	175	0	0	1	0	2	1	1	0	0	1	0	0	0	2	0	0	2
2020711	202071106	2011-06-01	2012-05-31	0	366	0	1	1	1	2	2	2	1	0	1	0	0	0	2	1	1	2
2020711	202071107	2012-05-09	2012-05-31	0	23	0	0	0	1	2	2	2	1	0	1	0	0	0	2	1	1	2
2020731	202073103	2011-06-01	2012-05-31	0	366	2	0	1	0	1	1	1	0	0	1	0	0	0	2	1	1	2
2020751	202075106	2011-06-01	2012-05-31	0	366	3	0	1	0	1	1	2	0	0	1	0	0	0	2	1	1	2
2020771	202077109	2011-06-01	2011-08-30	0	91	4	0	1	0	2	2	2	0	0	1	0	0	0	2	1	1	2
2020771	202077111	2011-06-01	2012-05-31	0	366	2	1	1	0	2	2	2	0	0	1	0	0	0	2	1	1	2
2020791	202079104	2011-06-01	2012-05-31	0	366	3	0	0	1	2	2	2	1	0	1	0	0	0	1	0	0	1
2020791	202079105	2011-06-01	2012-05-31	0	366	2	0	1	1	2	2	2	1	0	1	0	0	0	1	0	0	1
2020811	202081105	2011-06-01	2012-05-31	0	366	2	0	0	0	2	2	2	0	0	1	0	0	0	2	0	0	2
2020831	202083103	2011-06-01	2012-05-31	0	366	0	0	0	1	1	1	1	0	0	1	0	0	0	2	1	1	2
2020851	202085106	2011-06-01	2012-05-31	0	366	2	0	1	1	2	2	2	1	1	1	0	0	0	5	0	0	5
2020871	202087104	2011-06-01	2012-05-31	0	366	0	0	1	1	2	2	2	0	0	1	0	0	0	1	1	1	1
2020891	202089108	2011-06-01	2012-05-31	0	366	0	0	1	0	1	1	2	0	0	1	0	0	0	2	0	0	2
2020891	202089107	2012-03-13	2012-05-31	0	80	3		1	0	1	1	2	0	0	1	0	0	0	2	0	0	2
2020891	202089107	2011-06-01	2011-12-12	1	195	2		1	0	1	1	2	0	0	1	0	0	0	2	0	0	2
2020891	202089107	2011-12-13	2012-03-12	1	91	3		1	0	1	1	2	0	0	1	0	0	0	2	0	0	2
2020911	202091107	2011-06-01	2012-05-31	0	366	1	0	1	0	2	2	2	0	0	1	0	0	0	2	1	1	2
2020931	202093105	2011-12-26	2012-05-31	0	158	0	0	1	0	1	1	1	0	0	1	0	0	0	2	0	0	2
2020931	202093104	2011-06-01	2012-05-31	0	366	2	0	0	0	1	1	1	0	0	1	0	0	0	2	0	0	2
2020951	202095106	2011-11-13	2012-05-31	0	201	0	0	1	0	1	1	2	0	0	1	0	0	0	1	0	0	1
2020951	202095105	2011-06-01	2011-11-01	0	154	4	0	0	0	1	1	2	0	0	1	0	0	0	1	0	0	1
2020951	202095106	2011-06-01	2011-11-12	1	165	0	0	1	0	1	1	2	0	0	1	0	0	0	1	0	0	1
2020971	202097106	2011-06-01	2012-05-31	0	366	0	0	1	0	2	2	2	0	0	1	0	0	0	2	3	2	2
2020991	202099108	2011-06-01	2012-05-31	0	366	1	0	0	1	2	2	2	1	1	1	0	0	0	2	0	0	2
2020991	202099109	2011-06-01	2012-05-31	0	366	1	0	0	1	2	2	2	1	1	1	0	0	0	2	0	0	2
2020991	202099106	2011-06-01	2012-05-31	0	366	2	0	1	1	2	2	2	1	1	1	0	0	0	2	0	0	2
2020991	202099107	2011-06-01	2012-05-31	0	366	1	0	0	1	2	2	2	1	1	1	0	0	0	2	0	0	2
2021011	202101104	2011-06-01	2012-05-31	0	366	3	0	0	1	2	2	2	1	0	1	0	0	0	1	0	0	1
2021011	202101103	2011-06-01	2012-05-31	0	366	0	1	1	1	2	2	2	1	0	1	0	0	0	1	0	0	1
2021031	202103107	2012-04-12	2012-05-31	0	50	0	0	1	0	1	1	1	0	0	1	0	0	0	2	1	1	2
2021031	202103106	2011-06-01	2012-02-11	0	256	4	1	0	0	1	1	1	0	0	1	0	0	0	2	1	1	2
2021051	202105105	2011-06-01	2012-05-31	0	366	0	0	1	0	2	2	2	1	1	1	0	0	0	2	0	0	2
2021051	202105106	2011-06-01	2012-05-31	0	366	2	0	0	0	2	2	2	1	1	1	0	0	0	2	0	0	2
2021071	202107106	2011-06-01	2012-05-31	0	366	3	1	0	0	1	1	1	0	0	1	0	0	0	2	1	1	2
2021091	202109109	2012-05-07	2012-05-31	0	25	0	0	1	1	2	2	2	1	0	1	0	0	0	2	0	0	2
2021091	202109108	2011-06-01	2012-05-31	0	366	2	0	0	1	2	2	2	1	0	1	0	0	0	2	0	0	2
2021111	202111103	2011-06-01	2012-05-31	0	366	0	0	0	0	2	1	1	0	0	1	0	0	0	2	1	1	2
2021131	202113106	2011-06-01	2012-05-31	0	366	3	0	0	0	2	1	1	0	0	1	0	0	0	2	1	1	2
2021151	202115103	2011-10-20	2012-05-31	0	225	0	0	0	0	2	1	1	0	0	1	0	0	0	2	0	0	2
2021171	202117104	2011-06-01	2012-05-31	0	366	3	0	0	0	1	2	2	0	0	1	0	0	0	2	0	0	2
2021191	202119106	2011-06-01	2012-05-31	0	366	0	0	0	0	1	1	1	0	0	1	0	0	0	2	1	1	2
2021211	202121107	2011-06-01	2012-01-12	1	226	2	1	1	1	2	1	2	1	0	1	0	0	0	2	1	1	2
2021211	202121107	2012-01-13	2012-05-31	0	140	3	1	1	1	2	1	2	1	0	1	0	0	0	2	1	1	2
2021231	202123106	2011-06-01	2011-11-10	0	163	4	0	1	1	2	2	2	0	0	1	0	0	0	2	0	0	2
2021231	202123107	2011-06-01	2012-05-31	0	366	1	0	0	1	2	2	2	0	0	1	0	0	0	2	0	0	2
2021251	202125107	2011-10-14	2012-05-31	0	231	0	0	1	0	1	1	1	0	0	1	1	0	0	1	2	2	1
2021271	202127103	2011-06-01	2011-10-12	1	134	1	1	1	0	1	2	2	0	0	1	0	0	0	2	1	1	2
2021271	202127104	2012-02-17	2012-05-31	0	105	0	0	1	0	1	2	2	0	0	1	0	0	0	2	1	1	2
2021271	202127103	2011-10-13	2012-05-31	0	232	2	1	1	0	1	2	2	0	0	1	0	0	0	2	1	1	2
2021291	202129106	2012-03-12	2012-05-31	0	81	0	0	1	0	2	1	1	0	0	1	0	0	0	2	0	0	2
2021291	202129105	2011-06-01	2012-05-31	0	366	2	0	0	0	2	1	1	0	0	1	0	0	0	2	0	0	2
2021311	202131109	2011-06-01	2012-04-22	0	327	4	0	0	0	1	2	1	0	0	1	0	0	0	2	1	1	2
2021311	202131110	2011-06-01	2012-05-31	0	366	2	0	1	0	1	2	1	0	0	1	0	0	0	2	1	1	2
2021311	202131108	2011-06-01	2012-04-12	1	317	0	1	1	0	1	2	1	0	0	1	0	0	0	2	1	1	2
2021311	202131108	2012-04-13	2012-05-31	0	49	1	1	1	0	1	2	1	0	0	1	0	0	0	2	1	1	2
2021331	202133105	2011-08-08	2012-05-31	0	298	0	1	0	0	2	2	2	1	1	1	0	0	0	2	0	0	2
2021351	202135108	2011-06-01	2012-05-18	0	353	4	0	0	0	2	1	2	1	0	1	0	0	0	2	1	1	2
2021371	202137104	2011-06-01	2012-05-31	0	366	3	1	1	1	2	1	2	0	0	1	0	0	0	2	2	2	2
2021371	202137103	2011-06-01	2012-05-31	0	366	2	0	0	1	2	1	2	0	0	1	0	0	0	2	2	2	2
2021391	202139106	2011-06-01	2012-05-31	0	366	3	0	1	0	1	2	2	0	0	1	0	0	0	2	0	0	2
2021411	202141103	2011-06-01	2012-05-31	0	366	3	0	1	1	2	1	2	0	0	1	0	0	0	1	1	1	1
2021431	202143104	2011-06-01	2011-10-30	0	152	4	1	0	1	1	1	2	0	0	1	0	0	0	2	0	0	2
2021431	202143105	2012-03-26	2012-05-31	0	67	0	0	0	1	1	1	2	0	0	1	0	0	0	2	0	0	2
2021451	202145105	2011-06-01	2012-05-31	0	366	3	0	1	1	1	1	1	0	0	1	0	0	0	2	0	0	2
2021451	202145106	2011-06-01	2012-05-31	0	366	1	0	1	1	1	1	1	0	0	1	0	0	0	2	0	0	2
2021471	202147103	2011-06-01	2011-09-17	0	109	4	0	1	1	2	2	2	0	0	1	0	0	0	1	0	0	1
2021471	202147104	2011-06-01	2012-05-31	0	366	2	0	0	1	2	2	2	0	0	1	0	0	0	1	0	0	1
2021471	202147105	2012-02-14	2012-05-31	0	108	0	0	1	1	2	2	2	0	0	1	0	0	0	1	0	0	1
2021491	202149106	2011-11-11	2012-05-31	0	203	1	1	0	1	2	2	2	1	0	1	0	0	0	2	0	0	2
2021491	202149106	2011-06-01	2011-11-10	1	163	1	1	0	1	2	2	2	1	0	1	0	0	0	2	0	0	2
2021511	202151104	2011-06-01	2012-05-31	0	366	0	1	1	1	2	2	2	1	1	1	0	0	0	1	0	0	1
2021531	202153103	2011-06-01	2011-09-17	0	109	4	0	0	1	1	1	2	0	0	1	0	0	0	2	1	1	2
2021531	202153108	2012-02-01	2012-05-31	0	121	0	0	1	1	1	1	2	0	0	1	0	0	0	2	1	1	2
2021551	202155106	2011-06-01	2011-12-20	1	203	4	1	1	1	1	1	1	0	0	1	0	0	0	2	0	0	2
2021551	202155106	2012-01-03	2012-01-09	0	7	4	1	1	1	1	1	1	0	0	1	0	0	0	2	0	0	2
2021551	202155106	2011-12-21	2012-01-02	1	13	4	1	1	1	1	1	1	0	0	1	0	0	0	2	0	0	2
2021551	202155107	2011-06-01	2011-09-15	1	107	2	1	0	1	1	1	1	0	0	1	0	0	0	2	0	0	2
2021551	202155107	2012-02-23	2012-05-31	0	99	3	1	0	1	1	1	1	0	0	1	0	0	0	2	0	0	2
2021551	202155107	2011-09-16	2012-02-22	1	160	2	1	0	1	1	1	1	0	0	1	0	0	0	2	0	0	2
2021571	202157103	2011-06-01	2012-05-31	0	366	3	0	0	0	2	1	2	0	0	1	0	0	0	2	1	1	2
2021591	202159103	2011-06-01	2011-12-12	1	195	2	0	1	0	1	1	1	0	0	1	0	0	0	2	1	1	2
2021591	202159103	2011-12-13	2012-05-31	0	171	2	0	1	0	1	1	1	0	0	1	0	0	0	2	1	1	2
2021591	202159104	2011-12-01	2012-05-31	0	183	0	0	1	0	1	1	1	0	0	1	0	0	0	2	1	1	2
2021611	202161104	2011-06-01	2012-05-31	0	366	1	1	1	0	1	1	1	0	0	1	0	0	0	2	1	1	2
2021611	202161105	2012-01-13	2012-05-31	0	140	0	1	0	0	1	1	1	0	0	1	0	0	0	2	1	1	2
2021611	202161103	2011-06-01	2012-05-31	0	366	3	1	0	0	1	1	1	0	0	1	0	0	0	2	1	1	2
2021631	202163110	2011-06-01	2012-05-31	0	366	2	1	0	0	1	1	1	0	0	1	0	0	0	2	2	2	2
2021631	202163112	2011-12-10	2012-05-31	0	174	0	0	1	0	1	1	1	0	0	1	0	0	0	2	2	2	2
2021631	202163109	2011-06-01	2011-12-02	0	185	4	0	1	0	1	1	1	0	0	1	0	0	0	2	2	2	2
2021631	202163111	2011-06-01	2012-05-31	0	366	2	1	1	0	1	1	1	0	0	1	0	0	0	2	2	2	2
2021651	202165103	2011-06-01	2012-05-31	0	366	3	0	1	0	2	1	1	0	0	1	0	0	0	2	0	0	2
2021651	202165104	2011-06-01	2012-05-31	0	366	1	0	1	0	2	1	1	0	0	1	0	0	0	2	0	0	2
2021671	202167103	2011-06-01	2012-05-31	0	366	1	1	1	0	1	1	1	0	0	1	0	0	0	2	1	1	2
2021691	202169103	2011-06-01	2012-05-31	0	366	0	0	0	0	1	2	2	0	1	1	0	0	0	2	1	1	2
2030021	203002106	2011-06-01	2012-05-31	0	366	1	1	1	0	1	1	1	0	0	1	0	0	0	2	1	1	2
2030041	203004105	2011-06-01	2012-05-31	0	366	3	0	1	0	1	1	2	0	0	1	0	0	0	2	1	1	2
2030061	203006103	2011-06-01	2012-05-31	0	366	0	0	0	0	1	1	1	0	0	2	0	0	0	2	1	1	2
2030081	203008106	2011-06-01	2012-01-11	0	225	4	0	0	0	1	1	1	0	0	1	0	0	0	2	1	1	2
2030101	203010108	2011-06-01	2011-09-28	0	120	4	0	0	0	1	1	2	0	0	1	0	0	0	2	1	1	2
2030121	203012103	2011-06-01	2012-05-31	0	366	1	0	0	0	2	1	1	0	0	2	0	0	0	2	1	1	2
2030141	203014104	2011-12-05	2012-05-31	0	179	0	0	0	0	1	1	2	0	0	1	0	0	0	2	0	0	2
2030141	203014103	2011-06-01	2011-11-22	0	175	4	0	0	0	1	1	2	0	0	1	0	0	0	2	0	0	2
2030161	203016104	2011-06-01	2011-11-24	0	177	4	0	1	1	1	2	2	1	1	1	0	0	0	2	1	1	2
2030181	203018108	2011-06-01	2012-03-12	1	286	3	1	1	0	2	2	2	0	1	1	0	0	0	2	1	1	2
2030181	203018108	2012-03-13	2012-05-31	0	80	4	1	1	0	2	2	2	0	1	1	0	0	0	2	1	1	2
2030201	203020107	2011-06-01	2012-05-31	0	366	1	0	1	0	1	2	2	0	0	1	0	0	0	2	2	2	2
2030221	203022105	2011-06-01	2012-05-31	0	366	2	0	0	0	1	1	2	0	0	1	0	0	0	2	1	1	2
2030241	203024104	2011-06-01	2011-06-12	1	12	1	1	1	0	1	1	2	0	0	1	0	0	0	2	1	1	2
2030241	203024104	2011-06-13	2012-05-31	0	354	1	1	1	0	1	1	2	0	0	1	0	0	0	2	1	1	2
2030241	203024103	2011-06-01	2012-05-31	0	366	2	0	1	0	1	1	2	0	0	1	0	0	0	2	1	1	2
2030261	203026105	2011-06-01	2012-05-31	0	366	3	1	1	0	1	1	2	0	0	1	0	0	0	2	1	1	2
2030261	203026106	2011-06-01	2012-03-12	1	286	0	0	0	0	1	1	2	0	0	1	0	0	0	2	1	1	2
2030261	203026106	2012-03-13	2012-05-31	0	80	1	0	0	0	1	1	2	0	0	1	0	0	0	2	1	1	2
2030281	203028108	2011-06-01	2012-05-31	0	366	2	0	1	1	2	2	2	1	1	1	0	0	0	2	0	0	2
2030301	203030104	2011-06-01	2012-05-31	0	366	0	0	0	1	2	2	2	0	0	1	0	0	0	5	0	0	5
2030301	203030103	2011-06-01	2012-05-31	0	366	1	0	1	1	2	2	2	0	0	1	0	0	0	5	0	0	5
2030321	203032106	2011-06-01	2012-05-31	0	366	0	0	1	0	1	1	2	0	0	1	0	0	0	2	1	1	2
2030321	203032105	2011-06-01	2012-05-31	0	366	2	0	0	0	1	1	2	0	0	1	0	0	0	2	1	1	2
2030341	203034103	2011-06-01	2012-02-29	0	274	4	0	0	0	1	2	2	0	0	1	0	0	0	2	1	1	2
2030361	203036103	2011-06-01	2012-05-31	0	366	0	0	1	0	2	1	2	0	0	1	0	0	0	2	0	0	2
2030381	203038104	2011-06-01	2012-05-31	0	366	0	0	0	0	1	1	1	0	0	1	0	0	0	2	1	1	2
2030381	203038103	2011-06-01	2012-05-31	0	366	2	0	1	0	1	1	1	0	0	1	0	0	0	2	1	1	2
2030401	203040102	2011-11-30	2012-05-31	0	184	0	0	1	0	1	1	1	0	0	1	0	0	0	2	2	2	2
2030421	203042107	2011-06-01	2012-05-31	0	366	2	1	1	0	1	2	2	0	0	1	0	0	0	2	0	0	2
2030441	203044104	2011-06-01	2012-05-31	0	366	1	0	0	0	1	2	1	0	0	1	0	0	0	2	1	1	2
2030441	203044103	2011-06-01	2012-05-31	0	366	3	0	1	0	1	2	1	0	0	1	0	0	0	2	1	1	2
2030461	203046103	2011-06-01	2012-05-31	0	366	2	1	1	0	1	2	1	0	0	1	0	0	0	2	1	1	2
2030461	203046104	2011-06-01	2012-05-31	0	366	0	0	0	0	1	2	1	0	0	1	0	0	0	2	1	1	2
2030481	203048103	2011-06-01	2012-05-31	0	366	0	0	1	0	2	2	2	0	0	1	0	0	0	2	1	1	2
2030501	203050104	2011-06-01	2012-05-31	0	366	0	0	0	0	1	1	1	0	0	1	0	0	0	2	1	1	2
2030501	203050103	2011-06-01	2012-05-31	0	366	2	0	0	0	1	1	1	0	0	1	0	0	0	2	1	1	2
2030521	203052107	2011-06-01	2012-05-31	0	366	3	0	1	0	1	1	2	0	0	1	0	0	0	1	2	2	1
2030541	203054105	2012-04-26	2012-05-31	0	36	0	0	1	1	2	2	2	1	0	1	0	0	0	2	0	0	2
2030541	203054104	2011-06-01	2012-05-31	0	366	2	0	0	1	2	2	2	1	0	1	0	0	0	2	0	0	2
2030561	203056103	2011-11-13	2012-05-31	0	201	1	0	1	1	2	2	2	0	1	1	0	0	0	2	0	0	2
2030561	203056103	2011-06-01	2011-11-12	1	165	1	0	1	1	2	2	2	0	1	1	0	0	0	2	0	0	2
2030561	203056102	2011-06-01	2012-05-31	0	366	2	0	1	1	2	2	2	0	1	1	0	0	0	2	0	0	2
2030581	203058105	2011-06-01	2012-04-27	0	332	4	0	0	0	1	2	1	0	0	1	0	1	1	2	1	1	2
2030601	203060103	2011-06-01	2011-08-19	0	80	4	0	1	0	2	2	1	0	0	1	0	0	0	1	0	0	1
2030621	203062103	2011-06-01	2012-05-31	0	366	1	0	1	0	1	1	1	0	0	1	0	0	0	2	0	0	2
2030621	203062102	2011-06-01	2011-10-31	0	153	4	0	0	0	1	1	1	0	0	1	0	0	0	2	0	0	2
2030641	203064104	2011-06-01	2012-05-31	0	366	1	0	0	0	2	1	2	0	0	1	0	0	0	2	1	1	2
2030641	203064103	2011-06-01	2012-05-31	0	366	3	0	1	0	2	1	2	0	0	1	0	0	0	2	1	1	2
2040011	204001103	2012-05-23	2012-05-31	0	9	0	0	1	0	2	2	2	0	1	1	0	0	0	2	1	1	2
2040021	204002103	2011-10-30	2012-05-31	0	215	0	0	0	1	2	2	2	1	0	1	0	0	0	5	0	0	5
2040031	204003102	2011-06-01	2012-05-26	0	361	4	0	0	1	2	2	2	1	1	1	0	0	0	5	0	0	5
2040041	204004103	2012-01-06	2012-05-31	0	147	0	0	1	1	2	2	2	1	0	1	0	0	0	5	0	0	5
2040051	204005104	2011-06-01	2012-05-31	0	366	3	0	0	1	2	2	2	1	1	1	0	0	0	2	0	0	2
2040051	204005103	2011-11-28	2012-05-31	0	186	0	0	0	1	2	2	2	1	1	1	0	0	0	2	0	0	2
2040061	204006103	2011-06-01	2012-05-31	0	366	2	0	1	1	2	2	2	1	0	1	0	0	0	5	0	0	5
2040071	204007107	2011-06-01	2012-05-31	0	366	0	0	1	0	2	1	2	0	0	1	0	0	0	2	2	2	2
2040071	204007102	2011-06-01	2012-05-31	0	366	0	0	0	0	2	1	2	0	0	1	0	0	0	2	2	2	2
2040081	204008102	2011-06-01	2012-05-31	0	366	3	0	0	1	2	2	2	0	0	1	0	0	0	2	0	0	2
2040081	204008105	2011-06-01	2011-08-12	1	73	1	0	1	1	2	2	2	0	0	1	0	0	0	2	0	0	2
2040081	204008105	2011-08-13	2012-05-31	0	293	1	0	1	1	2	2	2	0	0	1	0	0	0	2	0	0	2
2040091	204009103	2012-03-29	2012-05-31	0	64	4	1	1	1	2	2	2	1	1	1	0	0	0	2	1	1	2
2040091	204009103	2011-06-01	2011-09-12	1	104	3	1	1	1	2	2	2	1	1	1	0	0	0	2	1	1	2
2040091	204009103	2011-09-13	2012-03-28	1	198	3	1	1	1	2	2	2	1	1	1	0	0	0	2	1	1	2
2040111	204011110	2011-06-01	2012-05-31	0	366	3	0	1	0	1	1	2	0	0	1	0	0	0	2	1	1	2
2040111	204011111	2011-06-01	2012-05-31	0	366	3	0	0	0	1	1	2	0	0	1	0	0	0	2	1	1	2
2040121	204012103	2011-06-01	2012-05-31	0	366	3	0	1	1	2	1	1	0	0	1	0	0	0	2	0	0	2
2040131	204013104	2011-06-01	2012-01-05	0	219	4	1	0	1	2	2	2	1	1	1	0	0	0	2	1	1	2
2040141	204014105	2011-06-01	2012-05-31	0	366	2	1	0	0	2	2	2	1	1	1	0	0	0	2	0	0	2
2040151	204015110	2011-06-01	2012-05-31	0	366	3	1	0	0	1	2	2	0	0	1	0	0	0	1	1	1	1
2040161	204016105	2011-06-01	2012-05-31	0	366	1	1	0	0	1	1	2	0	0	1	0	0	0	1	0	0	1
2040161	204016106	2011-07-19	2012-05-31	0	318	0	0	0	0	1	1	2	0	0	1	0	0	0	1	0	0	1
2040171	204017103	2011-06-01	2012-05-31	0	366	0	0	0	0	2	2	2	0	0	1	0	0	0	2	1	1	2
2040181	204018107	2011-06-01	2012-05-31	0	366	0	0	0	0	2	2	1	0	0	1	0	0	0	2	1	1	2
2040181	204018105	2011-06-01	2012-05-31	0	366	3	1	1	0	2	2	1	0	0	1	0	0	0	2	1	1	2
2040181	204018106	2011-06-01	2012-05-31	0	366	2	0	0	0	2	2	1	0	0	1	0	0	0	2	1	1	2
2040191	204019109	2011-06-01	2012-05-31	0	366	1	0	0	1	2	1	2	1	0	1	1	0	0	2	2	2	2
2040201	204020105	2011-06-01	2012-05-31	0	366	1	0	1	1	2	2	2	1	0	1	0	0	0	2	0	0	2
2040211	204021104	2012-05-29	2012-05-31	0	3	0	0	0	0	2	1	2	0	0	1	0	0	0	2	0	0	2
2040211	204021103	2011-06-01	2012-05-31	0	366	2	0	1	0	2	1	2	0	0	1	0	0	0	2	0	0	2
2040221	204022102	2011-06-01	2012-05-31	0	366	1	0	0	1	2	2	2	1	0	1	0	0	0	2	0	0	2
2040231	204023103	2011-06-01	2012-05-31	0	366	2	0	1	0	2	1	2	0	0	1	0	0	0	2	1	1	2
2040241	204024103	2011-06-01	2012-05-31	0	366	2	0	0	1	1	2	1	0	0	1	0	0	0	2	2	2	2
2040251	204025108	2011-06-01	2012-05-31	0	366	1	0	0	1	2	2	2	1	1	1	0	0	0	2	0	0	2
2040251	204025107	2011-06-01	2012-05-31	0	366	2	0	1	1	2	2	2	1	1	1	0	0	0	2	0	0	2
2040261	204026103	2011-06-01	2012-05-31	0	366	1	1	0	0	2	1	2	0	0	1	0	0	0	2	0	0	2
2040261	204026102	2011-06-01	2012-05-31	0	366	3	1	0	0	2	1	2	0	0	1	0	0	0	2	0	0	2
2040271	204027105	2011-06-01	2012-05-31	0	366	2	0	1	1	2	2	1	1	0	1	0	0	0	2	0	0	2
2040281	204028103	2011-11-11	2012-05-31	0	203	0	0	0	0	2	1	2	0	0	1	0	0	0	2	1	1	2
2040281	204028102	2011-06-01	2012-05-31	0	366	3	0	1	0	2	1	2	0	0	1	0	0	0	2	1	1	2
2040291	204029107	2011-06-01	2012-05-31	0	366	3	0	1	0	2	1	2	0	0	1	0	0	0	2	0	0	2
2040301	204030104	2011-07-20	2012-05-31	0	317	0	0	1	0	2	1	1	0	0	1	0	0	0	2	1	1	2
2040311	204031105	2012-04-18	2012-05-31	0	44	0	0	1	0	2	1	1	0	0	1	0	0	0	2	1	1	2
2040311	204031104	2011-06-01	2012-05-31	0	366	1	0	1	0	2	1	1	0	0	1	0	0	0	2	1	1	2
2040311	204031103	2011-06-01	2012-05-31	0	366	3	0	1	0	2	1	1	0	0	1	0	0	0	2	1	1	2
2040321	204032107	2011-06-01	2012-05-31	0	366	1	0	1	0	1	1	1	0	0	1	0	0	0	2	2	2	2
2040331	204033105	2011-06-01	2012-05-31	0	366	3	0	0	0	1	1	2	0	0	1	0	0	0	2	0	0	2
2040341	204034104	2011-06-01	2012-05-31	0	366	1	1	0	1	2	1	1	1	0	1	0	0	0	2	1	1	2
2040351	204035104	2011-06-01	2012-05-31	0	366	2	0	1	0	2	1	1	0	0	1	0	0	0	2	1	1	2
2040351	204035105	2011-09-16	2012-05-31	0	259	0	0	0	0	2	1	1	0	0	1	0	0	0	2	1	1	2
2040361	204036105	2011-06-01	2012-05-31	0	366	3	1	0	0	1	1	1	0	0	1	0	0	0	2	1	1	2
2040361	204036106	2011-06-01	2012-05-31	0	366	0	0	0	0	1	1	1	0	0	1	0	0	0	2	1	1	2
2040371	204037106	2011-06-01	2012-05-31	0	366	2	0	0	1	2	2	2	1	0	1	0	0	0	2	1	1	2
2040381	204038105	2011-06-01	2012-05-31	0	366	0	0	1	1	1	1	1	0	0	1	0	0	0	2	1	1	2
2040381	204038106	2011-06-01	2012-05-31	0	366	0	0	1	1	1	1	1	0	0	1	0	0	0	2	1	1	2
2040391	204039104	2011-06-01	2012-05-31	0	366	2	0	1	0	1	1	1	0	0	1	0	0	0	2	0	0	2
2040401	204040107	2011-06-01	2012-01-06	0	220	4	0	0	0	1	1	2	0	0	1	0	0	0	2	0	0	2
2040401	204040108	2011-12-01	2012-05-31	0	183	0	0	0	0	1	1	2	0	0	1	0	0	0	2	0	0	2
2040421	204042107	2011-06-01	2012-05-31	0	366	0	0	1	0	1	1	1	0	0	1	0	0	0	2	1	1	2
2040421	204042106	2011-06-01	2012-05-31	0	366	3	0	1	0	1	1	1	0	0	1	0	0	0	2	1	1	2
2040431	204043103	2011-06-01	2012-05-31	0	366	3	0	1	0	2	1	2	0	0	1	0	0	0	2	3	2	2
2040431	204043104	2011-06-01	2012-05-31	0	366	1	0	0	0	2	1	2	0	0	1	0	0	0	2	3	2	2
2040441	204044105	2011-06-01	2012-04-18	0	323	4	1	1	0	1	1	1	0	0	1	0	0	0	2	1	1	2
2040451	204045108	2011-06-01	2012-03-08	0	282	4	1	1	0	1	1	2	0	0	1	0	0	0	2	1	1	2
2040461	204046102	2011-06-01	2012-05-31	0	366	1	0	0	1	2	2	2	1	0	1	0	0	0	2	1	1	2
2040471	204047104	2011-06-01	2012-05-31	0	366	2	0	0	0	1	1	1	0	0	1	0	0	0	2	0	0	2
2040481	204048103	2011-06-01	2012-05-31	0	366	1	0	0	1	2	2	2	0	0	1	0	0	0	2	1	1	2
2040481	204048104	2012-01-21	2012-05-31	0	132	0	1	1	1	2	2	2	0	0	1	0	0	0	2	1	1	2
2040491	204049106	2011-06-01	2012-05-31	0	366	0	0	0	0	1	1	1	0	0	1	0	0	0	2	0	0	2
2040491	204049105	2011-06-01	2012-05-31	0	366	3	0	0	0	1	1	1	0	0	1	0	0	0	2	0	0	2
2040501	204050106	2011-06-01	2012-05-31	0	366	1	0	1	0	1	1	1	0	0	1	0	0	0	2	0	0	2
2040511	204051103	2011-06-01	2011-12-31	0	214	4	1	0	1	2	2	2	0	0	1	0	0	0	5	1	1	5
2040511	204051104	2011-06-01	2012-05-31	0	366	1	0	1	1	2	2	2	0	0	1	0	0	0	5	1	1	5
2040511	204051105	2011-06-01	2012-05-31	0	366	0	0	0	1	2	2	2	0	0	1	0	0	0	5	1	1	5
2040521	204052107	2011-06-01	2012-05-31	0	366	2	0	1	1	1	2	2	1	1	1	0	0	0	2	1	1	2
2040541	204054104	2011-06-01	2011-12-12	1	195	4	1	1	0	2	1	2	0	0	1	0	0	0	2	1	1	2
2040541	204054104	2011-12-13	2012-02-20	0	70	4	1	1	0	2	1	2	0	0	1	0	0	0	2	1	1	2
2040551	204055105	2011-06-01	2012-05-31	0	366	1	0	1	0	1	1	2	0	0	1	0	0	0	2	3	2	2
2040561	204056103	2011-07-15	2011-10-12	1	90	0	0	0	0	2	1	1	0	0	1	0			2	0	0	2
2040561	204056103	2011-10-13	2012-05-31	0	232	0	0	0	0	2	1	1	0	0	1	0			2	0	0	2
2040571	204057107	2011-11-08	2012-05-31	0	206	0	0	1	0	2	1	2	0	0	1	0			2	0	0	2
2040581	204058105	2011-06-01	2012-05-31	0	366	1	0	1	0	1	1	2	0	0	1	0	0	0	2	1	1	2
2040591	204059103	2011-06-01	2012-05-31	0	366	3	0	0	0	2	2	2	0	0	1	0	0	0	2	0	0	2
2040601	204060106	2011-06-01	2012-05-31	0	366	3	0	1	0	2	2	2	1	0	2	0	1	0	2	0	0	2
2040611	204061105	2011-06-01	2012-04-05	0	310	4	0	1	0	1	1	2	0	0	1	0	0	0	2	1	1	2
2040621	204062108	2011-06-01	2012-05-31	0	366	1	0	0	1	1	2	1	0	0	2	0	1	0	2	0	0	2
2040631	204063103	2011-06-01	2012-05-31	0	366	2	0	0	1	1	2	2	0	1	1	0	0	0	2	1	1	2
2040631	204063104	2011-12-20	2012-05-31	0	164	0	0	0	1	1	2	2	0	1	1	0	0	0	2	1	1	2
2040641	204064105	2011-06-01	2012-05-31	0	366	1	0	0	1	1	2	2	1	0	1	0	0	0	5	1	1	5
2040651	204065108	2011-06-01	2012-05-31	0	366	3	1	0	1	1	2	2	1	0	1	0	0	0	2	1	1	2
2040661	204066103	2011-06-01	2012-05-31	0	366	2	0	0	0	1	1	1	0	0	1	0	0	0	2	1	1	2
2040661	204066104	2012-04-13	2012-05-31	0	49	0	0	1	0	1	1	1	0	0	1	0	0	0	2	1	1	2
2040671	204067106	2011-06-01	2012-05-31	0	366	3	0	0	0	1	1	2	1	0	1	0	0	0	2	1	1	2
2040681	204068104	2011-06-01	2012-05-31	0	366	0	0	0	0	2	1	1	0	0	1	0	0	0	2	1	1	2
2040681	204068103	2011-06-01	2012-05-31	0	366	1	0	0	0	2	1	1	0	0	1	0	0	0	2	1	1	2
2040691	204069106	2011-07-17	2012-05-31	0	320	0	0	0	0	2	2	2	0	0	1	0	0	0	2	2	2	2
2040691	204069103	2011-08-24	2012-05-31	0	282	0	0	1	0	2	2	2	0	0	1	0	0	0	2	2	2	2
2040691	204069109	2011-09-27	2012-05-31	0	248	0	0	0	0	2	2	2	0	0	1	0	0	0	2	2	2	2
2040701	204070106	2011-06-01	2011-11-07	0	160	4	0	1	0	2	2	2	0	0	1	0	1	0	2	0	0	2
2040701	204070107	2011-06-01	2012-05-31	0	366	0	0	1	0	2	2	2	0	0	1	0	1	0	2	0	0	2
2040711	204071105	2011-06-01	2012-05-31	0	366	0	0	0	0	1	1	2	0	0	1	0	1	0	2	0	0	2
2040721	204072104	2011-12-13	2012-05-31	0	171	0	0	0	0	1	1	1	0	0	1	0	1	0	2	0	0	2
2040721	204072103	2011-06-01	2012-05-31	0	366	2	0	1	0	1	1	1	0	0	1	0	1	0	2	0	0	2
2040731	204073103	2011-06-01	2012-05-31	0	366	0	0	1	0	1	1	1	0	0	1	0	0	0	2	1	1	2
2040741	204074104	2011-10-28	2012-05-31	0	217	0	0	0	0	1	1	1	0	0	1	0	0	0	2	1	1	2
2040741	204074103	2011-06-01	2012-05-31	0	366	1	0	0	0	1	1	1	0	0	1	0	0	0	2	1	1	2
2040751	204075104	2011-06-01	2012-05-31	0	366	0	0	0	0	2	1	2	0	0	1	0	0	0	2	1	1	2
2040751	204075103	2011-06-01	2012-05-31	0	366	3	0	1	0	2	1	2	0	0	1	0	0	0	2	1	1	2
2040761	204076105	2011-06-01	2012-05-31	0	366	2	1	1	1	1	1	1	0	0	1	0	0	0	2	0	0	2
2040771	204077103	2011-06-01	2012-05-31	0	366	0	0	0	1	2	2	2	0	0	1	0	0	0	2	1	1	2
2040781	204078104	2011-06-01	2012-05-31	0	366	1	0	0	0	2	1	1	0	0	1	0	0	0	2	0	0	2
2040781	204078103	2011-06-01	2012-05-31	0	366	3	0	0	0	2	1	1	0	0	1	0	0	0	2	0	0	2
2040791	204079104	2011-06-01	2012-05-31	0	366	0	0	0	0	2	2	2	0	0	1	0	0	0	2	0	0	2
2040801	204080105	2011-06-01	2012-05-31	0	366	3	0	0	0	1	2	2	0	0	1	0	0	0	2	0	0	2
2040811	204081107	2011-06-01	2012-05-31	0	366	1	0	0	0	2	2	2	1	0	1	0	0	0	2	0	0	2
2040811	204081103	2011-06-01	2012-01-08	0	222	4	0	0	0	2	2	2	1	0	1	0	0	0	2	0	0	2
2040811	204081105	2012-04-02	2012-05-31	0	60	0	0	1	0	2	2	2	1	0	1	0	0	0	2	0	0	2
2040821	204082104	2011-06-01	2012-05-31	0	366	2	0	1	0	1	2	2	0	0	1	0	0	0	2	0	0	2
2040821	204082105	2011-06-01	2012-05-31	0	366	0	0	0	0	1	2	2	0	0	1	1	0	0	2	0	0	2
2040831	204083102	2011-06-01	2012-05-31	0	366	3	0	1	0	2	2	2	1	1	1	0	0	0	2	0	0	2
2040831	204083103	2012-03-03	2012-05-31	0	90	0	0	1	0	2	2	2	1	1	1	0	0	0	2	0	0	2
2040841	204084108	2011-06-01	2012-05-31	0	366	2	0	0	0	2	2	2	0	0	1	0	0	0	2	1	1	2
2040841	204084107	2011-06-01	2011-12-04	0	187	4	0	1	0	2	2	2	0	0	1	0	0	0	2	1	1	2
2040851	204085103	2011-06-01	2012-05-31	0	366	3	0	0	0	1	2	2	1	0	1	0	0	0	2	1	1	2
2040851	204085104	2011-06-01	2012-05-31	0	366	1	0	1	0	1	2	2	1	0	1	0	0	0	2	1	1	2
2040861	204086105	2011-06-01	2012-05-31	0	366	2	0	1	0	2	2	2	0	0	1	0	0	0	2	1	1	2
2040861	204086106	2011-06-01	2012-05-31	0	366	0	0	1	0	2	2	2	0	0	1	0	0	0	2	1	1	2
2040871	204087104	2011-06-01	2012-05-31	0	366	0	1	0	1	2	2	2	1	1	1	0	0	0	5	0	0	5
2040881	204088102	2011-06-01	2012-05-31	0	366	1	0	0	0	2	2	2	0	0	1	0	0	0	2	0	0	2
2040891	204089105	2012-05-19	2012-05-31	0	13	0	0	0	1	2	2	2	0	1	1	0	0	0	2	0	0	2
2040901	204090105	2011-06-01	2011-10-12	0	134	4	0	0	0	1	2	2	0	0	1	0	0	0	2	0	0	2
2040901	204090106	2011-06-01	2012-05-31	0	366	0	0	0	0	1	2	2	0	0	1	0	0	0	2	0	0	2
2040911	204091112	2011-06-01	2012-05-31	0	366	3	0	0	0	1	2	2	0	0	1	0	0	0	2	1	1	2
2040911	204091105	2011-06-01	2011-12-29	0	212	4	1	1	0	1	2	2	0	0	1	0	0	0	2	1	1	2
2040911	204091106	2011-11-20	2012-05-31	0	194	0	0	0	0	1	2	2	0	0	1	0	0	0	2	1	1	2
2040921	204092104	2011-06-01	2012-05-31	0	366	0	0	0	0	1	2	2	0	0	1	1	0	0	2	0	0	2
2040931	204093104	2011-12-13	2012-05-31	0	171	1	0	0	0	2	1	1	0	0	1	0	0	0	2	0	0	2
2040931	204093104	2011-06-01	2011-12-12	1	195	1	0	0	0	2	1	1	0	0	1	0	0	0	2	0	0	2
2040941	204094104	2011-06-01	2012-02-03	0	248	4	0	1	0	1	2	1	0	0	1	0	0	0	2	0	0	2
2040951	204095104	2011-06-01	2012-05-31	0	366	1	0	0	1	2	2	2	1	1	1	0	0	0	5	1	1	5
2040951	204095103	2011-06-01	2012-05-31	0	366	2	0	1	1	2	2	2	1	1	1	0	0	0	5	1	1	5
2040961	204096108	2011-06-01	2012-05-31	0	366	2	1	1	0	2	2	2	1	1	1	0	0	0	2	3	2	2
2040971	204097102	2011-06-01	2012-05-31	0	366	0	0	1	0	2	2	2	0	0	1	0	0	0	2	0	0	2
2040981	204098107	2011-06-01	2012-05-31	0	366	2	0	1	0	2	2	1	0	0	1	0	0	0	2	0	0	2
2040981	204098106	2011-06-01	2012-05-31	0	366	3	0	1	0	2	2	1	0	0	1	0	0	0	2	0	0	2
2050021	205002105	2011-06-01	2012-05-31	0	366	3	0	0	0	1	1	2	0	0	1	0	0	0	2	1	1	2
2050041	205004109	2011-06-01	2012-05-31	0	366	2	0	1	0	1	1	2	1	0	1	0	0	0	2	1	1	2
2050041	205004106	2011-06-01	2012-05-31	0	366	0	0	1	0	1	1	2	1	0	1	0	0	0	2	1	1	2
2050061	205006108	2011-06-01	2012-05-31	0	366	3	0	0	0	1	1	2	0	0	1	0	0	0	2	0	0	2
2050061	205006109	2011-06-01	2012-05-31	0	366	0	0	1	0	1	1	2	0	0	1	0	0	0	2	0	0	2
2050081	205008106	2011-06-01	2012-02-10	0	255	4	0	0	0	1	2	2	0	1	1	0	0	0	2	1	1	2
2050081	205008107	2011-06-01	2012-05-31	0	366	2	0	0	0	1	2	2	0	1	1	1	0	0	2	1	1	2
2050101	205010103	2011-10-13	2012-04-20	0	191	4	1	1	1	1	2	2	1	0	1	0	0	0	2	1	1	2
2050101	205010103	2011-06-01	2011-10-12	1	134	4	1	1	1	1	2	2	1	0	1	0	0	0	2	1	1	2
2050101	205010104	2011-09-19	2012-05-31	0	256	0	0	0	1	1	2	2	1	0	1	0	0	0	2	1	1	2
2050101	205010109	2011-06-01	2012-05-31	0	366	0	0	1	1	1	2	2	1	0	1	1	0	0	2	1	1	2
2050121	205012103	2011-11-07	2012-05-31	0	207	0	0	1	0	2	2	2	0	0	1	0	0	0	2	0	0	2
2050141	205014103	2011-06-01	2012-05-31	0	366	0	1	0	1	2	2	2	1	1	1	0	0	0	2	1	1	2
2050161	205016105	2011-06-01	2012-05-31	0	366	0	0	0	1	2	2	2	1	0	1	0	0	0	2	0	0	2
2050181	205018103	2011-06-01	2012-05-31	0	366	0	0	1	0	1	1	1	0	0	1	0	0	0	2	1	1	2
2050201	205020106	2011-06-01	2012-05-31	0	366	3	0	1	1	2	2	2	0	0	1	0	0	0	2	1	1	2
2050221	205022105	2011-06-01	2012-05-31	0	366	3	0	1	1	2	2	2	1	0	1	0	0	0	2	0	0	2
2050241	205024102	2011-06-01	2012-05-31	0	366	3	1	0	0	1	2	2	1	1	1	0	0	0	5	2	2	5
2050241	205024103	2012-01-09	2012-05-31	0	144	0	1	0	0	1	2	2	1	1	1	0	0	0	5	2	2	5
2050261	205026105	2011-06-01	2012-05-31	0	366	3	0	0	0	1	1	1	0	0	1	0	0	0	2	1	1	2
2050261	205026106	2011-06-01	2012-05-31	0	366	2	0	1	0	1	1	1	0	0	1	0	0	0	2	1	1	2
2050281	205028111	2011-06-01	2012-05-31	0	366	2	1	1	0	2	2	2	0	0	1	0	0	0	2	2	2	2
2050301	205030105	2011-06-01	2012-05-31	0	366	0	0	0	1	2	2	2	0	0	1	0	0	0	2	1	1	2
2050301	205030104	2011-06-01	2012-05-31	0	366	3	0	0	1	2	2	2	0	0	1	0	0	0	2	1	1	2
2050321	205032103	2011-06-01	2011-10-23	0	145	4	0	0	1	2	2	2	1	1	1	0	0	0	5	0	0	5
2050321	205032104	2011-06-01	2012-05-31	0	366	1	1	1	1	2	2	2	1	1	1	0	0	0	5	0	0	5
2050341	205034104	2011-06-01	2012-05-31	0	366	2	0	1	0	2	1	1	0	0	1	0	0	0	2	1	1	2
2050341	205034105	2011-09-14	2012-05-31	0	261	0	0	0	0	2	1	1	0	0	1	0	0	0	2	1	1	2
2050341	205034103	2011-06-01	2011-09-21	0	113	4	0	0	0	2	1	1	0	0	1	0	0	0	2	1	1	2
2050381	205038107	2012-03-13	2012-05-31	0	80	0	0	0	0	2	1	2	0	0	1	0	0	0	2	1	1	2
2050381	205038107	2011-07-22	2012-03-12	1	235	0	0	0	0	2	1	2	0	0	1	0	0	0	2	1	1	2
2050391	205039104	2011-06-01	2012-05-31	0	366	3	0	1	0	1	2	2	0	0	1	0	1	0	2	1	1	2
2050401	205040105	2011-06-01	2012-05-31	0	366	1	0	0	1	1	1	2	0	0	1	0	1	0	2	0	0	2
2050421	205042108	2011-06-01	2012-05-31	0	366	1	1	1	0	1	2	2	0	1	1	0	1	0	2	2	2	2
2050441	205044104	2011-06-01	2012-05-31	0	366	0	0	1	0	1	1	1	0	0	1	0	1	0	2	1	1	2
2050441	205044103	2011-06-01	2011-09-18	0	110	4	0	0	0	1	1	1	0	0	1	0	1	0	2	1	1	2
2050461	205046104	2011-06-01	2012-05-31	0	366	3	0	1	1	2	1	2	1	0	1	0	1	0	2	0	0	2
2050481	205048105	2011-06-01	2011-10-19	0	141	4	0	1	0	2	2	2	0	0	1	0	1	0	2	1	1	2
2050501	205050110	2012-05-10	2012-05-31	0	22	0	0	0	0	2	1	2	0	1	1	0	1	0	2	1	1	2
2050501	205050102	2011-06-01	2012-05-31	0	366	1	0	1	0	2	1	2	0	1	1	0	1	0	2	1	1	2
2050521	205052104	2011-06-01	2012-05-31	0	366	0	0	0	1	2	1	2	1	1	1	0	1	0	2	0	0	2
2050541	205054104	2011-06-01	2012-05-31	0	366	0	0	1	1	2	2	2	1	0	1	0	1	0	2	0	0	2
2050561	205056105	2011-06-01	2012-05-31	0	366	3	1	0	0	1	2	2	0	0	1	0	1	0	2	1	1	2
2050581	205058105	2011-06-01	2012-05-31	0	366	0	1	1	0	2	2	2	1	1	1	0	1	0	2	1	1	2
2050601	205060105	2011-06-01	2012-05-31	0	366	0	0	1	0	2	2	2	1	0	1	0	1	0	2	1	1	2
2050621	205062103	2011-06-01	2012-05-31	0	366	2	1	1	1	1	1	1	0	0	1	0	1	0	2	1	1	2
2050621	205062104	2011-07-04	2012-05-31	0	333	0	0	1	1	1	1	1	0	0	1	0	1	0	2	1	1	2
2050641	205064104	2011-06-01	2012-05-31	0	366	1	0	1	0	2	1	1	0	0	1	0	0	0	2	1	1	2
2050641	205064103	2011-06-01	2012-05-31	0	366	3	0	1	0	2	1	1	0	0	1	0	0	0	2	1	1	2
2050661	205066103	2011-06-01	2012-05-31	0	366	0	0	1	0	1	1	1	0	0	1	0	1	0	2	1	1	2
2050661	205066104	2012-04-25	2012-05-31	0	37	0	0	0	0	1	1	1	0	0	1	0	1	0	2	1	1	2
2050681	205068105	2011-06-01	2012-05-31	0	366	2	1	0	0	1	1	2	0	0	1	0	1	0	2	1	1	2
2050701	205070103	2012-02-10	2012-05-31	0	112	0	0	0	0	1	1	2	0	0	1	0	1	0	2	1	1	2
2050721	205072105	2011-06-01	2012-05-31	0	366	0	0	0	0	1	1	1	0	0	1	0	1	0	2	1	1	2
2050741	205074107	2011-06-01	2012-05-31	0	366	3	0	0	0	1	1	2	0	0	1	0	1	0	2	0	0	2
2050761	205076110	2011-06-01	2012-05-31	0	366	3	0	0	0	1	2	2	0	0	1	0	1	0	2	1	1	2
2050761	205076103	2011-06-01	2012-05-31	0	366	2	0	1	0	1	2	2	0	0	1	0	1	0	2	1	1	2
2050781	205078104	2011-06-01	2012-05-31	0	366	1	0	1	0	2	1	2	1	0	1	0	1	0	2	0	0	2
2050781	205078103	2011-06-01	2012-04-01	0	306	4	0	1	0	2	1	2	1	0	1	0	1	0	2	0	0	2
2050801	205080105	2011-06-01	2011-11-12	0	165	4	1	1	1	2	2	2	0	0	1	0	1	0	2	1	1	2
2050801	205080106	2011-06-01	2012-05-31	0	366	1	0	0	1	2	2	2	0	0	1	0	1	0	2	1	1	2
2050821	205082109	2011-06-01	2012-05-31	0	366	3	0	0	1	2	2	2	1	1	1	0	1	0	2	1	1	2
2050821	205082110	2011-07-08	2012-05-31	0	329	0	0	0	1	2	2	2	1	1	1	0	1	0	2	1	1	2
2050841	205084108	2011-11-09	2012-05-31	0	205	0	0	0	1	1	2	2	0	0	1	0	1	0	2	1	1	2
2050841	205084107	2011-06-01	2012-05-31	0	366	3	0	0	1	1	2	2	0	0	1	0	1	0	2	1	1	2
2050881	205088108	2011-06-01	2012-05-31	0	366	2	0	1	0	1	1	2	0	0	1	0	1	0	2	1	1	2
2050881	205088107	2011-06-01	2012-05-31	0	366	3	0	1	0	1	1	2	0	0	1	0	1	0	2	1	1	2
2050881	205088109	2011-11-10	2012-05-31	0	204	0	0	1	0	1	1	2	0	0	1	0	1	0	2	1	1	2
2050901	205090108	2011-06-01	2012-05-31	0	366	1	1	1	1	1	1	1	1	0	1	0	1	0	2	3	2	2
2050901	205090109	2011-06-01	2012-05-31	0	366	0	0	0	1	1	1	1	1	0	1	0	1	0	2	3	2	2
2050911	205091104	2011-06-01	2012-05-31	0	366	1	1	1	1	1	2	2	0	0	1	0	1	0	2	1	1	2
2050911	205091103	2011-06-01	2012-05-31	0	366	3	0	0	1	1	2	2	0	0	1	0	1	0	2	1	1	2
2050921	205092103	2011-06-01	2012-05-31	0	366	0	0	0	0	1	2	2	1	1	1	0	1	0	2	0	0	2
2060011	206001104	2011-06-01	2012-05-31	0	366	1	0	0	0	1	2	2	0	0	1	0	1	0	2	1	1	2
2060031	206003103	2011-06-01	2012-03-19	0	293	4	0	1	0	2	1	1	0	0	1	0	1	0	2	1	1	2
2060031	206003104	2011-06-01	2012-05-31	0	366	2	0	1	0	2	1	1	0	0	1	0	1	0	2	1	1	2
2060031	206003105	2011-06-01	2012-05-31	0	366	0	0	1	0	2	1	1	0	0	1	0	1	0	2	1	1	2
2060051	206005105	2011-06-01	2011-08-06	0	67	4	0	0	0	1	1	2	0	0	1	0	1	0	2	1	1	2
2060051	206005106	2011-06-01	2012-05-31	0	366	1	0	0	0	1	1	2	0	0	1	0	1	0	2	1	1	2
2060071	206007105	2011-06-01	2012-05-31	0	366	0	0	0	0	1	1	1	0	0	1	0	1	0	2	1	1	2
2060071	206007104	2011-06-01	2012-05-31	0	366	3	0	1	0	1	1	1	0	0	1	0	1	0	2	1	1	2
2060091	206009105	2011-06-01	2012-05-31	0	366	3	0	1	0	2	1	2	0	0	1	1	1	0	2	1	1	2
2060111	206011106	2011-06-01	2012-05-31	0	366	0	0	1	0	1	1	2	0	0	1	0	1	0	2	0	0	2
2060131	206013111	2011-06-01	2012-05-31	0	366	2	0	1	0	2	2	2	1	0	1	0	1	0	2	4	2	2
2060131	206013113	2011-09-27	2012-05-31	0	248	0	0	1	0	2	2	2	1	0	1	0	1	0	2	4	2	2
2060151	206015103	2011-06-01	2012-05-31	0	366	0	0	0	1	2	1	1	0	0	1	0	1	0	1	1	1	1
2060151	206015102	2011-06-01	2012-05-31	0	366	2	1	0	1	2	1	1	0	0	1	0	1	0	1	1	1	1
2060171	206017104	2011-06-01	2012-05-31	0	366	3	0	0	1	2	2	2	0	0	1	0	1	0	2	1	1	2
2060171	206017105	2011-06-01	2012-05-31	0	366	1	0	1	1	2	2	2	0	0	1	0	1	0	2	1	1	2
2060191	206019106	2011-06-01	2012-05-31	0	366	3		0	0	1	1	2	0	0	1	0	1	0	2	0	0	2
2060211	206021107	2011-11-13	2012-05-31	0	201	3	0	1	0	2	2	2	0	0	1	0	1	0	2	1	1	2
2060211	206021108	2011-06-01	2012-05-31	0	366	2	0	1	0	2	2	2	0	0	1	0	1	0	2	1	1	2
2060211	206021109	2011-06-01	2011-09-12	1	104	0	0	1	0	2	2	2	0	0	1	0	1	0	2	1	1	2
2060211	206021107	2011-06-01	2011-11-12	1	165	3	0	1	0	2	2	2	0	0	1	0	1	0	2	1	1	2
2060211	206021109	2011-09-13	2012-05-31	0	262	1	0	1	0	2	2	2	0	0	1	0	1	0	2	1	1	2
2060231	206023104	2011-06-01	2012-05-31	0	366	0	0	1	0	1	2	2	0	0	2	0	1	0	2	3	2	2
2060231	206023105	2011-07-18	2012-05-31	0	319	0		1	0	1	2	2	0	0	2	0	1	0	2	3	2	2
2060251	206025110	2011-06-01	2012-05-31	0	366	3	0	0	1	1	1	2	0	0	1	0	1	0	2	1	1	2
2060271	206027106	2011-06-01	2012-04-21	0	326	4	0	0	1	1	1	2	0	0	1	0	1	0	2	0	0	2
2060271	206027107	2011-06-01	2012-05-31	0	366	0	1	0	1	1	1	2	0	0	1	0	1	0	2	0	0	2
2060291	206029103	2011-06-01	2012-05-31	0	366	1	1	1	1	2	1	1	0	0	1	0	1	0	2	0	0	2
2060311	206031107	2011-06-01	2012-05-31	0	366	2	0	0	1	1	1	1	0	0	1	0	1	0	2	1	1	2
2060331	206033104	2011-06-01	2012-05-31	0	366	1	0	1	0	2	2	2	0	0	1	0	1	0	2	0	0	2
2060331	206033105	2011-07-31	2012-05-31	0	306	0	0	0	0	2	2	2	0	0	1	0	1	0	2	0	0	2
2060331	206033103	2011-06-01	2012-05-31	0	366	3	0	1	0	2	2	2	0	0	1	0	1	0	2	0	0	2
2060351	206035103	2011-06-01	2012-05-31	0	366	1	1	1	1	1	2	2	1	0	2	0	1	0	2	1	1	2
2060371	206037107	2011-06-01	2012-05-16	0	351	4	0	1	1	1	1	1	0	0	1	0	1	0	2	1	1	2
2060371	206037108	2011-06-01	2012-05-31	0	366	0	0	0	1	1	1	1	0	0	1	0	1	0	2	1	1	2
2060391	206039106	2011-06-01	2012-05-31	0	366	3	1	1	1	1	1	1	0	0	1	0	1	0	2	1	1	2
2060411	206041106	2011-06-01	2011-09-07	0	99	4	0	1	0	1	2	2	0	0	1	0	0	0	2	1	1	2
2060431	206043108	2011-06-01	2012-05-31	0	366	0	1	1	1	1	2	2	1	1	1	0	0	0	1	1	1	1
2060451	206045105	2011-06-01	2012-05-31	0	366	1	0	0	0	1	2	2	1	0	1	0	0	0	2	3	2	2
2060451	206045102	2011-06-01	2011-09-25	0	117	4	0	1	0	1	2	2	1	0	1	0	0	0	2	3	2	2
2060471	206047106	2011-06-01	2012-05-31	0	366	3	0	0	0	1	1	1	0	0	1	0	0	0	2	1	1	2
2060491	206049106	2011-06-01	2012-05-31	0	366	1	0	0	0	1	1	1	0	0	1	0	0	0	2	3	2	2
2060511	206051107	2011-06-01	2012-05-31	0	366	0	0	0	0	2	2	1	0	0	1	0	0	0	2	0	0	2
2060531	206053106	2011-06-01	2012-05-31	0	366	3	0	1	1	2	1	1	0	0	1	0	0	0	2	1	1	2
2060531	206053107	2011-06-01	2012-05-31	0	366	0	0	1	1	2	1	1	0	0	1	0	0	0	2	1	1	2
2060551	206055108	2011-06-01	2012-05-31	0	366	2	0	1	0	2	2	2	0	0	1	0	1	0	2	0	0	2
2060571	206057108	2011-07-25	2012-05-31	0	312	0	0	1	0	1	1	1	0	0	1	0	0	0	2	1	1	2
2060571	206057107	2011-06-01	2012-05-31	0	366	2	0	0	0	1	1	1	0	0	1	0	0	0	2	1	1	2
2060571	206057106	2011-06-01	2011-11-26	0	179	4	0	0	0	1	1	1	0	0	1	0	0	0	2	1	1	2
2060591	206059108	2011-06-01	2012-05-31	0	366	2	0	1	1	1	1	2	0	0	1	0	0	0	2	2	2	2
2060611	206061107	2011-06-01	2012-05-31	0	366	2	1	1	1	2	2	2	1	0	1	0	0	0	2	1	1	2
2060611	206061106	2011-06-01	2011-10-09	0	131	4	0	1	1	2	2	2	1	0	1	0	0	0	2	1	1	2
2060631	206063105	2011-06-01	2012-05-31	0	366	3	0	1	1	1	1	2	0	0	1	0	0	0	2	0	0	2
3010021	301002106	2011-06-01	2012-05-31	0	366	3	0	1	0	1	1	2	0	0	1	0	1	0	2	1	1	2
3010041	301004107	2012-04-10	2012-05-31	0	52	0	0	0	0	1	1	2	0	0	1	0	1	0	2	1	1	2
3010041	301004106	2011-06-01	2012-05-31	0	366	2	0	0	0	1	1	2	0	0	1	0	1	0	2	1	1	2
3010061	301006107	2012-02-13	2012-05-27	1	105	1	1	1	0	1	2	2	0	0	1	0	1	0	2	1	1	2
3010061	301006107	2012-05-28	2012-05-31	0	4	1	1	1	0	1	2	2	0	0	1	0	1	0	2	1	1	2
3010061	301006107	2011-06-01	2012-02-12	1	257	0	1	1	0	1	2	2	0	0	1	0	1	0	2	1	1	2
3010061	301006106	2011-06-01	2012-05-31	0	366	2	1	0	0	1	2	2	0	0	1	0	1	0	2	1	1	2
3010061	301006105	2011-06-01	2011-09-06	0	98	4	1	1	0	1	2	2	0	0	1	0	1	0	2	1	1	2
3010081	301008106	2011-06-01	2012-05-31	0	366	1	1	1	0	1	2	1	0	0	1	0	1	0	2	0	0	2
3010101	301010110	2011-06-01	2012-05-31	0	366	0	0	0	1	1	2	2	0	0	1	0	1	0	2	1	1	2
3010121	301012104	2011-06-01	2012-05-31	0	366	2	1	0	0	1	1	2	0	0	1	0	1	0	2	0	0	2
3010141	301014103	2011-06-01	2011-10-21	1	143	1	1	0	0	1	1	1	0	0	1	0	1	0	2	1	1	2
3010141	301014103	2011-10-22	2012-05-31	0	223	2	1	0	0	1	1	1	0	0	1	0	1	0	2	1	1	2
3010161	301016105	2011-06-01	2012-05-31	0	366	1	0	0	1	1	2	2	0	0	1	0	1	0	2	0	0	2
3010181	301018104	2011-06-12	2011-10-20	1	131	0	0	1	0	1	1	1	0	0	1	0	1	0	2	1	1	2
3010181	301018104	2011-10-21	2012-05-31	0	224	0	0	1	0	1	1	1	0	0	1	0	1	0	2	1	1	2
3010201	301020103	2011-06-01	2012-05-31	0	366	1	0	0	0	2	1	2	0	0	1	0	1	0	2	0	0	2
3010221	301022104	2012-05-30	2012-05-31	0	2	2	1	1	0	1	1	1	0	0	1	0	1	0	2	1	1	2
3010221	301022103	2011-06-01	2012-05-31	0	366	3	0	0	0	1	1	1	0	0	1	0	1	0	2	1	1	2
3010221	301022105	2011-06-01	2011-07-09	0	39	4	0	0	0	1	1	1	0	0	1	0	1	0	2	1	1	2
3010221	301022104	2011-06-01	2012-05-29	1	364	1	1	1	0	1	1	1	0	0	1	0	1	0	2	1	1	2
3010241	301024107	2011-06-01	2012-05-31	0	366	0	0	0	0	1	2	1	0	0	1	0	1	0	2	1	1	2
3010241	301024105	2011-10-13	2012-05-31	0	232	4	1	1	0	1	2	1	0	0	1	0	1	0	2	1	1	2
3010241	301024106	2012-03-13	2012-05-31	0	80	3	1	1	0	1	2	1	0	0	1	0	1	0	2	1	1	2
3010241	301024106	2011-06-01	2012-02-12	1	257	2	1	1	0	1	2	1	0	0	1	0	1	0	2	1	1	2
3010241	301024106	2012-02-13	2012-03-12	1	29	3	1	1	0	1	2	1	0	0	1	0	1	0	2	1	1	2
3010241	301024105	2011-06-01	2011-10-12	1	134	3	1	1	0	1	2	1	0	0	1	0	1	0	2	1	1	2
3010261	301026108	2011-06-01	2012-05-31	0	366	3	1	0	0	1	1	1	0	0	1	0	1	0	2	1	1	2
3010281	301028108	2011-06-01	2012-05-31	0	366	2	0	1	0	1	2	1	0	0	1	0	1	0	2	1	1	2
3010281	301028107	2011-06-01	2011-08-06	0	67	4	0	0	0	1	2	1	0	0	1	0	1	0	2	1	1	2
3010301	301030106	2012-02-13	2012-05-31	0	109	0	1	1	0	1	1	1	0	0	1	0	1	0	2	0	0	2
3010301	301030106	2011-09-16	2012-02-12	1	150	0	1	1	0	1	1	1	0	0	1	0	1	0	2	0	0	2
3010301	301030105	2011-06-01	2012-05-31	0	366	2	0	0	0	1	1	1	0	0	1	0	1	0	2	0	0	2
3010321	301032106	2011-06-01	2012-03-24	0	298	4	1	0	0	1	1	1	0	0	1	0	1	0	2	1	1	2
3010341	301034103	2012-01-19	2012-05-31	0	134	1	0	1	0	1	1	1	0	0	1	0	1	0	2	0	0	2
3010341	301034103	2011-06-01	2012-01-18	1	232	0	0	1	0	1	1	1	0	0	1	0	1	0	2	0	0	2
3010361	301036108	2011-06-01	2012-05-31	0	366	3	0	1	0	1	1	1	0	0	1	0	1	0	2	0	0	2
3010381	301038105	2011-06-01	2012-05-31	0	366	3	0	0	0	2	2	1	0	0	1	0	1	0	2	1	1	2
3010401	301040105	2011-06-01	2012-05-31	0	366	2	1	1	0	2	2	1	0	0	1	0	1	0	2	1	1	2
3010421	301042105	2011-06-01	2012-05-31	0	366	3	1	1	0	2	2	2	0	0	1	0	1	0	2	0	0	2
3010441	301044104	2011-06-01	2012-05-31	0	366	3	0	1	0	2	2	2	1	1	1	0	1	0	2	1	1	2
3010461	301046105	2011-06-01	2012-05-31	0	366	0	0	0	0	1	1	1	0	0	1	0	1	0	2	1	1	2
3010461	301046104	2011-06-01	2012-04-01	0	306	4	0	0	0	1	1	1	0	0	1	0	1	0	2	1	1	2
3010481	301048106	2011-06-01	2012-05-31	0	366	1	0	1	0	1	1	1	0	0	1	0	1	0	2	1	1	2
3010481	301048107	2012-02-27	2012-05-31	0	95	0	0	1	0	1	1	1	0	0	1	0	1	0	2	1	1	2
3010501	301050108	2011-06-01	2011-12-17	0	200	4	0	1	0	1	1	2	0	0	2	0	1	1	2	1	1	2
3010521	301052105	2011-06-01	2012-05-31	0	366	2	0	0	0	1	1	1	0	0	1	0	1	0	2	1	1	2
3010521	301052104	2011-06-01	2011-11-14	0	167	4	0	1	0	1	1	1	0	0	1	0	1	0	2	1	1	2
3010541	301054105	2011-11-13	2012-05-31	0	201	1		1	0	1	2	2	0	0	1	0	1	0	2	1	1	2
3010541	301054105	2011-06-01	2011-11-12	1	165	0		1	0	1	2	2	0	0	1	0	1	0	2	1	1	2
3010561	301056107	2011-06-01	2012-05-31	0	366	1	1	0	1	2	2	2	0	0	1	0	1	0	2	1	1	2
3010581	301058105	2011-06-01	2011-07-17	0	47	4	0	0	0	2	2	2	1	0	1	0	1	0	2	0	0	2
3010581	301058106	2011-08-31	2012-05-31	0	275	0	0	0	0	2	2	2	1	0	1	0	1	0	2	0	0	2
3010601	301060108	2011-06-27	2012-05-30	1	339	0	0	0	0	1	2	1	0	0	1	0	1	0	2	0	0	2
3010601	301060108	2012-05-31	2012-05-31	0	1	0	0	0	0	1	2	1	0	0	1	0	1	0	2	0	0	2
3010621	301062107	2011-06-01	2012-05-31	0	366	0	0	1	0	1	1	2	0	0	1	0	1	0	2	0	0	2
3010621	301062106	2011-06-01	2012-04-15	0	320	4	0	0	0	1	1	2	0	0	1	0	1	0	2	0	0	2
3010641	301064106	2011-06-01	2011-07-07	0	37	4	0	1	0	1	2	2	1	0	1	0	1	0	2	0	0	2
3010641	301064107	2011-06-01	2012-05-31	0	366	3	0	0	0	1	2	2	1	0	1	0	1	0	2	0	0	2
3010661	301066109	2011-10-14	2012-05-31	0	231	0	0	0	0	1	1	1	0	0	1	0	1	0	2	1	1	2
3010661	301066108	2011-06-01	2012-05-31	0	366	2	0	0	0	1	1	1	0	0	1	0	1	0	2	1	1	2
3010681	301068104	2011-06-01	2012-05-31	0	366	2	0	0	1	2	2	2	0	0	1	0	1	0	2	0	0	2
3010701	301070103	2011-06-01	2012-05-31	0	366	3	0	0	0	1	2	1	1	1	1	0	1	0	2	0	0	2
3010701	301070104	2011-06-11	2012-05-31	0	356	0	0	0	0	1	2	1	1	1	1	0	1	0	2	0	0	2
3010721	301072109	2011-06-01	2012-05-31	0	366	1	1	0	0	1	2	1	0	0	1	0	1	0	2	1	1	2
3010721	301072107	2011-06-01	2011-09-19	0	111	4	0	1	0	1	2	1	0	0	1	0	1	0	2	1	1	2
3010721	301072110	2012-05-27	2012-05-31	0	5	0	0	1	0	1	2	1	0	0	1	0	1	0	2	1	1	2
3010721	301072108	2011-06-01	2012-05-31	0	366	3	1	1	0	1	2	1	0	0	1	0	1	0	2	1	1	2
3010741	301074104	2011-06-01	2012-05-31	0	366	1	0	0	0	1	2	2	0	0	1	0	1	0	2	0	0	2
3010741	301074105	2011-12-01	2012-05-31	0	183	0	0	1	0	1	2	2	0	0	1	0	1	0	2	0	0	2
3010741	301074103	2011-06-01	2012-05-31	0	366	3	0	1	0	1	2	2	0	0	1	0	1	0	2	0	0	2
3010761	301076108	2011-08-06	2012-05-31	0	300	0	0	0	1	2	2	2	1	0	1	0	1	0	2	0	0	2
3010801	301080105	2011-06-01	2012-05-31	0	366	3	1	1	1	1	2	2	0	0	1	0	1	0	2	0	0	2
3010801	301080104	2011-07-15	2012-05-31	0	322	0	1	1	1	1	2	2	0	0	1	0	1	0	2	0	0	2
3010801	301080106	2011-09-16	2012-05-31	0	259	0	0	0	1	1	2	2	0	0	1	0	1	0	2	0	0	2
3010821	301082107	2011-06-01	2012-05-31	0	366	3	0	1	0	2	1	2	1	0	1	0	1	0	2	1	1	2
3010841	301084106	2011-06-01	2012-05-24	0	359	4	0	1	0	2	2	2	0	0	1	0	1	0	2	0	0	2
3010861	301086105	2011-06-01	2012-05-31	0	366	2	0	0	0	2	2	2	0	0	1	0	1	0	2	0	0	2
3010861	301086106	2011-06-01	2012-05-31	0	366	1	0	1	0	2	2	2	0	0	1	0	1	0	2	0	0	2
3010881	301088104	2011-06-01	2012-05-31	0	366	3	0	1	1	1	2	2	0	0	1	0	1	0	2	0	0	2
3010881	301088105	2011-12-28	2012-05-31	0	156	0	0	0	1	1	2	2	0	0	1	0	1	0	2	0	0	2
3010901	301090103	2011-06-01	2012-02-07	0	252	4	0	0	0	1	2	2	0	0	1	0	1	0	2	1	1	2
3010901	301090104	2011-06-01	2012-05-31	0	366	1	0	1	0	1	2	2	0	0	1	0	1	0	2	1	1	2
3010921	301092107	2011-06-01	2012-05-31	0	366	0	0	1	0	1	2	2	1	0	1	0	1	0	2	1	1	2
3010941	301094110	2011-06-01	2012-05-31	0	366	3	0	0	0	2	2	1	1	0	1	0	1	0	2	1	1	2
3010961	301096105	2011-06-01	2011-10-26	0	148	4	1	0	1	2	2	2	0	1	1	0	1	0	2	1	1	2
3010961	301096106	2011-06-01	2012-05-31	0	366	1	1	0	1	2	2	2	0	1	1	0	1	0	2	1	1	2
3010981	301098107	2011-06-01	2012-05-31	0	366	3	0	1	1	1	1	1	0	0	1	0	1	0	2	2	2	2
3011001	301100104	2011-06-01	2012-02-19	0	264	4	1	1	0	1	2	1	0	0	1	0	1	1	2	1	1	2
3011001	301100106	2012-04-04	2012-05-31	0	58	0	0	1	0	1	2	1	0	0	1	0	1	1	2	1	1	2
3011001	301100105	2011-06-01	2012-05-31	0	366	2	0	0	0	1	2	1	0	0	1	0	1	1	2	1	1	2
3011021	301102106	2011-07-07	2012-05-31	0	330	0	0	0	0	1	1	1	0	0	1	0	1	1	2	1	1	2
3011021	301102105	2011-06-01	2012-05-31	0	366	3	0	1	0	1	1	1	0	0	1	0	1	1	2	1	1	2
3011041	301104103	2012-03-26	2012-05-31	0	67	0	0	1	0	1	2	2	0	0	1	0	1	0	2	1	1	2
3011041	301104105	2011-06-01	2012-05-31	0	366	1	1	0	0	1	2	2	0	0	1	0	1	0	2	1	1	2
3011041	301104104	2011-06-01	2011-12-15	1	198	3	1	0	0	1	2	2	0	0	1	1	1	0	2	1	1	2
3011041	301104104	2011-12-16	2012-05-31	0	168	3	1	0	0	1	2	2	0	0	1	1	1	0	2	1	1	2
3011061	301106105	2011-06-01	2012-05-31	0	366	2	0	0	0	1	1	1	0	0	1	0	1	0	2	0	0	2
3011081	301108103	2011-06-01	2012-05-31	0	366	3	1	1	0	1	1	1	0	0	1	0	1	0	2	1	1	2
3011081	301108104	2011-06-01	2012-05-31	0	366	0	1	0	0	1	1	1	0	0	1	0	1	0	2	1	1	2
3011101	301110103	2011-06-01	2012-05-31	0	366	2	0	0	0	1	1	2	0	0	1	0	1	0	3	1	1	3
3011121	301112105	2011-06-01	2012-05-31	0	366	1	1	1	0	1	1	1	0	0	1	0	1	1	2	1	1	2
3011141	301114104	2011-06-01	2012-05-31	0	366	2	0	1	1	2	2	2	1	1	1	0	1	0	2	1	1	2
3011161	301116104	2011-06-01	2012-05-31	0	366	2	1	1	1	2	2	2	1	0	1	0	1	0	2	0	0	2
3011161	301116105	2011-06-01	2012-05-31	0	366	1	1	0	1	2	2	2	1	0	1	0	1	0	2	0	0	2
3011181	301118102	2011-06-01	2012-05-31	0	366	1	0	0	0	1	2	2	0	0	1	0	1	0	2	0	0	2
3011181	301118109	2011-06-01	2011-12-06	0	189	4	0	1	0	1	2	2	0	0	1	0	1	0	2	0	0	2
3011201	301120106	2011-10-18	2012-05-31	0	227	0	0	0	1	1	2	2	1	0	1	0	1	0	2	0	0	2
3011201	301120105	2011-06-01	2012-05-31	0	366	2	0	0	1	1	2	2	1	0	1	0	1	0	2	0	0	2
3011201	301120104	2011-06-01	2012-05-31	0	366	3	0	0	1	1	2	2	1	0	1	0	1	0	2	0	0	2
3011221	301122104	2011-11-15	2012-05-31	0	199	0	0	0	1	1	2	2	1	0	1	0	1	0	2	0	0	2
3011241	301124104	2011-06-01	2012-05-31	0	366	3	0	1	0	1	2	1	0	1	1	0	1	0	2	0	0	2
3011261	301126112	2011-06-01	2012-05-31	0	366	2	0	1	0	2	1	1	0	0	1	0	1	0	2	3	2	2
3011261	301126113	2011-06-01	2012-05-31	0	366	0	0	0	0	2	1	1	0	0	1	0	1	0	2	3	2	2
3011261	301126103	2011-10-22	2012-05-31	0	223	0	0	1	0	2	1	1	0	0	1	0	1	0	2	3	2	2
3011281	301128107	2011-06-01	2011-11-12	1	165	1	1	1	0	1	2	1	0	0	1	0	1	0	2	2	2	2
3011281	301128107	2012-05-16	2012-05-31	0	16	2	1	1	0	1	2	1	0	0	1	0	1	0	2	2	2	2
3011281	301128107	2011-11-13	2012-05-15	1	185	2	1	1	0	1	2	1	0	0	1	0	1	0	2	2	2	2
3011301	301130113	2011-06-01	2012-05-31	0	366	3	0	1	1	1	1	1	0	0	1	0	1	0	2	2	2	2
3011301	301130114	2011-06-01	2012-04-27	1	332	1	1	1	1	1	1	1	0	0	1	0	1	0	2	2	2	2
3011301	301130114	2012-04-28	2012-05-31	0	34	2	1	1	1	1	1	1	0	0	1	0	1	0	2	2	2	2
3011321	301132107	2011-09-21	2012-05-31	0	254	0	0	1	0	2	2	1	0	0	1	0	1	1	2	1	1	2
3011321	301132106	2011-06-01	2012-05-31	0	366	1	0	1	0	2	2	1	0	0	1	0	1	1	2	1	1	2
3011341	301134109	2011-06-01	2012-05-31	0	366	3	0	0	0	1	1	1	0	0	1	0	1	0	2	3	2	2
3011361	301136104	2011-06-01	2012-05-31	0	366	0	0	0	0	1	1	1	0	0	1	0	1	0	2	2	2	2
3011361	301136103	2011-06-01	2012-05-31	0	366	3	0	1	0	1	1	1	0	0	1	0	1	0	2	2	2	2
3011381	301138106	2011-06-01	2012-05-31	0	366	0	0	0	0	1	2	2	0	0	1	0	1	0	2	1	1	2
3011381	301138105	2011-06-01	2012-05-31	0	366	1	0	1	0	1	2	2	0	0	1	0	1	0	2	1	1	2
3011401	301140109	2011-06-01	2012-05-31	0	366	0	0	1	0	1	2	2	0	0	1	0	1	0	2	0	0	2
3011401	301140108	2011-06-01	2012-05-31	0	366	1	0	0	0	1	2	2	0	0	1	0	1	0	2	0	0	2
3011401	301140106	2011-06-01	2011-06-24	0	24	4	0	1	0	1	2	2	0	0	1	0	1	0	2	0	0	2
3011401	301140107	2011-06-01	2012-05-31	0	366	2	0	1	0	1	2	2	0	0	1	0	1	0	2	0	0	2
3011421	301142103	2011-06-01	2012-05-31	0	366	3	0	1	0	1	1	1	0	0	1	0	1	0	2	0	0	2
3011441	301144104	2011-06-01	2012-05-31	0	366	1	0	1	1	2	2	2	1	1	1	0	1	0	2	0	0	2
3011461	301146107	2011-06-01	2012-02-15	1	260	1	1	1	0	1	2	2	0	0	1	0	1	0	2	1	1	2
3011461	301146106	2011-06-01	2011-10-11	0	133	4	0	0	0	1	2	2	0	0	1	0	1	0	2	1	1	2
3011461	301146107	2012-02-16	2012-05-31	0	106	2	1	1	0	1	2	2	0	0	1	0	1	0	2	1	1	2
3011461	301146108	2012-05-19	2012-05-31	0	13	0	0	1	0	1	2	2	0	0	1	0	1	0	2	1	1	2
3011481	301148105	2011-06-01	2012-05-31	0	366	2	0	0	0	1	2	2	0	0	1	0	1	0	2	1	1	2
3011501	301150103	2011-06-01	2012-05-31	0	366	1	1	1	0	1	2	2	1	0	1	0	1	0	2	0	0	2
3011521	301152103	2011-06-01	2012-05-31	0	366	2	1	0	0	1	1	1	0	0	1	0	1	0	2	0	0	2
3011521	301152104	2012-02-12	2012-05-31	0	110	0	0	1	0	1	1	1	0	0	1	0	1	0	2	0	0	2
3011541	301154105	2011-06-01	2012-05-31	0	366	3	0	1	0	1	1	2	0	0	2	0	1	1	2	0	0	2
3011541	301154106	2012-05-19	2012-05-31	0	13	0	0	1	0	1	1	2	0	0	2	0	1	1	2	0	0	2
3011561	301156103	2011-06-01	2012-04-27	0	332	4	0	0	0	1	1	1	0	0	1	0	1	1	2	0	0	2
3011561	301156104	2011-06-01	2012-05-31	0	366	1	0	0	0	1	1	1	0	0	1	0	1	1	2	0	0	2
3011581	301158104	2011-06-01	2012-02-12	1	257	2	1	1	1	1	1	1	0	0	1	0	1	1	2	1	1	2
3011581	301158106	2011-06-01	2012-05-31	0	366	0	0	0	1	1	1	1	0	0	1	0	1	1	2	1	1	2
3011581	301158105	2012-02-13	2012-05-31	0	109	3	1	1	1	1	1	1	0	0	1	0	1	1	2	1	1	2
3011581	301158105	2011-06-01	2012-02-12	1	257	2	1	1	1	1	1	1	0	0	1	0	1	1	2	1	1	2
3011581	301158103	2011-06-01	2012-05-26	0	361	4	0	1	1	1	1	1	0	0	1	0	1	1	2	1	1	2
3011581	301158104	2012-02-13	2012-05-31	0	109	3	1	1	1	1	1	1	0	0	1	0	1	1	2	1	1	2
3011601	301160103	2011-06-01	2012-03-05	0	279	4	0	1	0	1	1	1	0	0	1	0	1	1	2	0	0	2
3011601	301160104	2011-06-01	2012-05-31	0	366	1	0	1	0	1	1	1	0	0	1	0	1	1	2	0	0	2
3011621	301162103	2011-06-01	2012-05-31	0	366	2	0	1	0	1	1	1	0	0	1	0			2	0	0	2
3011621	301162104	2011-06-01	2012-05-31	0	366	1	0	0	0	1	1	1	0	0	1	0			2	0	0	2
3011641	301164104	2012-03-11	2012-05-31	0	82	3	0	0	0	1	2	1	0	0	1	0	1	1	2	1	1	2
3011641	301164104	2011-06-01	2012-03-10	1	284	3	0	0	0	1	2	1	0	0	1	0	1	1	2	1	1	2
3011661	301166103	2011-06-01	2012-05-31	0	366	1	0	1	0	2	1	1	0	0	1	0	1	0	2	0	0	2
3011681	301168103	2011-06-01	2011-07-25	0	55	4	1	1	0	1	1	1	0	0	1	0	1	1	2	0	0	2
3011681	301168104	2011-12-13	2012-01-12	1	31	3	1	1	0	1	1	1	0	0	1	0	1	1	2	0	0	2
3011681	301168105	2011-06-01	2012-05-31	0	366	0	0	1	0	1	1	1	0	0	1	0	1	1	2	0	0	2
3011681	301168104	2011-06-01	2011-12-12	1	195	2	1	1	0	1	1	1	0	0	1	0	1	1	2	0	0	2
3011681	301168104	2012-01-13	2012-05-31	0	140	3	1	1	0	1	1	1	0	0	1	0	1	1	2	0	0	2
3011701	301170109	2011-06-01	2011-12-12	0	195	4	0	1	1	1	2	2	1	1	1	0	1	0	2	1	1	2
3011701	301170110	2011-06-01	2012-05-31	0	366	1	0	1	1	1	2	2	1	1	1	0	1	0	2	1	1	2
3011721	301172107	2011-06-01	2012-03-10	1	284	0	0	0	0	1	2	1	0	0	1	0	1	0	2	0	0	2
3011721	301172107	2012-03-11	2012-05-31	0	82	1	0	0	0	1	2	1	0	0	1	0	1	0	2	0	0	2
3011741	301174107	2011-06-01	2012-05-31	0	366	0	0	1	0	1	1	1	0	0	1	0	1	0	2	1	1	2
3011741	301174106	2011-06-01	2012-05-31	0	366	3	0	0	0	1	1	1	0	0	1	0	1	0	2	1	1	2
3011761	301176106	2011-06-01	2012-05-31	0	366	3	1	0	0	1	1	1	0	0	1	0	1	0	2	1	1	2
3011761	301176107	2011-11-28	2012-05-31	0	186	0	1	0	0	1	1	1	0	0	1	0	1	0	2	1	1	2
3011781	301178103	2011-06-01	2012-05-13	0	348	4	1	0	0	1	1	2	1	1	1	0	1	0	5	1	1	5
3011801	301180104	2011-06-01	2012-05-31	0	366	2	0	1	0	1	2	1	0	0	1	0	1	0	2	0	0	2
3011801	301180106	2011-10-04	2012-05-31	0	241	0	0	1	0	1	2	1	0	0	1	0	1	0	2	0	0	2
3011801	301180105	2011-06-01	2012-05-31	0	366	1	0	0	0	1	2	1	0	0	1	0	1	0	2	0	0	2
3011821	301182103	2011-06-01	2012-05-31	0	366	3	0	0	0	1	1	1	0	0	1	0	1	0	2	0	0	2
3011821	301182104	2011-12-12	2012-05-31	0	172	0	0	1	0	1	1	1	0	0	1	0	1	0	2	0	0	2
3011841	301184103	2011-06-01	2012-05-31	0	366	3	0	1	0	1	2	1	0	0	1	0	1	0	2	0	0	2
3011861	301186104	2011-06-01	2012-05-31	0	366	0	0	1	0	2	2	2	0	0	1	0	1	0	2	1	1	2
3011861	301186103	2011-06-01	2012-05-31	0	366	1	0	0	0	2	2	2	0	0	1	0	1	0	2	1	1	2
3011861	301186112	2012-05-20	2012-05-31	0	12	0	0	0	0	2	2	2	0	0	1	0	1	0	2	1	1	2
3011861	301186111	2011-06-01	2012-05-31	0	366	0	0	1	0	2	2	2	0	0	1	0	1	0	2	1	1	2
3020011	302001104	2011-06-01	2012-05-31	0	366	3	0	1	0	1	1	1	0	0	1	0	1	1	2	0	0	2
3020011	302001106	2012-05-13	2012-05-31	0	19	0	0	1	0	1	1	1	0	0	1	0	1	1	2	0	0	2
3020011	302001106	2011-12-27	2012-05-12	1	138	0	0	1	0	1	1	1	0	0	1	0	1	1	2	0	0	2
3020011	302001105	2011-06-01	2012-05-31	0	366	1	0	0	0	1	1	1	0	0	1	0	1	1	2	0	0	2
3020011	302001101	2011-06-01	2012-05-31	0	366	3	0		0	1	1	1	0	0	1	0	1	1	2	0	0	2
3020031	302003104	2011-06-01	2012-04-22	0	327	4	1	1	0	1	1	1	0	0	1	0	1	1	2	0	0	2
3020051	302005106	2011-06-01	2012-05-31	0	366	4	0	0	0	1	1	1	0	0	1	0	1	1	2	1	1	2
3020051	302005107	2011-06-01	2012-05-31	0	366	2	0	1	0	1	1	1	0	0	1	0	1	1	2	1	1	2
3020071	302007103	2011-06-23	2011-11-12	1	143	0	1	0	0	1	1	1	0	0	1	0	1	1	2	0	0	2
3020071	302007103	2011-11-13	2012-05-31	0	201	0	1	0	0	1	1	1	0	0	1	0	1	1	2	0	0	2
3020091	302009105	2011-06-01	2012-05-31	0	366	2	1	0	0	2	1	1	0	0	2	0	1	1	2	0	0	2
3020091	302009104	2011-06-01	2012-05-31	0	366	3	1	0	0	2	1	1	0	0	2	0	1	1	2	0	0	2
3020111	302011104	2011-06-01	2012-02-28	0	273	4	0	1	0	1	1	1	0	0	1	0	1	1	2	0	0	2
3020131	302013104	2011-06-01	2012-05-31	0	366	3	0	1	0	1	1	1	0	0	1	0	1	1	2	0	0	2
3020131	302013106	2012-02-07	2012-05-31	0	115	0	1	1	0	1	1	1	0	0	1	0	1	1	2	0	0	2
3020131	302013105	2011-06-01	2012-05-31	0	366	2	0	0	0	1	1	1	0	0	1	0	1	1	2	0	0	2
3020151	302015103	2011-06-01	2012-05-31	0	366	3	0	1	0	1	1	1	0	0	1	0	1	1	2	0	0	2
3020171	302017104	2011-06-01	2012-05-31	0	366	2	1	0	0	1	1	1	0	0	1	0	1	1	2	1	1	2
3020171	302017105	2012-05-13	2012-05-31	0	19	0	1	0	0	1	1	1	0	0	1	0	1	1	2	1	1	2
3020171	302017105	2011-07-05	2012-05-12	1	313	0	1	0	0	1	1	1	0	0	1	0	1	1	2	1	1	2
3020191	302019104	2011-06-01	2012-05-31	0	366	2	1	0	0	1	1	1	0	0	1	0	1	1	2	1	1	2
3020211	302021104	2011-06-01	2012-05-31	0	366	1	1	0	0	1	2	2	0	0	1	0	1	0	2	0	0	2
3020211	302021105	2012-03-25	2012-05-31	0	68	0	1	1	0	1	2	2	0	0	1	0	1	0	2	0	0	2
3020231	302023103	2011-06-01	2012-05-31	0	366	1	0	1	0	2	2	1	0	0	1	0	1	0	2	0	0	2
3020231	302023104	2011-10-09	2012-05-31	0	236	0	0	0	0	2	2	1	0	0	1	0	1	0	2	0	0	2
3020251	302025108	2011-06-01	2012-05-31	0	366	1	0	0	0	1	1	1	0	0	1	0	1	0	2	0	0	2
3020251	302025107	2011-06-01	2011-08-07	0	68	4	0	1	0	1	1	1	0	0	1	0	1	0	2	0	0	2
3020271	302027103	2011-06-01	2012-05-31	0	366	2	0	0	0	1	1	1	0	0	1	0	1	0	2	0	0	2
3020271	302027104	2011-06-01	2012-05-31	0	366	0	0	0	0	1	1	1	0	0	1	0	1	0	2	0	0	2
3020291	302029103	2011-06-01	2012-05-31	0	366	2	0	0	1	2	1	2	0	0	1	0	1	0	2	1	1	2
3020311	302031105	2011-06-01	2012-05-04	0	339	4	0	0	1	2	2	2	0	0	1	0	1	0	2	0	0	2
3020331	302033106	2012-01-13	2012-05-31	0	140	3	1	1	1	2	2	2	1	0	1	0	1	0	2	0	0	2
3020331	302033106	2011-11-13	2012-01-12	1	61	3	1	1	1	2	2	2	1	0	1	0	1	0	2	0	0	2
3020331	302033106	2011-06-01	2011-11-12	1	165	2	1	1	1	2	2	2	1	0	1	0	1	0	2	0	0	2
3020351	302035103	2011-06-01	2012-05-31	0	366	2	0	1	0	2	2	1	1	0	1	0	1	0	1	0	0	1
3020351	302035102	2011-06-01	2011-08-25	0	86	4	0	0	0	2	2	1	1	0	1	0	1	0	1	0	0	1
3020371	302037104	2011-06-01	2012-05-31	0	366	0	0	1	1	1	1	1	0	0	1	0	1	0	2	1	1	2
3020371	302037103	2011-06-01	2012-05-31	0	366	2	0	0	1	1	1	1	0	0	1	0	1	0	2	1	1	2
3020391	302039103	2011-06-01	2012-05-31	0	366	3	0	1	0	2	1	2	0	0	1	0	1	0	1	1	1	1
3020411	302041103	2011-06-01	2012-05-31	0	366	3	0	1	0	1	2	2	0	0	1	0	1	0	1	1	1	1
3020411	302041104	2012-05-15	2012-05-31	0	17	0	0	1	0	1	2	2	0	0	1	0	1	0	1	1	1	1
3020431	302043105	2012-05-11	2012-05-31	0	21	0	0	0	0	1	2	1	0	0	1	0	1	0	2	0	0	2
3020451	302045104	2011-10-13	2012-05-31	0	232	0	0	0	0	2	2	2	1	1	1	0	1	0	1	0	0	1
3020451	302045103	2011-06-01	2012-05-31	0	366	1	0	0	0	2	2	2	1	1	1	0	1	0	1	0	0	1
3020471	302047106	2011-06-01	2012-05-31	0	366	0	0	0	0	1	2	1	0	0	1	0	1	0	2	1	1	2
3020471	302047105	2011-06-01	2012-05-31	0	366	3	0	0	0	1	2	1	0	0	1	0	1	0	2	1	1	2
3020491	302049102	2011-06-01	2012-05-31	0	366	2	0	0	0	2	2	2	0	0	2	0	1	0	2	0	0	2
3020511	302051106	2012-05-12	2012-05-31	0	20	0	0	1	0	1	2	2	0	0	2	0	1	0	2	1	1	2
3020531	302053104	2011-06-21	2012-05-31	0	346	0	0	0	0	2	1	1	0	0	2	0	1	0	2	1	1	2
3020531	302053103	2011-06-01	2012-05-31	0	366	0	0	1	0	2	1	1	0	0	2	0	1	0	2	1	1	2
3020531	302053102	2011-06-01	2012-05-31	0	366	3	0	1	0	2	1	1	0	0	2	0	1	0	2	1	1	2
3020551	302055108	2011-06-01	2012-05-31	0	366	0	0	0	0	1	2	2	1	0	2	1	1	0	2	2	2	2
3020571	302057105	2011-06-01	2012-02-12	1	257	0	0	0	1	2	2	2	0	0	2	0	1	0	2	0	0	2
3020571	302057105	2012-02-13	2012-05-31	0	109	1	0	0	1	2	2	2	0	0	2	0	1	0	2	0	0	2
3020591	302059105	2011-12-13	2012-05-31	0	171	4	1	0	0	1	1	1	0	1	1	0	1	0	2	0	0	2
3020591	302059105	2011-07-13	2011-12-12	1	153	3	1	0	0	1	1	1	0	1	1	0	1	0	2	0	0	2
3020591	302059106	2011-06-01	2012-05-12	1	347	1	1	0	0	1	1	1	0	1	1	0	1	0	2	0	0	2
3020591	302059105	2011-06-01	2011-07-12	1	42	3	1	0	0	1	1	1	0	1	1	0	1	0	2	0	0	2
3020591	302059106	2012-05-13	2012-05-31	0	19	2	1	0	0	1	1	1	0	1	1	0	1	0	2	0	0	2
3020621	302062106	2011-06-01	2012-05-31	0	366	3	0	0	0	1	2	2	0	0	2	0	1	0	2	1	1	2
3020621	302062107	2011-06-01	2012-05-31	0	366	2	0	0	0	1	2	2	0	0	2	0	1	0	2	1	1	2
3020621	302062108	2011-06-01	2012-05-31	0	366	0	0	0	0	1	2	2	0	0	2	0	1	0	2	1	1	2
3020631	302063104	2011-06-01	2012-05-31	0	366	2	0	0	0	1	2	2	0	0	2	0	1	0	2	0	0	2
3020631	302063105	2011-06-01	2012-05-31	0	366	0	0	0	0	1	2	2	0	0	2	0	1	0	2	0	0	2
3020651	302065103	2011-06-01	2012-05-31	0	366	2	0	0	1	2	2	2	1	0	1	0	1	0	5	0	0	5
3020671	302067105	2011-12-10	2012-05-31	0	174	1	0	0	0	1	2	2	0	0	2	0	1	0	2	0	0	2
3020671	302067105	2011-06-01	2011-12-09	1	192	1	0	0	0	1	2	2	0	0	2	0	1	0	2	0	0	2
3020671	302067104	2011-06-01	2012-05-31	0	366	2	0	1	0	1	2	2	0	0	2	0	1	0	2	0	0	2
3020691	302069106	2011-06-01	2012-05-31	0	366	0	0	1	0	1	2	1	0	0	1	0	1	0	2	0	0	2
3020711	302071104	2011-11-13	2012-05-31	0	201	3	0	0	0	2	2	2	0	0	1	0	1	0	2	0	0	2
3020711	302071104	2011-06-01	2011-11-12	1	165	3	0	0	0	2	2	2	0	0	1	0	1	0	2	0	0	2
3020731	302073104	2011-12-06	2012-05-31	0	178	0	0	0	1	2	2	2	1	0	1	0	1	0	2	1	1	2
3020731	302073103	2011-06-01	2012-05-31	0	366	2	0	0	1	2	2	2	1	0	1	0	1	0	2	1	1	2
3020751	302075107	2011-06-01	2011-09-26	0	118	4	0	1	0	1	2	2	0	0	1	0	1	0	2	1	1	2
3020751	302075108	2011-06-01	2012-05-31	0	366	1	0	1	0	1	2	2	0	0	1	0	1	0	2	1	1	2
3020771	302077103	2011-06-01	2012-05-31	0	366	2	0	0	0	2	2	1	0	0	1	0	1	0	1	0	0	1
3020791	302079107	2011-06-01	2012-05-31	0	366	2	0	1	0	1	1	2	0	0	1	0	1	0	2	1	1	2
3020811	302081104	2011-06-01	2012-05-09	0	344	4	0	1	0	1	2	2	0	0	1	0	1	0	2	1	1	2
3020831	302083106	2011-06-07	2012-05-31	0	360	0	0	1	0	1	2	2	1	0	1	0	1	0	2	0	0	2
3020851	302085104	2011-06-01	2012-05-31	0	366	2	0	0	0	2	2	2	0	0	1	0	1	0	2	0	0	2
3020871	302087106	2011-06-01	2012-05-31	0	366	0	0	1	0	1	2	2	0	0	1	0	1	0	2	1	1	2
3020891	302089105	2011-06-01	2012-05-31	0	366	3	0	1	0	1	2	2	0	0	1	0	1	0	2	1	1	2
3020891	302089106	2011-09-22	2012-05-31	0	253	0	0	0	0	1	2	2	0	0	1	0	1	0	2	1	1	2
3020891	302089104	2011-06-01	2012-05-31	0	366	2	0	0	0	1	2	2	0	0	1	0	1	0	2	1	1	2
3020911	302091103	2011-06-01	2012-05-31	0	366	0	0	1	0	1	1	1	0	0	2	0	1	0	2	1	1	2
3020931	302093103	2011-06-01	2012-05-31	0	366	3	0	0	0	1	2	2	0	0	1	0	1	0	1	0	0	1
3020951	302095104	2011-06-01	2012-05-31	0	366	2	0	0	0	1	2	1	0	0	1	0	1	0	2	0	0	2
3020971	302097103	2011-10-27	2012-05-31	0	218	0	0	1	0	2	2	1	0	0	1	0	1	0	1	1	1	1
3020991	302099106	2011-06-01	2012-05-31	0	366	1	0	1	0	1	2	2	1	0	1	0	1	0	2	1	1	2
3020991	302099105	2011-06-01	2012-05-31	0	366	3	0	0	0	1	2	2	1	0	1	0	1	0	2	1	1	2
3021011	302101106	2011-07-29	2012-05-31	0	308	0	0	0	0	1	2	1	0	0	1	0	1	0	2	1	1	2
3021011	302101105	2011-06-01	2012-05-31	0	366	3	0	1	0	1	2	1	0	0	1	0	1	0	2	1	1	2
3021031	302103108	2011-06-01	2012-05-31	0	366	1	0	1	1	1	2	2	0	0	1	0	1	0	2	1	1	2
3021031	302103109	2011-06-01	2012-05-31	0	366	2	0	0	1	1	2	2	0	0	1	0	1	0	2	1	1	2
3021051	302105104	2011-06-01	2012-05-31	0	366	2	1	0	0	2	2	2	0	0	1	0	1	0	2	0	0	2
3021071	302107106	2011-06-01	2012-01-12	1	226	0	1	0	0	2	2	2	0	0	1	0	1	0	2	1	1	2
3021071	302107106	2012-01-13	2012-05-31	0	140	1	1	0	0	2	2	2	0	0	1	0	1	0	2	1	1	2
3021091	302109108	2011-11-13	2012-05-31	0	201	1	0	1	1	1	1	1	0	0	1	0	1	0	2	1	1	2
3021091	302109108	2011-06-01	2011-11-12	1	165	0	0	1	1	1	1	1	0	0	1	0	1	0	2	1	1	2
3021111	302111108	2011-06-01	2012-05-31	0	366	0	1	1	0	1	2	2	0	0	1	0	1	0	2	1	1	2
3021111	302111107	2011-06-01	2012-05-31	0	366	3	1	1	0	1	2	2	0	0	1	0	1	0	2	1	1	2
3021131	302113107	2011-09-13	2012-05-31	0	262	3	1	0	0	1	1	1	0	0	1	0	1	0	2	2	2	2
3021131	302113107	2011-06-01	2011-09-12	1	104	2	1	0	0	1	1	1	0	0	1	0	1	0	2	2	2	2
3021151	302115105	2011-06-01	2012-05-31	0	366	3	1	1	0	1	1	1	0	0	1	0	1	0	2	0	0	2
3021171	302117110	2011-06-01	2012-05-19	0	354	4	0	1	0	1	1	1	0	0	1	0	1	0	2	1	1	2
3021191	302119105	2012-05-30	2012-05-31	0	2	0	0	0	0	1	1	1	0	0	1	0	1	0	2	1	1	2
3021191	302119104	2011-06-01	2012-05-09	0	344	4	1	0	0	1	1	1	0	0	1	0	1	0	2	1	1	2
3021211	302121103	2011-06-01	2012-05-31	0	366	1	0	1	0	2	1	1	0	0	1	0	1	0	2	1	1	2
3021211	302121104	2011-07-13	2012-05-31	0	324	0	1	1	0	2	1	1	0	0	1	0	1	0	2	1	1	2
3021231	302123104	2011-06-01	2012-05-31	0	366	2	0	1	0	1	2	2	0	0	1	0	1	0	2	1	1	2
3021231	302123105	2011-06-01	2012-05-31	0	366	0	0	0	0	1	2	2	0	0	1	0	1	0	2	1	1	2
3021251	302125106	2011-06-01	2012-05-31	0	366	3	1	1	0	1	1	1	0	0	1	0	1	0	2	1	1	2
3021251	302125107	2011-06-01	2012-05-31	0	366	1	0	0	0	1	1	1	0	0	1	0	1	0	2	1	1	2
3021271	302127105	2011-06-01	2012-05-31	0	366	2	1	1	0	1	2	1	0	0	1	0	1	0	2	0	0	2
3021271	302127106	2011-06-01	2012-05-31	0	366	0	1	0	0	1	2	1	0	0	1	0	1	0	2	0	0	2
3021291	302129104	2011-12-12	2012-05-31	0	172	0	0	1	0	2	2	1	0	0	2	0	1	0	2	1	1	2
3021291	302129103	2011-06-01	2012-05-31	0	366	3	0	1	0	2	2	1	0	0	2	0	1	0	2	1	1	2
3021301	302130103	2011-06-01	2012-05-31	0	366	2	1	0	1	2	2	2	0	0	1	1	1	0	2	4	2	2
3021301	302130104	2011-06-01	2012-05-31	0	366	1	0	0	1	2	2	2	0	0	1	0	1	0	2	4	2	2
3030031	303003107	2011-06-01	2012-05-31	0	366	1	0	0	0	1	1	2	0	0	1	0	1	0	2	2	2	2
3030061	303006105	2011-06-01	2012-05-31	0	366	3	0	0	0	1	2	2	0	0	1	0	1	0	2	0	0	2
3030091	303009106	2011-06-01	2012-05-31	0	366	0	1	1	0	1	1	2	0	0	1	0	1	0	2	0	0	2
3030091	303009105	2011-06-01	2012-05-31	0	366	2	1	0	0	1	1	2	0	0	1	0	1	0	2	0	0	2
3030121	303012104	2011-07-09	2012-05-31	0	328	0	1	1	0	1	1	2	0	0	1	0	1	0	2	1	1	2
3030121	303012105	2011-06-01	2012-05-05	0	340	4	0	1	0	1	1	2	0	0	1	0	1	0	2	1	1	2
3030151	303015106	2011-06-01	2012-05-31	0	366	2	0	0	0	1	1	2	0	0	1	0	1	0	2	1	1	2
3030181	303018105	2011-06-01	2012-05-31	0	366	0	0	1	1	1	1	2	0	0	1	0	1	0	2	1	1	2
3030181	303018104	2011-06-01	2011-11-11	0	164	4	0	0	1	1	1	2	0	0	1	0	1	0	2	1	1	2
3030211	303021105	2011-06-01	2012-05-31	0	366	2	1	0	1	1	1	1	0	0	1	0	1	0	2	1	1	2
3030241	303024103	2011-06-01	2011-07-19	0	49	4	1	0	1	1	1	1	0	0	1	0	1	0	2	1	1	2
3030241	303024104	2011-06-01	2012-05-31	0	366	3	0	0	1	1	1	1	0	0	1	0	1	0	2	1	1	2
3030241	303024105	2011-06-01	2012-05-31	0	366	0	1	1	1	1	1	1	0	0	1	0	1	0	2	1	1	2
3030271	303027105	2011-06-01	2012-05-27	0	362	4	0	1	1	1	1	1	0	0	1	0	1	0	2	1	1	2
3030301	303030106	2011-06-01	2011-10-18	1	140	0	1	1	1	1	1	1	0	1	1	0	1	0	1	0	0	1
3030301	303030106	2011-10-19	2012-05-15	1	210	1	1	1	1	1	1	1	0	1	1	0	1	0	1	0	0	1
3030301	303030106	2012-05-16	2012-05-31	0	16	1	1	1	1	1	1	1	0	1	1	0	1	0	1	0	0	1
3030331	303033103	2012-01-16	2012-05-31	0	137	0	0	1	0	2	2	2	0	0	1	0	1	0	2	1	1	2
3030361	303036103	2011-06-01	2012-05-31	0	366	0	0	0	0	1	1	1	0	0	1	0	1	0	2	0	0	2
3030391	303039104	2011-06-01	2012-05-31	0	366	1	0	0	0	1	1	1	0	0	1	0	1	0	2	1	1	2
3030391	303039103	2011-06-01	2012-05-31	0	366	3	0	1	0	1	1	1	0	0	1	0	1	0	2	1	1	2
3030421	303042104	2011-06-01	2011-09-07	0	99	4	0	1	0	1	1	1	0	0	1	0	1	0	2	0	0	2
3030421	303042105	2011-06-01	2011-09-12	1	104	0	0	1	0	1	1	1	0	0	1	0	1	0	2	0	0	2
3030421	303042105	2011-09-13	2012-05-31	0	262	0	0	1	0	1	1	1	0	0	1	0	1	0	2	0	0	2
3030451	303045102	2011-06-01	2011-12-17	0	200	4	0	1	0	1	2	2	0	0	1	0	1	0	2	2	2	2
3030481	303048105	2011-06-01	2012-03-31	0	305	4	0	0	0	1	1	2	0	0	1	0	1	0	2	0	0	2
3030511	303051105	2011-06-01	2012-05-31	0	366	2	1	1	0	1	2	1	0	0	1	0	1	0	2	0	0	2
3030541	303054104	2011-07-14	2012-05-31	0	323	0	0	0	0	2	1	1	0	0	1	0	1	0	2	1	1	2
3030541	303054103	2011-06-01	2012-04-05	0	310	4	0	0	0	2	1	1	0	0	1	0	1	0	2	1	1	2
3030571	303057104	2011-06-01	2012-05-31	0	366	2	1	0	1	2	1	1	0	0	1	0	1	0	2	1	1	2
3030601	303060105	2011-06-01	2012-05-31	0	366	0	0	1	1	1	1	1	0	0	1	0	1	0	2	1	1	2
3030601	303060103	2011-06-01	2012-05-31	0	366	3	0	0	1	1	1	1	0	0	1	0	1	0	2	1	1	2
3030601	303060104	2011-06-01	2012-05-31	0	366	2	0	1	1	1	1	1	0	0	1	0	1	0	2	1	1	2
3030631	303063103	2011-06-01	2012-05-31	0	366	0	0	0	0	1	1	1	0	0	1	0	1	0	2	0	0	2
3030661	303066105	2011-06-01	2011-10-05	0	127	4	1	1	0	1	1	1	0	0	1	0	1	0	2	1	1	2
3030661	303066106	2011-06-01	2012-05-31	0	366	1	1	1	0	1	1	1	0	0	1	0	1	0	2	1	1	2
3030691	303069105	2011-06-01	2012-01-15	1	229	3	1	0	0	1	1	1	0	0	1	0	1	0	2	1	1	2
3030691	303069105	2012-01-16	2012-05-31	0	137	3	1	0	0	1	1	1	0	0	1	0	1	0	2	1	1	2
3030691	303069104	2011-06-01	2011-11-29	0	182	4	0	0	0	1	1	1	0	0	1	0	1	0	2	1	1	2
3030691	303069106	2011-06-01	2012-05-31	0	366	0	1	0	0	1	1	1	0	0	1	0	1	0	2	1	1	2
3030721	303072103	2011-06-01	2012-05-31	0	366	1	0	0	0	1	2	1	0	0	1	0	1	0	2	2	2	2
3030751	303075106	2011-06-01	2012-05-31	0	366	1	1	1	0	1	2	2	0	0	1	0	1	0	2	0	0	2
3030751	303075102	2011-06-04	2012-05-31	0	363	0	0	0	0	1	2	2	0	0	1	0	1	0	2	0	0	2
3030781	303078106	2011-06-01	2012-05-31	0	366	2	0	1	0	1	1	2	0	0	1	0	1	0	2	0	0	2
3030781	303078107	2011-06-01	2012-05-31	0	366	0	0	1	0	1	1	2	0	0	1	0	1	0	2	0	0	2
3030811	303081103	2011-06-01	2012-05-31	0	366	2	1	1	0	2	2	1	0	0	1	0	1	0	2	1	1	2
3030841	303084104	2011-06-01	2012-05-31	0	366	0	0	0	1	1	2	2	0	0	1	0	1	0	2	1	1	2
3030871	303087105	2011-06-01	2012-05-31	0	366	3	1	0	0	1	2	1	0	0	1	0	1	0	2	1	1	2
3030901	303090105	2012-05-13	2012-05-31	0	19	0	0	1	0	2	2	1	1	1	1	0	1	0	5	0	0	5
3030901	303090104	2011-06-01	2012-05-31	0	366	1	1	1	0	2	2	1	1	1	1	0	1	0	5	0	0	5
3030931	303093103	2011-06-01	2012-05-31	0	366	3	0	0	0	2	2	2	0	0	1	0	1	0	2	1	1	2
3030961	303096105	2011-10-28	2012-05-31	0	217	0	1	0	0	1	2	2	0	0	1	0	1	0	2	0	0	2
3030991	303099102	2011-06-01	2012-05-31	0	366	1	0	1	0	2	2	1	0	0	1	0	1	0	2	0	0	2
3030991	303099103	2011-10-10	2012-05-31	0	235	0	0	1	0	2	2	1	0	0	1	0	1	0	2	0	0	2
3031021	303102103	2011-06-01	2012-05-31	0	366	1	1	0	0	1	2	1	0	0	1	0	1	0	2	1	1	2
3040011	304001110	2011-06-01	2012-05-31	0	366	1	0	0	0	1	1	2	0	0	1	0	1	0	2	2	2	2
3040011	304001107	2011-06-01	2012-03-14	0	288	4	0	1	0	1	1	2	0	0	1	0	1	0	2	2	2	2
3040011	304001108	2011-06-01	2012-05-31	0	366	1	0	0	0	1	1	2	0	0	1	0	1	0	2	2	2	2
3040031	304003106	2011-06-01	2012-05-31	0	366	0	0	1	0	1	1	1	0	0	1	0	1	0	2	1	1	2
3040031	304003104	2011-06-01	2011-10-01	0	123	4	0	0	0	1	1	1	0	0	1	0	1	0	2	1	1	2
3040031	304003105	2011-12-13	2012-05-31	0	171	3	0	1	0	1	1	1	0	0	1	0	1	0	2	1	1	2
3040031	304003105	2011-06-01	2011-12-12	1	195	2	0	1	0	1	1	1	0	0	1	0	1	0	2	1	1	2
3040051	304005103	2011-09-05	2012-05-31	0	270	0	0	0	1	1	2	2	1	0	1	0	1	0	5	0	0	5
3040071	304007107	2011-06-01	2012-05-31	0	366	2	0	1	1	2	2	2	1	0	1	0	1	0	2	1	1	2
3040071	304007106	2011-06-01	2011-09-17	0	109	4	0	0	1	2	2	2	1	0	1	0	1	0	2	1	1	2
3040091	304009108	2011-06-01	2012-05-31	0	366	1	0	1	0	2	2	2	1	0	1	0	1	0	5	0	0	5
3040111	304011103	2011-06-01	2012-05-31	0	366	2	0	0	0	2	2	2	1	0	1	0	1	0	1	0	0	1
3040111	304011112	2011-12-13	2012-05-31	0	171	0	0	0	0	2	2	2	1	0	1	0	1	0	1	0	0	1
3040111	304011104	2012-05-19	2012-05-31	0	13	0	0	1	0	2	2	2	1	0	1	0	1	0	1	0	0	1
3040111	304011111	2011-06-01	2012-05-31	0	366	1	0	1	0	2	2	2	1	0	1	0	1	0	1	0	0	1
3040111	304011104	2012-02-27	2012-05-18	1	82	0	0	1	0	2	2	2	1	0	1	0	1	0	1	0	0	1
3040111	304011102	2011-06-01	2012-05-31	0	366	3	0	1	0	2	2	2	1	0	1	0	1	0	1	0	0	1
3040151	304015105	2011-06-01	2011-12-12	0	195	4	0	1	1	2	2	2	0	1	1	0	1	0	1	0	0	1
3040151	304015107	2011-09-23	2012-05-31	0	252	0	0	0	1	2	2	2	0	1	1	0	1	0	1	0	0	1
3040151	304015106	2011-06-01	2012-05-31	0	366	0	0	0	1	2	2	2	0	1	1	0	1	0	1	0	0	1
3040171	304017105	2011-06-01	2012-05-31	0	366	1	0	1	0	2	1	2	0	0	1	0	1	0	2	1	1	2
3040191	304019103	2011-06-01	2012-05-31	0	366	3	0	1	0	2	2	2	0	0	1	0	1	0	2	1	1	2
3040191	304019104	2011-06-01	2012-05-31	0	366	0	0	1	0	2	2	2	0	0	1	0	1	0	2	1	1	2
3040211	304021102	2011-06-01	2012-05-31	0	366	0	0	1	1	2	2	2	0	0	1	0	1	0	5	0	0	5
3040231	304023104	2011-06-01	2012-05-31	0	366	2	0	0	0	2	1	2	1	0	1	0	1	0	2	1	1	2
3040251	304025107	2011-06-01	2011-09-12	1	104	4	1	0	1	1	2	2	1	1	1	0	1	0	2	2	2	2
3040251	304025107	2011-09-13	2011-11-20	0	69	4	1	0	1	1	2	2	1	1	1	0	1	0	2	2	2	2
3040271	304027108	2012-02-17	2012-05-31	0	105	0	0	0	0	1	2	2	0	0	1	0	1	0	1	0	0	1
3040291	304029107	2011-10-14	2012-05-31	0	231	0	0	0	1	2	2	2	0	0	1	0	1	0	2	2	2	2
3040311	304031103	2011-06-01	2012-05-31	0	366	3	0	0	1	1	1	1	0	0	1	0	1	0	2	0	0	2
3040331	304033105	2011-06-01	2012-05-31	0	366	0	0	0	1	2	1	2	0	0	1	0	1	0	2	1	1	2
3040331	304033103	2011-06-01	2012-05-31	0	366	3	1	0	1	2	1	2	0	0	1	0	1	0	2	1	1	2
3040331	304033104	2011-06-01	2012-05-31	0	366	1	0	0	1	2	1	2	0	0	1	0	1	0	2	1	1	2
3040351	304035106	2012-05-12	2012-05-31	0	20	0	0	1	0	1	1	1	0	0	1	0	1	0	2	0	0	2
3040351	304035105	2011-06-01	2012-05-31	0	366	3	0	1	0	1	1	1	0	0	1	0	1	0	2	0	0	2
3040371	304037103	2011-06-01	2012-05-31	0	366	0	0	1	0	2	1	1	0	0	1	0	1	0	2	1	1	2
3040391	304039104	2011-11-17	2012-05-31	0	197	0	0	1	1	2	2	2	1	0	1	0	1	0	5	0	0	5
3040391	304039105	2011-11-17	2012-05-31	0	197	0	0	1	1	2	2	2	1	0	1	0	1	0	5	0	0	5
3040411	304041106	2011-06-01	2012-05-31	0	366	3	1	1	0	1	1	1	0	0	2	0	1	0	2	1	1	2
3040431	304043105	2011-06-01	2012-05-31	0	366	2	0	1	1	1	2	2	0	0	1	0	1	0	2	1	1	2
3040451	304045107	2012-02-13	2012-05-31	0	109	0	1	1	0	1	1	1	0	0	2	0	1	0	2	1	1	2
3040451	304045107	2011-11-10	2012-02-12	1	95	0	1	1	0	1	1	1	0	0	2	0	1	0	2	1	1	2
3040451	304045106	2011-12-13	2012-05-31	0	171	3	1	1	0	1	1	1	0	0	2	0	1	0	2	1	1	2
3040451	304045106	2011-06-01	2011-12-12	1	195	3	1	1	0	1	1	1	0	0	2	0	1	0	2	1	1	2
3040471	304047109	2011-06-01	2012-05-31	0	366	1	1	1	0	1	1	1	0	0	1	0	1	0	2	2	2	2
3040471	304047108	2011-06-01	2011-10-19	0	141	4	0	1	0	1	1	1	0	0	1	0	1	0	2	2	2	2
3040491	304049108	2011-06-01	2012-05-31	0	366	1	1	0	0	1	1	1	0	0	1	0	1	0	2	2	2	2
3040491	304049105	2011-06-01	2012-05-31	0	366	0	0	1	0	1	1	1	0	0	1	0	1	0	2	2	2	2
3040511	304051105	2011-06-01	2012-03-22	0	296	4	0	0	0	2	2	2	1	0	1	0	1	0	1	0	0	1
3040531	304053104	2011-10-14	2012-05-31	0	231	0	0	1	0	1	1	2	0	0	1	0	1	0	2	2	2	2
3040531	304053109	2011-09-08	2012-05-31	0	267	0	0	0	0	1	1	2	0	0	1	0	1	0	2	2	2	2
3040551	304055107	2011-11-14	2012-05-31	0	200	0	0	0	1	1	2	2	0	0	1	0	1	0	2	1	1	2
3040551	304055106	2011-06-01	2012-05-31	0	366	2	0	0	1	1	2	2	0	0	1	0	1	0	2	1	1	2
3040571	304057106	2011-06-01	2011-11-02	1	155	2	1	0	0	1	1	2	1	0	1	0	1	0	2	0	0	2
3040571	304057106	2011-11-03	2012-05-31	0	211	2	1	0	0	1	1	2	1	0	1	0	1	0	2	0	0	2
3040591	304059103	2011-08-12	2012-05-31	0	294	0	0	1	1	1	2	2	1	0	1	0	1	0	2	3	2	2
3040611	304061105	2011-06-01	2012-05-31	0	366	2	0	0	1	2	2	2	1	0	1	0	1	0	2	1	1	2
3040631																	1	0	5	0	0	5
3040651	304065104	2011-06-01	2012-05-31	0	366	0	0	0	0	2	1	2	0	0	1	0	1	0	2	0	0	2
3040651	304065105	2011-06-01	2012-05-31	0	366	0	0	0	0	2	1	2	0	0	1	0	1	0	2	0	0	2
3040651	304065103	2011-06-01	2012-05-31	0	366	2	0	0	0	2	1	2	0	0	1	0	1	0	2	0	0	2
3040671	304067106	2011-06-01	2012-05-31	0	366	3	0	0	1	1	1	1	0	0	1	0	1	0	2	1	1	2
3040691	304069110	2011-08-11	2012-05-31	0	295	0	0	1	0	1	1	1	0	0	1	0	1	0	2	2	2	2
3040691	304069109	2011-06-01	2011-10-09	0	131	4	0	1	0	1	1	1	0	0	1	0	1	0	2	2	2	2
3040711	304071110	2011-06-01	2012-05-31	0	366	3	0	1	0	1	1	2	0	0	1	0	1	0	2	2	2	2
3040731	304073105	2011-06-01	2012-05-31	0	366	0	0	0	0	1	2	1	0	0	1	0	1	0	2	1	1	2
3040731	304073104	2011-06-01	2012-05-31	0	366	1	0	1	0	1	2	1	0	0	1	0	1	0	2	1	1	2
3040731	304073103	2011-06-01	2012-02-29	0	274	4	0	0	0	1	2	1	0	0	1	0	1	0	2	1	1	2
3040751	304075105	2011-12-16	2012-05-31	0	168	0	0	1	0	2	2	1	0	0	1	0	1	0	2	0	0	2
3040771	304077106	2011-06-01	2012-05-31	0	366	3	0	1	1	2	2	2	1	0	1	0	1	0	5	0	0	5
3040791	304079103	2011-06-01	2012-05-31	0	366	1	0	0	1	2	1	2	1	1	1	0	1	0	5	1	1	5
3040791	304079104	2011-06-01	2012-05-31	0	366	0	0	0	1	2	1	2	1	1	1	0	1	0	5	1	1	5
3040811	304081105	2011-06-01	2012-05-31	0	366	3	0	1	1	2	2	2	1	0	1	0	1	0	2	0	0	2
3040811	304081106	2011-07-18	2012-05-31	0	319	0	0	0	1	2	2	2	1	0	1	0	1	0	2	0	0	2
3040841	304084104	2011-06-01	2012-05-31	0	366	3	0	0	1	2	2	2	1	1	1	0	1	0	5	0	0	5
3040851	304085103	2011-06-01	2011-09-16	0	108	4	0	0	0	2	2	2	0	0	1	0	1	0	2	1	1	2
3040851	304085105	2011-08-15	2012-05-31	0	291	0	0	1	0	2	2	2	0	0	1	0	1	0	2	1	1	2
3040851	304085104	2011-06-01	2012-05-31	0	366	3	0	0	0	2	2	2	0	0	1	0	1	0	2	1	1	2
3040871	304087106	2011-06-01	2011-09-17	0	109	4	0	0	0	1	2	2	0	0	1	0	1	0	2	2	2	2
3040891	304089107	2011-06-01	2012-05-31	0	366	3	0	1	0	2	2	2	0	0	1	0	1	0	2	1	1	2
3040911	304091107	2011-06-01	2012-05-31	0	366	0	0	1	0	2	2	2	0	0	1	0	1	0	2	0	0	2
3040931	304093103	2011-11-09	2012-05-31	0	205	0	0	0	0	1	2	1	0	0	1	0	1	0	2	0	0	2
3040951	304095103	2011-12-29	2012-05-31	0	155	0	0	1	0	1	2	1	0	0	1	0	1	0	2	1	1	2
3040971	304097105	2011-06-01	2012-05-31	0	366	1	0	1	0	2	1	2	0	0	1	0	1	0	2	0	0	2
3050031	305003104	2011-06-01	2012-05-31	0	366	1	1	0	0	1	1	1	0	0	1	0	1	0	2	1	1	2
3050061	305006103	2011-06-01	2012-05-23	0	358	4	0	0	0	1	1	1	0	0	1	0	1	0	2	2	2	2
3050061	305006105	2011-08-03	2012-05-31	0	303	0	0	0	0	1	1	1	0	0	1	0	1	0	2	2	2	2
3050061	305006104	2011-06-01	2012-05-31	0	366	1	0	1	0	1	1	1	0	0	1	0	1	0	2	2	2	2
3050091	305009102	2011-08-07	2012-05-31	0	299	0	0	1	0	2	2	2	1	0	1	0	1	0	2	0	0	2
3050121	305012110	2011-06-01	2012-05-31	0	366	3	1	1	0	1	2	2	0	0	1	0	1	0	2	4	2	2
3050151	305015103	2011-06-01	2012-05-31	0	366	0	0	1	0	1	1	1	0	0	1	0	1	0	2	0	0	2
3050181	305018108	2011-06-01	2012-05-31	0	366	3	0	0	0	1	2	2	0	0	1	0	1	0	2	2	2	2
3050211	305021108	2011-09-25	2012-05-31	0	250	0	0	1	0	1	1	1	0	0	1	0	1	0	2	1	1	2
3050211	305021107	2011-06-01	2012-05-31	0	366	2	0	1	0	1	1	1	0	0	1	0	1	0	2	1	1	2
3050211	305021106	2011-06-01	2011-11-11	0	164	4	0	0	0	1	1	1	0	0	1	0	1	0	2	1	1	2
3050241	305024103	2011-06-01	2012-05-31	0	366	2	0	0	0	1	1	1	0	0	1	0	1	0	2	0	0	2
3050241	305024104	2011-06-01	2012-05-31	0	366	1	0	0	0	1	1	1	0	0	1	0	1	0	2	0	0	2
3050241	305024105	2012-04-29	2012-05-31	0	33	0	0	1	0	1	1	1	0	0	1	0	1	0	2	0	0	2
3050271	305027104	2011-06-01	2012-02-12	0	257	4	1	0	0	1	1	1	0	0	1	0	1	0	2	1	1	2
3050271	305027105	2011-06-01	2012-05-31	0	366	2	0	0	0	1	1	1	0	0	1	0	1	0	2	1	1	2
3050271	305027106	2011-06-01	2012-05-31	0	366	0	1	1	0	1	1	1	0	0	1	0	1	0	2	1	1	2
3050301	305030104	2011-06-01	2011-07-08	0	38	4	0	1	0	2	1	1	0	0	1	0	1	0	2	0	0	2
3050301	305030107	2011-07-29	2012-05-31	0	308	0	0	1	0	2	1	1	0	0	1	0	1	0	2	0	0	2
3050301	305030106	2011-06-01	2012-05-31	0	366	1	1	1	0	2	1	1	0	0	1	0	1	0	2	0	0	2
3050301	305030105	2011-06-01	2012-05-31	0	366	3	0	0	0	2	1	1	0	0	1	0	1	0	2	0	0	2
3050331	305033105	2011-06-01	2011-10-12	1	134	0		1	0	1	1	1	0	0	1	0	1	0	2	0	0	2
3050331	305033103	2011-06-01	2011-06-26	0	26	4		1	0	1	1	1	0	0	1	0	1	0	2	0	0	2
3050331	305033105	2011-10-13	2012-05-31	0	232	0		1	0	1	1	1	0	0	1	0	1	0	2	0	0	2
3050331	305033104	2011-06-01	2012-05-31	0	366	2		0	0	1	1	1	0	0	1	0	1	0	2	0	0	2
3050361	305036108	2011-06-01	2012-05-31	0	366	1	0	0	0	1	1	1	0	0	1	0	1	0	2	1	1	2
3050361	305036109	2012-05-16	2012-05-31	0	16	0	0	0	0	1	1	1	0	0	1	0	1	0	2	1	1	2
3050361	305036107	2011-06-01	2012-05-31	0	366	2	0	1	0	1	1	1	0	0	1	0	1	0	2	1	1	2
3050391	305039105	2011-06-01	2012-05-31	0	366	3	0	1	0	1	1	2	1	1	1	0	1	0	2	0	0	2
3050391	305039106	2011-06-01	2012-05-31	0	366	2	0	1	0	1	1	2	1	1	1	0	1	0	2	0	0	2
3050391	305039107	2011-11-19	2012-05-31	0	195	0	0	0	0	1	1	2	1	1	1	0	1	0	2	0	0	2
3050421	305042105	2011-06-01	2011-09-03	0	95	4	1	1	0	1	2	2	0	0	1	0	1	0	2	0	0	2
3050421	305042106	2012-05-18	2012-05-31	0	14	1	1	0	0	1	2	2	0	0	1	0	1	0	2	0	0	2
3050421	305042106	2011-09-03	2012-05-17	1	258	1	1	0	0	1	2	2	0	0	1	0	1	0	2	0	0	2
3050421	305042106	2011-06-01	2011-09-02	1	94	0	1	0	0	1	2	2	0	0	1	0	1	0	2	0	0	2
3050451	305045104	2011-06-01	2012-05-31	0	366	3	0	1	0	1	1	1	0	0	1	0	1	0	2	0	0	2
3050451	305045105	2011-06-01	2012-05-31	0	366	0	0	0	0	1	1	1	0	0	1	0	1	0	2	0	0	2
3050481	305048106	2011-06-01	2012-01-03	0	217	4	0	1	0	1	1	1	0	0	1	0	1	0	2	0	0	2
3050511	305051104	2011-06-01	2012-02-28	0	273	4	0	1	1	2	2	2	0	0	1	0	1	0	2	1	1	2
3050511	305051103	2011-06-01	2011-11-12	1	165	2	0	1	1	2	2	2	0	0	1	0	1	0	2	1	1	2
3050511	305051103	2011-11-13	2012-05-31	0	201	3	0	1	1	2	2	2	0	0	1	0	1	0	2	1	1	2
3050541	305054104	2011-06-01	2012-05-31	0	366	0	1	0	0	1	1	1	0	0	1	0	1	0	2	1	1	2
3050541	305054105	2011-12-08	2012-05-31	0	176	0	0	1	0	1	1	1	0	0	1	0	1	0	2	1	1	2
3050571	305057104	2011-06-01	2012-05-31	0	366	2	1	1	0	1	2	2	0	0	1	0	1	0	5	1	1	5
3050601	305060103	2011-06-01	2012-05-06	0	341	4	0	1	0	1	1	2	0	0	1	0	1	0	2	1	1	2
3050601	305060104	2011-07-14	2012-05-31	0	323	0	1	0	0	1	1	2	0	0	1	0	1	0	2	1	1	2
3050631	305063104	2011-06-01	2012-05-31	0	366	0	0	0	0	2	2	2	0	0	1	0	1	0	2	2	2	2
3050631	305063103	2011-06-01	2012-05-31	0	366	1	0	0	0	2	2	2	0	0	1	0	1	0	2	2	2	2
3050661	305066105	2011-06-01	2012-05-31	0	366	1	1	0	1	2	1	2	1	0	1	0	1	0	2	1	1	2
3050691	305069108	2011-06-01	2012-05-31	0	366	2	0	1	1	1	1	1	0	0	1	0	1	0	2	1	1	2
3050721	305072103	2011-06-01	2012-05-31	0	366	0	1	0	0	2	1	1	0	0	1	0	1	0	2	1	1	2
3050751	305075103	2011-11-11	2012-05-31	0	203	0	0	0	1	2	2	2	1	0	1	0	1	0	5	0	0	5
3050781	305078103	2011-06-01	2012-05-31	0	366	2	0	0	1	2	2	1	0	0	1	0	1	0	2	0	0	2
3050781	305078104	2011-06-01	2012-05-31	0	366	0	0	1	1	2	2	1	0	0	1	0	1	0	2	0	0	2
3050811	305081103	2011-06-01	2012-05-31	0	366	1	0	1	0	1	1	2	0	0	1	0	1	0	2	1	1	2
3050811	305081104	2011-10-04	2012-05-31	0	241	0	0	1	0	1	1	2	0	0	1	0	1	0	2	1	1	2
3050841	305084107	2011-07-28	2012-05-31	0	309	0	0	0	1	2	2	2	1	0	1	0	1	0	2	0	0	2
3050841	305084106	2011-06-01	2012-05-31	0	366	1	0	1	1	2	2	2	1	0	1	0	1	0	2	0	0	2
3050871	305087104	2011-06-01	2012-05-31	0	366	1	0	0	0	1	1	1	0	0	1	0	1	0	2	1	1	2
3050871	305087109	2011-07-18	2012-05-31	0	319	0	0	0	0	1	1	1	0	0	1	0	1	0	2	1	1	2
3050901	305090103	2011-06-01	2012-05-31	0	366	1	0	1	1	2	2	2	1	0	1	0	1	0	2	0	0	2
3050901	305090104	2012-02-15	2012-05-31	0	107	0	0	1	1	2	2	2	1	0	1	0	1	0	2	0	0	2
3050931	305093103	2011-06-01	2012-02-07	0	252	4	0	0	1	2	2	2	1	0	1	0	1	0	1	1	1	1
3050961	305096103	2011-06-01	2012-05-31	0	366	3	1	0	0	2	1	1	0	0	1	0	1	0	2	1	1	2
3050961	305096106	2011-06-01	2012-05-31	0	366	0	1	0	0	2	1	1	0	0	1	0	1	0	2	1	1	2
3050961	305096104	2011-06-01	2012-05-31	0	366	3	0	1	0	2	1	1	0	0	1	0	1	0	2	1	1	2
3050961	305096105	2011-06-01	2012-05-31	0	366	1	0	1	0	2	1	1	0	0	1	0	1	0	2	1	1	2
3050991	305099103	2011-06-01	2012-05-31	0	366	1	0	1	0	1	1	1	0	0	1	0	1	0	2	1	1	2
3051021	305102104	2011-06-01	2012-05-31	0	366	0	1	0	0	1	1	1	0	0	1	0	1	0	2	0	0	2
3060021	306002104	2011-06-01	2012-05-31	0	366	3	0	1	0	1	1	2	0	0		0	1	0	2	1	1	2
3060021	306002105	2011-06-01	2012-05-31	0	366	1	0	1	0	1	1	2	0	0		0	1	0	2	1	1	2
3060051	306005106	2011-06-01	2012-05-31	0	366	3	0	1	0	1	1	1	0	0		0	1	0	2	1	1	2
3060051	306005107	2011-06-01	2012-05-31	0	366	0	0	0	0	1	1	1	0	0		0	1	0	2	1	1	2
3060081	306008105	2011-07-19	2012-05-31	0	318	0	0	0	0	2	1	2	0	0	1	0	1	0	2	2	2	2
3060081	306008104	2011-06-01	2012-05-31	0	366	2	0	1	0	2	1	2	0	0	1	0	1	0	2	2	2	2
3060111	306011105	2011-09-20	2012-05-31	0	255	0	0	1	0	2	1	2	0	0	1	0	1	0	2	1	1	2
3060141	306014103	2011-06-01	2011-10-02	0	124	4	1	1	0	2	1	2	0	0	2	0	1	0	2	1	1	2
3060141	306014104	2011-06-01	2012-05-31	0	366	2	0	1	0	2	1	2	0	0	2	0	1	0	2	1	1	2
3060171	306017107	2011-06-01	2012-05-31	0	366	2	0	0	0	1	1	1	0	0	1	0	1	0	2	1	1	2
3060171	306017106	2011-06-01	2011-12-18	0	201	4	0	1	0	1	1	1	0	0	1	0	1	0	2	1	1	2
3060171	306017108	2011-06-01	2012-05-31	0	366	0	0	1	0	1	1	1	0	0	1	0	1	0	2	1	1	2
3060201	306020107	2011-07-21	2012-05-31	0	316	0	0	0	0	2	2	2	0	0	2	0	1	0	2	0	0	2
3060231	306023105	2011-06-01	2011-11-17	1	170	0	0	0	0	1	1	1	0	0		0	1	0	2	1	1	2
3060231	306023105	2011-11-18	2012-05-31	0	196	0	0	0	0	1	1	1	0	0		0	1	0	2	1	1	2
3060261	306026106	2011-06-01	2012-05-31	0	366	3	0	0	0	1	1	1	0	0		0	1	0	2	1	1	2
3060261	306026107	2011-06-01	2012-05-31	0	366	2	0	1	0	1	1	1	0	0		0	1	0	2	1	1	2
3060291	306029108	2011-06-01	2012-01-22	0	236	4	0	1	0	1	2	1	0	0	1	0	1	0	2	0	0	2
3060291	306029107	2011-06-01	2011-10-21	0	143	4	0	0	0	1	2	1	0	0	1	0	1	0	2	0	0	2
3060321	306032105	2011-06-01	2012-05-31	0	366	3	0	0	0	1	1	2	0	0	1	0	1	0	2	0	0	2
3060351	306035107	2012-02-29	2012-05-31	0	93	0	0	0	0	1	1	1	0	0	1	0	1	0	2	1	1	2
3060351	306035104	2012-03-13	2012-05-31	0	80	4	1	1	0	1	1	1	0	0	1	0	1	0	2	1	1	2
3060351	306035105	2011-06-01	2012-05-31	0	366	1	1	1	0	1	1	1	0	0	1	0	1	0	2	1	1	2
3060351	306035104	2011-06-01	2012-03-12	1	286	3	1	1	0	1	1	1	0	0	1	0	1	0	2	1	1	2
3060351	306035106	2011-06-01	2012-05-31	0	366	1	0	1	0	1	1	1	0	0	1	0	1	0	2	1	1	2
3060381	306038107	2011-06-01	2012-05-31	0	366	0	0	1	0	2	1	2	0	0	1	0	1	0	2	1	1	2
3060411	306041105	2011-06-01	2012-02-12	1	257	2	1	0	0	1	1	1	0	0	1	0	1	0	2	1	1	2
3060411	306041105	2012-02-13	2012-05-31	0	109	3	1	0	0	1	1	1	0	0	1	0	1	0	2	1	1	2
3060411	306041104	2011-08-19	2012-05-31	0	287	0	1	1	0	1	1	1	0	0	1	0	1	0	2	1	1	2
3060441	306044104	2011-06-01	2012-05-31	0	366	1	0	1	0	2	2	2	0	0	1	0	1	0	2	0	0	2
3060471	306047104	2011-06-01	2012-05-31	0	366	3	0	1	0	1	1	1	0	0	1	0	1	0	2	1	1	2
3060471	306047105	2011-06-01	2012-05-31	0	366	2	0	1	0	1	1	1	0	0	1	0	1	0	2	1	1	2
3060501	306050102	2011-06-01	2012-05-31	0	366	2	0	0	0	1	2	1	0	0	1	0	1	0	2	0	0	2
3060531	306053103	2011-06-15	2012-05-31	0	352	0	0	0	0	1	1	1	0	0	1	0	1	0	2	0	0	2
3060561	306056104	2011-06-01	2012-03-14	0	288	4	0	1	0	1	1	1	0	0	1	0	1	0	2	0	0	2
3060591	306059111	2011-06-01	2012-03-12	1	286	0	1	1	0	1	1	1	0	0	1	0	1	0	2	2	2	2
3060591	306059111	2012-03-13	2012-05-31	0	80	1	1	1	0	1	1	1	0	0	1	0	1	0	2	2	2	2
3060591	306059110	2011-06-01	2012-05-31	0	366	4	1	0	0	1	1	1	0	0	1	0	1	0	2	2	2	2
3060621	306062107	2012-04-27	2012-05-31	0	35	0	0	1	0	1	1	1	0	0	1	0	1	0	2	1	1	2
3060621	306062106	2011-06-01	2012-05-31	0	366	3	1	0	0	1	1	1	0	0	1	0	1	0	2	1	1	2
3060651	306065103	2011-06-01	2012-05-31	0	366	3	1	0	1	1	1	1	0	0	1	0	1	0	2	1	1	2
3060651	306065102	2011-06-01	2011-06-22	0	22	4	0	1	1	1	1	1	0	0	1		1	0	2	1	1	2
3060681	306068106	2011-06-01	2011-06-13	0	13	4	0	1	0	1	2	2	0	0	1	0	1	0	2	0	0	2
3060711	306071102	2011-06-01	2012-05-31	0	366	2	0	1	0	2	1	2	0	0	1	0	1	0	2	0	0	2
3060711	306071103	2011-06-01	2012-05-31	0	366	0	0	0	0	2	1	2	0	0	1	0	1	0	2	0	0	2
3060741	306074105	2011-06-01	2012-05-31	0	366	1	0	0	0	1	1	1	0	0	1	0	1	0	2	1	1	2
3060741	306074104	2011-06-01	2012-05-26	0	361	4	0	0	0	1	1	1	0	0	1	0	1	0	2	1	1	2
3060771	306077105	2012-01-24	2012-05-31	0	129	0	0	1	0	1	1	1	0	0	1	0	1	0	2	1	1	2
3060801	306080103	2012-01-13	2012-05-31	0	140	2	1	0	0	2	1	2	0	0	1	1	1	0	2	0	0	2
3060801	306080103	2011-06-01	2012-01-12	1	226	2	1	0	0	2	1	2	0	0	1	1	1	0	2	0	0	2
3060831	306083106	2011-06-01	2012-05-31	0	366	2	0	0	0	1	1	1	0	0	1	0	1	0	2	0	0	2
3060831	306083107	2011-07-11	2012-05-31	0	326	0	0	1	0	1	1	1	0	0	1	0	1	0	2	0	0	2
3060861	306086108	2011-06-01	2012-05-31	0	366	2	0	1	0	1	1	1	0	0	1	0	1	1	2	1	1	2
3060861	306086107	2011-06-01	2012-05-31	0	366	3	0	0	0	1	1	1	0	0	1	0	1	1	2	1	1	2
3060861	306086109	2012-05-26	2012-05-31	0	6	0	0	0	0	1	1	1	0	0	1	0	1	1	2	1	1	2
3060891	306089104	2011-06-01	2011-07-08	0	38	4	1	0	0	2	1	2	0	0	1	0	1	0	2	1	1	2
3060891	306089107	2011-06-01	2012-05-31	0	366	1	0	0	0	2	1	2	0	0	1	0	1	0	2	1	1	2
3060921	306092107	2011-11-03	2012-05-31	0	211	0	1	0	0	1	1	1	0	0	1	0	1	0	2	1	1	2
3060921	306092106	2011-06-01	2012-05-31	0	366	1	0	0	0	1	1	1	0	0	1	0	1	0	2	1	1	2
3060921	306092105	2011-06-01	2012-04-14	0	319	4	0	0	0	1	1	1	0	0	1	0	1	0	2	1	1	2
3060951	306095106	2011-06-01	2012-05-31	0	366	1	0	0	0	1	1	2	0	0	1	0	1	0	2	1	1	2
3060951	306095105	2011-06-01	2012-05-31	0	366	3	0	0	0	1	1	2	0	0	1	0	1	0	2	1	1	2
3060981	306098108	2011-06-01	2012-05-31	0	366	0	0	1	0	1	1	1	0	0	1	0	1	0	2	1	1	2
3061011	306101106	2011-06-01	2011-08-05	0	66	4	0	1	0	2	1	1	0	0	1	0	1	0	2	0	0	2
3061011	306101105	2011-06-01	2012-05-31	0	366	3	1	1	0	2	1	1	0	0	1	0	1	0	2	0	0	2
3061041	306104106	2011-06-01	2012-05-31	0	366	2	0	0	0	1	2	2	0	1	1	0	1	0	2	1	1	2
3061071	306107107	2011-06-01	2011-09-03	0	95	4	0	0	0	2	2	2	1	1	1	0	1	0	2	0	0	2
3061071	306107106	2011-06-01	2012-05-31	0	366	3	0	0	0	2	2	2	1	1	1	0	1	0	2	0	0	2
3061101	306110103	2011-06-01	2012-05-31	0	366	1	1	0	0	2	2	2	0	0	1	1	1	0	2	0	0	2
3061101	306110104	2011-10-30	2012-05-31	0	215	0	0	1	0	2	2	2	0	0	1	0	1	0	2	0	0	2
3061131	306113106	2011-08-13	2012-05-28	1	290	3	1	1	0	1	2	2	0	0	1	0	1	0	2	0	0	2
3061131	306113106	2012-05-29	2012-05-31	0	3	4	1	1	0	1	2	2	0	0	1	0	1	0	2	0	0	2
3061131	306113106	2011-06-01	2011-08-12	1	73	3	1	1	0	1	2	2	0	0	1	0	1	0	2	0	0	2
3061161	306116107	2011-06-01	2012-05-31	0	366	2	0	1	0	1	1	1	0	0	1	0	1	0	2	1	1	2
3061191	306119107	2011-06-01	2012-05-31	0	366	2	0	0	0	1	1	1	0	0	1	0	1	0	2	0	0	2
3061191	306119106	2011-06-01	2011-11-30	0	183	4	0	1	0	1	1	1	0	0	1	0	1	0	2	0	0	2
3061191	306119108	2011-08-30	2012-05-31	0	276	0	1	1	0	1	1	1	0	0	1	0	1	0	2	0	0	2
3061221	306122106	2011-06-01	2012-05-31	0	366	1	0	1	1	1	2	2	0	0	1	0	1	0	2	1	1	2
3061251	306125107	2011-06-01	2012-05-31	0	366	3	0	1	1	1	2	1	0	0	1	0	1	0	2	1	1	2
3061281	306128104	2011-10-06	2012-05-31	0	239	3	1	0	0	1	1	1	0	0	1	0	1	0	2	1	1	2
3061281	306128104	2011-06-01	2011-10-05	1	127	3	1	0	0	1	1	1	0	0	1	0	1	0	2	1	1	2
3061311	306131108	2011-06-01	2012-02-14	0	259	4	0	1	1	1	2	2	1	0	1	0	1	0	2	2	2	2
3061311	306131109	2011-06-01	2012-05-31	0	366	2	0	0	1	1	2	2	1	0	1	0	1	0	2	2	2	2
3061341	306134108	2011-06-01	2012-05-31	0	366	1	0	0	1	1	1	1	0	0	1	0	1	0	2	1	1	2
3061341	306134109	2011-06-01	2012-05-31	0	366	1	1	1	1	1	1	1	0	0	1	0	1	0	2	1	1	2
3061371	306137103	2011-06-01	2011-07-21	0	51	4	0	1	0	2	2	1	0	0	1	0	1	0	2	1	1	2
3061371	306137105	2011-06-01	2012-05-31	0	366	2	0	1	0	2	2	1	0	0	1	0	1	0	2	1	1	2
3061371	306137104	2011-06-01	2012-05-31	0	366	2	0	1	0	2	2	1	0	0	1	0	1	0	2	1	1	2
3061401	306140108	2011-12-05	2012-05-31	0	179	0	0	0	0	1	2	1	0	0	1	0	1	0	2	1	1	2
3061401	306140106	2011-06-01	2012-05-31	0	366	3	0	0	0	1	2	1	0	0	1	0	1	0	2	1	1	2
3061431	306143106	2011-06-01	2012-05-31	0	366	1	0	0	1	1	1	1	0	0	1	0	1	0	2	1	1	2
3061461	306146104	2011-06-01	2012-05-31	0	366	3	0	0	0	1	1	1	0	0	1	0	1	0	2	1	1	2
3061491	306149103	2011-06-01	2012-05-31	0	366	2	0	1	0	1	1	1	0	0	1	0	1	0	2	0	0	2
3061491	306149104	2011-11-12	2012-05-31	0	202	0	0	1	0	1	1	1	0	0	1	0	1	0	2	0	0	2
3061521	306152107	2012-04-01	2012-05-31	0	61	0	0	0	0	1	2	1	0	0	1	0	1	0	2	2	2	2
3061521	306152106	2011-06-01	2012-05-31	0	366	0	0	0	0	1	2	1	0	0	1	0	1	0	2	2	2	2
3061551	306155105	2011-06-01	2012-04-12	1	317	3	0	1	1	1	2	2	0	0	1	0	1	0	2	0	0	2
3061551	306155105	2012-04-13	2012-05-31	0	49	3	0	1	1	1	2	2	0	0	1	0	1	0	2	0	0	2
3061581	306158107	2011-10-07	2012-05-31	0	238	0	0	0	0	1	1	1	0	0	1	0	1	0	2	1	1	2
3061581	306158106	2011-06-01	2012-05-31	0	366	2	0	0	0	1	1	1	0	0	1	0	1	0	2	1	1	2
3061611	306161105	2011-06-01	2012-05-31	0	366	3	0	0	1	2	1	1	0	0	1	0	1	0	2	0	0	2
3061641	306164109	2011-06-01	2012-05-31	0	366	0	0	0	0	1	2	2	0	0	1	0	1	0	2	1	1	2
3061671	306167109	2011-07-29	2012-05-31	0	308	0	0	1	0	1	1	1	0	0	1	0	1	0	2	0	0	2
3061671	306167108	2011-06-01	2012-05-31	0	366	2	1	1	0	1	1	1	0	0	1	0	1	0	2	0	0	2
3061671	306167107	2011-06-01	2012-04-09	0	314	4	0	0	0	1	1	1	0	0	1	0	1	0	2	0	0	2
3061701	306170105	2011-06-21	2011-11-20	1	153	0	1	1	0	1	2	1	0	0	1	0	1	0	2	0	0	2
3061701	306170104	2011-06-01	2012-05-31	0	366	3	0	0	0	1	2	1	0	0	1	0	1	0	2	0	0	2
3061701	306170105	2011-11-21	2012-05-31	0	193	0	1	1	0	1	2	1	0	0	1	0	1	0	2	0	0	2
3061731	306173104	2011-06-01	2012-05-31	0	366	3	0	0	0	1	1	1	0	0	1	0	1	0	2	1	1	2
3061761	306176107	2011-06-01	2012-02-14	0	259	4	0	0	0	2	2	1	0	0	1	0	1	0	2	0	0	2
3061761	306176108	2011-06-01	2012-05-31	0	366	1	1	0	0	2	2	1	0	0	1	0	1	0	2	0	0	2
3061791	306179105	2011-06-01	2012-05-31	0	366	1	1	1	0	1	1	1	0	0	1	0	1	0	2	0	0	2
3061791	306179104	2011-10-13	2012-05-22	0	223	4	0	0	0	1	1	1	0	0	1	0	1	0	2	0	0	2
3061791	306179106	2011-06-01	2012-05-31	0	366	0	0	0	0	1	1	1	0	0	1	0	1	0	2	0	0	2
3061791	306179104	2011-06-01	2011-10-12	1	134	4	0	0	0	1	1	1	0	0	1	0	1	0	2	0	0	2
3061821	306182109	2011-06-01	2012-05-31	0	366	3	0	1	0	1	2	2	0	0	1	0	1	0	2	1	1	2
3061821	306182108	2011-06-01	2011-09-11	0	103	4	0	1	0	1	2	2	0	0	1	0	1	0	2	1	1	2
3061851	306185104	2011-06-01	2012-05-31	0	366	0	0	0	0	1	1	1	0	0	1	0	1	0	2	0	0	2
3061851	306185103	2011-06-01	2012-05-31	0	366	2	0	1	0	1	1	1	0	0	1	0	1	0	2	0	0	2
3061881	306188103	2011-06-01	2012-05-31	0	366	3	0	0	0	2	1	1	0	0	1	0	1	0	2	1	1	2
3061881	306188104	2011-06-01	2012-05-31	0	366	0	0	1	0	2	1	1	0	0	1	0	1	0	2	1	1	2
3061911	306191106	2011-06-01	2012-05-31	0	366	0	1	1	0	1	1	1	0	0	1	0	1	0	2	1	1	2
3061941	306194105	2011-06-01	2012-05-31	0	366	2	0	0	0	1	1	1	0	0	1	1	1	0	2	2	2	2
3061971	306197107	2011-06-01	2012-05-31	0	366	3	1	1	0	1	2	1	0	0	1	0	1	0	2	1	1	2
3062001	306200105	2011-06-01	2012-05-31	0	366	3	1	1	0	1	2	1	0	0	1	0	1	0	2	1	1	2
3062031	306203103	2011-06-01	2012-05-31	0	366	2	0	0	0	1	1	1	0	0	1	0	1	0	2	0	0	2
3062031	306203104	2011-10-28	2012-05-31	0	217	0	0	0	0	1	1	1	0	0	1	0	1	0	2	0	0	2
3062061	306206104	2011-12-24	2012-05-31	0	160	0	0	1	0	1	1	1	0	0	1	0	1	0	2	1	1	2
3062061	306206103	2011-06-01	2012-05-31	0	366	3	0	0	0	1	1	1	0	0	1	0	1	0	2	1	1	2
3062091	306209103	2012-04-21	2012-05-31	0	41	4	1	0	0	1	1	1	0	0	1	0	1	0	2	1	1	2
3062091	306209103	2011-06-01	2012-04-20	1	325	3	1	0	0	1	1	1	0	0	1	0	1	0	2	1	1	2
3062091	306209105	2011-06-01	2012-05-31	0	366	0	0	0	0	1	1	1	0	0	1	0	1	0	2	1	1	2
3062091	306209104	2011-06-01	2012-05-31	0	366	2	0	1	0	1	1	1	0	0	1	0	1	0	2	1	1	2
3062121	306212108	2011-06-01	2012-05-31	0	366	2	0	0	0	1	1	1	0	0	1	0	1	0	2	0	0	2
3062121	306212105	2011-06-01	2012-05-31	0	366	3	0	0	0	1	1	1	0	0	1	0	1	0	2	0	0	2
3062121	306212106	2011-06-01	2012-05-31	0	366	1	1	1	0	1	1	1	0	0	1	0	1	0	2	0	0	2
3062151	306215105	2011-08-26	2012-05-31	0	280	0	0	0	0	1	1	1	0	0	1	0	1	0	2	0	0	2
3062151	306215104	2011-06-01	2012-05-31	0	366	1	0	1	0	1	1	1	0	0	1	0	1	0	2	0	0	2
3062151	306215103	2011-06-01	2011-10-30	0	152	4	0	0	0	1	1	1	0	0	1	0	1	0	2	0	0	2
3070011	307001106	2011-06-01	2012-05-31	0	366	2	0	0	0	1	2	2	0	0	1	0	1	0	2	0	0	2
3070031	307003106	2011-06-01	2011-10-23	0	145	4	0	0	0	2	2	2	0	0	1	0	1	0	1	0	0	1
3070051	307005103	2011-06-01	2012-05-31	0	366	0	0	0	0	2	1	2	0	0	1	0	1	0	2	2	2	2
3070071	307007104	2011-06-01	2012-05-31	0	366	1	0	0	1	2	1	2	0	0	1	0	1	0	1	1	1	1
3070071	307007103	2011-06-01	2012-05-31	0	366	2	0	0	1	2	1	2	0	0	1	0	1	0	1	1	1	1
3070071	307007105	2011-12-16	2012-05-31	0	168	0	0	0	1	2	1	2	0	0	1	0	1	0	1	1	1	1
3070091	307009109	2011-06-01	2012-05-31	0	366	3		1	1	2	2	2	1	0	1	0	1	0	2	0	0	2
3070091	307009110	2011-06-01	2012-05-31	0	366	0	0	0	1	2	2	2	1	0	1	0	1	0	2	0	0	2
3070111	307011106	2012-02-09	2012-05-31	0	113	0	0	0	0	2	1	2	0	0	1	1	1	0	2	2	2	2
3070111	307011104	2012-01-13	2012-03-02	0	50	4	1	1	0	2	1	2	0	0	1	0	1	0	2	2	2	2
3070111	307011105	2011-06-01	2012-05-31	0	366	1	1	1	0	2	1	2	0	0	1	0	1	0	2	2	2	2
3070111	307011107	2012-02-09	2012-05-31	0	113	0	0	0	0	2	1	2	0	0	1	1	1	0	2	2	2	2
3070111	307011104	2011-06-01	2012-01-12	1	226	4	1	1	0	2	1	2	0	0	1	0	1	0	2	2	2	2
3070131	307013107	2011-06-01	2012-05-31	0	366	2	0	1	1	2	2	2	1	0	1	0	1	0	2	1	1	2
3070151	307015114	2011-06-01	2012-05-31	0	366	0	0	0	0	1	2	2	1	0	1	0	1	0	1	0	0	1
3070151	307015113	2011-06-01	2012-05-31	0	366	2	0	1	0	1	2	2	1	0	1	0	1	0	1	0	0	1
3070151	307015106	2011-06-01	2012-05-31	0	366	1	1	1	0	1	2	2	1	0	1	0	1	0	1	0	0	1
3070151	307015107	2011-09-14	2012-05-31	0	261	0	1	0	0	1	2	2	1	0	1	0	1	0	1	0	0	1
3070151	307015105	2011-06-01	2012-05-31	0	366	3	1	1	0	1	2	2	1	0	1	0	1	0	1	0	0	1
3070171	307017104	2011-06-01	2012-05-31	0	366	0	0	1	0	2	1	2	0	0	1	0	1	0	2	0	0	2
3070191	307019107	2011-06-01	2012-05-31	0	366	0	0	0	0	2	2	2	0	0	1	0	1	0	2	1	1	2
3070191	307019106	2011-06-01	2012-05-31	0	366	3	0	1	0	2	2	2	0	0	1	0	1	0	2	1	1	2
3070211	307021105	2011-06-01	2012-05-31	0	366	1	0	1	0	1	1	2	0	0	1	0	1	0	2	1	1	2
3070231	307023108	2012-02-23	2012-05-31	0	99	0	0	0	1	1	1	2	0	0	1	0	1	0	2	0	0	2
3070231	307023107	2011-06-01	2012-05-31	0	366	1	0	0	1	1	1	2	0	0	1	1	1	0	2	0	0	2
3070251	307025104	2011-06-01	2012-05-31	0	366	3	0	0	1	2	1	1	0	0	1	0	1	0	2	1	1	2
3070271	307027107	2011-06-11	2012-05-31	0	356	0	1	0	0	2	1	2	0	0	1	0	1	0	2	0	0	2
3070271	307027106	2011-06-01	2012-05-31	0	366	2	1	0	0	2	1	2	0	0	1	0	1	0	2	0	0	2
3070271	307027105	2011-06-01	2012-05-31	0	366	3	1	0	0	2	1	2	0	0	1	0	1	0	2	0	0	2
3070291	307029103	2011-06-01	2011-12-15	0	198	4	0	0	1	2	2	2	0	0	1	0	1	0	2	0	0	2
3070291	307029104	2012-02-15	2012-05-31	0	107	0	0	0	1	2	2	2	0	0	1	0	1	0	2	0	0	2
3070311	307031105	2011-06-01	2012-05-31	0	366	2	0	0	0	2	2	2	1	0	1	0	1	0	5	2	2	5
3070331	307033103	2011-06-01	2012-05-31	0	366	2	0	1	0	2	2	2	1	0	1	0	1	0	2	1	1	2
3070351	307035106	2011-06-01	2012-05-31	0	366	3	1	1	1	1	2	2	1	1	1	0	1	0	1	0	0	1
3070351	307035105	2011-06-01	2011-08-13	0	74	4	1	1	1	1	2	2	1	1	1	0	1	0	1	0	0	1
3070371	307037108	2012-01-24	2012-05-31	0	129	0	0	0	0	2	2	1	0	0	1	0	1	0	2	3	2	2
3070371	307037106	2011-06-01	2012-03-16	0	290	4	0	1	0	2	2	1	0	0	1	0	1	0	2	3	2	2
3070371	307037107	2011-06-01	2011-12-12	1	195	2	0	1	0	2	2	1	0	0	1	0	1	0	2	3	2	2
3070371	307037107	2011-12-13	2012-02-12	1	62	2	0	1	0	2	2	1	0	0	1	0	1	0	2	3	2	2
3070371	307037107	2012-02-13	2012-05-31	0	109	3	0	1	0	2	2	1	0	0	1	0	1	0	2	3	2	2
3070391	307039105	2011-06-01	2012-05-31	0	366	1	0	1	1	2	2	2	1	0	1	0	1	0	2	0	0	2
3070411	307041105	2011-06-01	2012-05-31	0	366	1	0	1	0	2	2	2	0	0	1	0	1	0	2	0	0	2
3070451	307045102	2011-10-04	2012-05-31	0	241	0	0	1	0	1	2	2	1	0	1	0	1	0	2	3	2	2
3070471	307047102	2011-06-01	2012-05-31	0	366	0	0	0	1	2	2	2	0	0	1	0	1	0	1	3	2	1
3070491	307049104	2011-06-01	2012-05-08	0	343	4	0	0	1	2	2	2	1	0	1	0	1	0	1	1	1	1
3070511	307051105	2011-10-13	2012-05-31	0	232	0	0	0	1	2	2	2	1	1	1	0	1	0	5	0	0	5
3070511	307051104	2011-06-01	2012-05-31	0	366	1	0	1	1	2	2	2	1	1	1	0	1	0	5	0	0	5
3070511	307051105	2011-06-01	2011-10-12	1	134	0	0	0	1	2	2	2	1	1	1	0	1	0	5	0	0	5
3070531	307053103	2011-06-01	2012-05-31	0	366	2	0	1	1	2	1	2	0	0	1	0	1	0	5	1	1	5
3070551	307055105	2011-06-01	2012-05-31	0	366	3	0	1	0	2	2	2	1	0	1	0	1	0	5	1	1	5
3070571	307057105	2011-06-01	2012-05-31	0	366	2	0	1	0	1	2	2	1	0	1	0	1	0	5	2	2	5
3070571	307057112	2011-06-01	2012-03-08	1	282	1	1	1	0	1	2	2	1	0	1	0	1	0	5	2	2	5
3070571	307057112	2012-03-09	2012-05-31	0	84	2	1	1	0	1	2	2	1	0	1	0	1	0	5	2	2	5
3070571	307057106	2011-06-13	2012-05-31	0	354	0	0	1	0	1	2	2	1	0	1	0	1	0	5	2	2	5
3070591	307059103	2012-05-15	2012-05-31	0	17	0	0	1	1	1	2	2	1	0	1	0	1	0	5	0	0	5
3070591	307059102	2011-06-01	2012-05-31	0	366	0	0	0	1	1	2	2	1	0	1	0	1	0	5	0	0	5
3070611	307061104	2011-06-01	2012-05-31	0	366	1	0	0	1	1	2	2	1	0	1	0	1	0	2	0	0	2
3070631	307063104	2011-09-13	2012-05-31	0	262	1	0	0	0	2	2	2	1	0	1	1	1	0	1	0	0	1
3070631	307063104	2011-06-01	2011-09-12	1	104	1	0	0	0	2	2	2	1	0	1	1	1	0	1	0	0	1
3070651	307065104	2012-02-07	2012-05-31	0	115	0	0	0	1	2	2	2	1	1	1	0	1	0	5	2	2	5
3070651	307065104	2012-01-11	2012-02-06	1	27	0	0	0	1	2	2	2	1	1	1	0	1	0	5	2	2	5
3070651	307065103	2011-06-01	2012-05-31	0	366	2	0	1	1	2	2	2	1	1	1	0	1	0	5	2	2	5
3070671	307067113	2012-04-18	2012-05-31	0	44	0	0	0	0	1	2	2	1	1	1	0	1	0	2	0	0	2
3070671	307067110	2011-06-01	2012-05-31	0	366	0	0	1	0	1	2	2	1	1	1	0	1	0	2	0	0	2
3070691	307069107	2011-06-01	2012-05-31	0	366	1	0	0	1	2	1	2	1	1	1	0	1	0	1	0	0	1
3070711	307071109	2011-06-01	2012-03-20	0	294	4	1	0	0	2	2	2	0	0	1	0	1	0	1	4	2	1
3070731	307073106	2012-03-13	2012-05-31	0	80	0	0	1	0	1	1	1	0	0	1	0	1	0	2	1	1	2
3070731	307073105	2011-06-01	2012-05-31	0	366	1	0	1	0	1	1	1	0	0	1	0	1	0	2	1	1	2
3070731	307073106	2011-07-09	2012-03-12	1	248	0	0	1	0	1	1	1	0	0	1	0	1	0	2	1	1	2
3070731	307073104	2011-06-01	2012-05-31	0	366	3	0	1	0	1	1	1	0	0	1	0	1	0	2	1	1	2
3070751	307075112	2011-06-01	2012-03-06	0	280	4	1	0	0	1	1	2	0	0	1	0	1	0	2	0	0	2
3070751	307075113	2011-06-01	2012-03-06	0	280	4	1	1	0	1	1	2	0	0	1	0	1	0	2	0	0	2
3070751	307075110	2011-06-01	2012-05-31	0	366	0	0	1	0	1	1	2	0	0	1	0	1	0	2	0	0	2
3070771	307077106	2011-06-01	2012-05-31	0	366	3	0	0	0	2	1	2	0	0	1	0	1	0	2	1	1	2
3070771	307077107	2011-06-01	2012-05-31	0	366	0	0	0	0	2	1	2	0	0	1	0	1	0	2	1	1	2
3070791	307079104	2011-06-01	2011-08-12	1	73	3	1	0	0	1	1	1	0	0	1	0	1	0	2	1	1	2
3070791	307079104	2011-08-13	2012-05-31	0	293	3	1	0	0	1	1	1	0	0	1	0	1	0	2	1	1	2
3070791	307079103	2012-01-13	2012-05-31	0	140	2	1	1	0	1	1	1	0	0	1	0	1	0	2	1	1	2
3070791	307079105	2012-02-07	2012-03-10	1	33	0	1	1	0	1	1	1	0	0	1	0	1	0	2	1	1	2
3070791	307079103	2011-06-01	2012-01-12	1	226	1	1	1	0	1	1	1	0	0	1	0	1	0	2	1	1	2
3070791	307079105	2012-02-06	2012-02-06	1	1	0	1	1	0	1	1	1	0	0	1	0	1	0	2	1	1	2
3070791	307079105	2012-03-11	2012-05-31	0	82	0	1	1	0	1	1	1	0	0	1	0	1	0	2	1	1	2
3070811	307081106	2011-11-13	2012-02-12	0	92	4	1	1	0	1	1	1	0	0	1	0	1	0	2	1	1	2
3070811	307081106	2011-06-01	2011-11-12	1	165	4	1	1	0	1	1	1	0	0	1	0	1	0	2	1	1	2
3070831	307083103	2011-06-01	2012-05-31	0	366	1	0	0	0	1	1	2	0	0	1	0	1	0	2	0	0	2
3070851	307085104	2011-06-01	2012-05-31	0	366	0	0	1	0	1	1	1	0	0	1	0	1	0	2	0	0	2
3070851	307085103	2011-06-01	2012-05-31	0	366	3	0	0	0	1	1	1	0	0	1	0	1	0	2	0	0	2
3070871	307087105	2011-06-01	2012-05-31	0	366	3	0	1	1	1	2	2	0	0	1	0	1	0	2	0	0	2
3070871	307087107	2011-06-01	2012-05-31	0	366	0	0	0	1	1	2	2	0	0	1	0	1	0	2	0	0	2
3070871	307087106	2011-06-01	2012-05-31	0	366	1	0	1	1	1	2	2	0	0	1	0	1	0	2	0	0	2
3070891	307089104	2011-06-01	2012-05-31	0	366	2	1	1	1	2	2	2	0	0	1	0	1	0	2	1	1	2
3070911	307091103	2011-06-01	2012-05-07	0	342	4	1	0	0	2	1	1	0	0	1	0	1	0	2	0	0	2
3070931	307093102	2011-12-10	2012-05-31	0	174	0	0	1	0	2	2	2	0	0	1	0	1	0	2	1	1	2
3070951	307095105	2011-06-01	2012-05-31	0	366	2	1	0	1	1	1	1	0	0	1	0	1	0	2	1	1	2
3070951	307095106	2011-06-01	2012-05-31	0	366	0	0	0	1	1	1	1	0	0	1	0	1	0	2	1	1	2
3070951	307095104	2011-06-01	2011-10-10	0	132	4	0	0	1	1	1	1	0	0	1	0	1	0	2	1	1	2
3070971	307097105	2011-06-01	2012-05-31	0	366	3	1	1	1	2	2	2	1	0	1	0	1	0	1	1	1	1
3070991	307099103	2011-06-01	2011-08-06	0	67	4	1	1	0	2	1	2	0	0	1	0	1	0	2	0	0	2
3070991	307099104	2011-06-01	2012-05-31	0	366	0	0	0	0	2	1	2	0	0	1	0	1	0	2	0	0	2
3071011	307101108	2011-06-01	2012-02-02	0	247	4	0	0	0	1	1	2	0	0	1	0	1	0	2	1	1	2
3071031	307103103	2011-06-01	2011-10-17	0	139	4	0	0	0	1	2	2	0	0	1	0	1	0	2	1	1	2
3071031	307103104	2011-06-01	2012-05-31	0	366	2	0	1	0	1	2	2	0	0	1	0	1	0	2	1	1	2
3071051	307105106	2011-06-01	2012-05-31	0	366	2	1	1	0	1	2	2	0	0	1	0	1	0	2	2	2	2
3071051	307105105	2011-06-01	2012-01-08	0	222	4	0	1	0	1	2	2	0	0	1	0	1	0	2	2	2	2
3071051	307105110	2011-06-01	2012-05-31	0	366	3	0	1	0	1	2	2	0	0	1	0	1	0	2	2	2	2
3071071	307107105	2011-09-15	2012-05-31	0	260	0	0	0	0	2	2	2	1	0	1	0	1	0	2	1	1	2
3071091	307109107	2011-06-01	2012-05-31	0	366	1	0	1	1	1	2	2	0	0	1	0	1	0	2	1	1	2
3071111	307111108	2011-06-01	2012-05-31	0	366	2	0	0	0	1	2	2	0	0	1	0	1	0	2	0	0	2
3071131	307113107	2011-12-11	2012-05-31	0	173	0	0	1	0	2	2	2	1	0	1	0	1	0	5	0	0	5
3071131	307113106	2011-06-01	2012-05-31	0	366	1	0	0	0	2	2	2	1	0	1	0	1	0	5	0	0	5
3071151	307115103	2011-06-01	2012-05-31	0	366	3	0	0	1	2	2	2	0	1	1	0	1	0	1	0	0	1
3071171	307117102	2011-06-01	2012-05-31	0	366	2	0	0	0	2	2	2	1	0	1	0	1	0	5	2	2	5
3071191	307119103	2011-08-20	2012-05-31	0	286	0	0	0	0	1	1	2	0	0	1	0	1	0	2	1	1	2
3071211	307121105	2011-06-01	2012-05-31	0	366	2	0	0	0	2	2	2	0	0	1	0	1	0	2	1	1	2
3071231	307123102	2011-06-01	2012-05-31	0	366	2	1	1	0	2	2	1	0	0	1	0	1	0	1	0	0	1
3071251	307125106	2011-10-29	2012-05-31	0	216	0	0	0	0	2	2	2	0	0	1	0	1	0	2	1	1	2
3071291	307129104	2012-04-13	2012-05-31	0	49	1	1	1	0	2	2	2	0	0	1	0	1	0	2	1	1	2
3071291	307129108	2011-06-01	2012-05-31	0	366	2	0	0	0	2	2	2	0	0	1	0	1	0	2	1	1	2
3071291	307129106	2011-06-01	2012-05-31	0	366	2	0	0	0	2	2	2	0	0	1	1	1	0	2	1	1	2
3071291	307129105	2011-06-01	2012-04-12	1	317	0	1	1	0	2	2	2	0	0	1	0	1	0	2	1	1	2
3071291	307129105	2012-04-13	2012-05-31	0	49	1	1	1	0	2	2	2	0	0	1	0	1	0	2	1	1	2
3071291	307129104	2011-06-01	2012-04-12	1	317	0	1	1	0	2	2	2	0	0	1	0	1	0	2	1	1	2
3071291	307129107	2011-06-01	2012-05-04	0	339	4	0	0	0	2	2	2	0	0	1	0	1	0	2	1	1	2
3071311	307131105	2011-09-24	2012-05-31	0	251	0	0	0	1	2	2	2	1	1	1	0	1	0	2	1	1	2
3071311	307131104	2011-06-01	2012-05-31	0	366	2	0	1	1	2	2	2	1	1	1	0	1	0	2	1	1	2
3071331	307133102	2011-06-01	2012-05-31	0	366	0	0	0	1	2	1	2	0	0	1	0	1	0	2	1	1	2
3080011	308001103	2011-06-01	2012-05-31	0	366	0	0	1	0	2	1	1	0	0	1	0	1	0	2	1	1	2
3080041	308004103	2011-12-03	2012-05-31	0	181	0	0	0	0	1	1	2	0	0	1	0	1	0	2	0	0	2
3080071	308007107	2011-06-01	2012-05-31	0	366	1	0	1	0	1	1	1	0	0	1	0	1	0	2	0	0	2
3080071	308007106	2011-06-01	2011-12-13	0	196	4	0	0	0	1	1	1	0	0	1	0	1	0	2	0	0	2
3080071	308007108	2012-01-12	2012-05-31	0	141	0	0	1	0	1	1	1	0	0	1	0	1	0	2	0	0	2
3080101	308010103	2011-07-29	2012-05-31	0	308	0	0	0	0	1	1	1	0	0	1	0	1	0	2	0	0	2
3080131	308013112	2011-12-05	2012-05-31	0	179	0	0	0	0	1	1	1	0	0	1	0	1	0	2	1	1	2
3080131	308013104	2011-06-01	2012-05-31	0	366	1	0	1	0	1	1	1	0	0	1	0	1	0	2	1	1	2
3080131	308013111	2011-06-01	2012-02-22	0	267	4	0	1	0	1	1	1	0	0	1	0	1	0	2	1	1	2
3080131	308013103	2011-06-01	2012-02-03	0	248	4	0	1	0	1	1	1	0	0	1	0	1	0	2	1	1	2
3080161	308016103	2011-06-01	2012-05-31	0	366	2	0	1	0	2	1	1	0	0	1	0	1	0	2	1	1	2
3080191	308019103	2011-06-01	2012-05-31	0	366	0	0	0	1	2	1	2	0	0	1	0	1	0	2	0	0	2
3080191	308019107	2011-11-18	2012-05-31	0	196	0	0	1	1	2	1	2	0	0	1	0	1	0	2	0	0	2
3080191	308019106	2012-01-06	2012-05-31	0	147	2	0	0	1	2	1	2	0	0	1	0	1	0	2	0	0	2
3080191	308019106	2011-06-01	2012-01-05	1	219	1	0	0	1	2	1	2	0	0	1	0	1	0	2	0	0	2
3080221	308022102	2011-06-01	2012-05-31	0	366	0	0	0	0	1	2	2	0	0	1	0	1	1	2	0	0	2
3080251	308025103	2011-06-01	2012-05-31	0	366	0	0	0	1	2	2	2	1	0	1	0	1	1	2	0	0	2
3080281	308028107	2011-06-01	2012-05-31	0	366	1	1	0	0	1	1	1	0	0	1	0	1	1	2	1	1	2
3080281	308028106	2011-06-01	2012-05-31	0	366	3	1	1	0	1	1	1	0	0	1	0	1	1	2	1	1	2
3080311	308031105	2011-06-01	2012-05-31	0	366	0	0	1	1	2	2	2	1	0	1	0	1	1	5	0	0	5
3080311	308031104	2011-06-01	2012-02-06	0	251	4	0	1	1	2	2	2	1	0	1	0	1	1	5	0	0	5
3080341	308034104	2011-06-01	2012-05-31	0	366	0	0	1	0	2	2	2	1	0	1	0	1	1	2	0	0	2
3080341	308034111	2011-06-10	2012-05-31	0	357	0	0	1	0	2	2	2	1	0	1	0	1	1	2	0	0	2
3080341	308034103	2011-06-01	2012-05-31	0	366	2	1	0	0	2	2	2	1	0	1	0	1	1	2	0	0	2
3080371	308037103	2011-06-01	2012-05-31	0	366	3	0	0	0	1	1	1	0	0	1	0	1	1	2	0	0	2
3080371	308037104	2011-06-01	2011-07-09	0	39	4	0	1	0	1	1	1	0	0	1	0	1	1	2	0	0	2
3080401	308040104	2011-06-01	2011-12-15	0	198	4	0	1	1	2	2	2	1	0	1	0	1	1	2	2	2	2
3080401	308040111	2011-06-01	2012-05-31	0	366	1	1	0	1	2	2	2	1	0	1	0	1	1	2	2	2	2
3080401	308040106	2012-01-28	2012-05-31	0	125	0	0	0	1	2	2	2	1	0	1	0	1	1	2	2	2	2
3080401	308040105	2011-06-01	2012-05-31	0	366	1	0	1	1	2	2	2	1	0	1	0	1	1	2	2	2	2
3080401	308040110	2011-06-01	2012-05-31	0	366	2	1	1	1	2	2	2	1	0	1	0	1	1	2	2	2	2
3080431	308043108	2011-06-01	2011-10-14	0	136	4	0	1	0	2	2	2	0	0	1	0	1	1	2	1	1	2
3080431	308043105	2011-06-01	2012-05-31	0	366	1	1	0	0	2	2	2	0	0	1	0	1	1	2	1	1	2
3080431	308043102	2011-06-01	2012-05-31	0	366	0	0	1	0	2	2	2	0	0	1	0	1	1	2	1	1	2
3080461	308046108	2011-06-01	2012-05-31	0	366	3	0	0	1	1	1	2	1	1	1	0	1	1	2	2	2	2
3080461	308046109	2011-06-01	2012-05-31	0	366	1	0	0	1	1	1	2	1	1	1	0	1	1	2	2	2	2
3080461	308046103	2011-06-01	2012-05-31	0	366	0	0	0	1	1	1	2	1	1	1	0	1	1	2	2	2	2
3080461	308046110	2011-08-08	2012-05-31	0	298	0	0	1	1	1	1	2	1	1	1	0	1	1	2	2	2	2
3080491	308049103	2011-06-01	2012-05-31	0	366	3	1	1	0	1	2	2	0	0	1	0	1	1	2	1	1	2
3080491	308049107	2011-06-01	2012-05-31	0	366	3	1	0	0	1	2	2	0	0	1	0	1	1	2	1	1	2
3080491	308049108	2012-05-26	2012-05-31	0	6	0	0	0	0	1	2	2	0	0	1	0	1	1	2	1	1	2
3080521	308052102	2011-06-01	2012-05-31	0	366	1	0	1	0	2	2	2	1	0	1	0	1	1	2	0	0	2
3080551	308055104	2011-06-01	2012-05-31	0	366	1	0	1	0	1	2	2	0	0	1	0	1	1	2	0	0	2
3080551	308055103	2011-06-01	2012-05-31	0	366	3	0	0	0	1	2	2	0	0	1	0	1	1	2	0	0	2
3080581	308058104	2011-06-01	2012-05-31	0	366	2	1	0	0	2	2	2	1	0	1	0	1	1	2	0	0	2
3080611	308061107	2011-06-01	2012-05-31	0	366	3	0	0	0	1	2	1	0	0	1	0	1	1	2	1	1	2
3080641	308064103	2012-02-13	2012-05-31	0	109	0	0	0	0	1	2	2	0	0	1	0	1	1	2	1	1	2
3080641	308064103	2011-06-01	2012-02-12	1	257	0	0	0	0	1	2	2	0	0	1	0	1	1	2	1	1	2
3080671	308067103	2011-06-02	2012-05-31	0	365	0	0	1	0	2	2	1	0	0	1	0	1	1	2	0	0	2
3080671	308067102	2011-06-01	2012-05-31	0	366	1	0	0	0	2	2	1	0	0	1	0	1	1	2	0	0	2
3080701	308070104	2011-06-01	2011-07-16	0	46	4	0	1	0	2	1	1	0	0	1	0	1	1	2	0	0	2
3080701	308070105	2011-10-08	2012-05-31	0	237	0	0	0	0	2	1	1	0	0	1	0	1	1	2	0	0	2
4010011	401001107	2011-06-01	2012-05-31	0	366	3	1	1	1	1	1	1	0	0	1	0	1	1	2	1	1	2
4010031	401003108	2011-06-01	2012-05-31	0	366	3	1	0	0	1	2	2	1	1	1	0	1	0	2	0	0	2
4010031	401003109	2011-06-01	2011-12-24	1	207	1	1	1	0	1	2	2	1	1	1	1	1	0	2	0	0	2
4010031	401003109	2011-12-25	2012-03-12	1	79	1	1	1	0	1	2	2	1	1	1	1	1	0	2	0	0	2
4010031	401003107	2011-06-01	2012-03-24	0	298	4	0	0	0	1	2	2	1	1	1	0	1	0	2	0	0	2
4010031	401003111	2012-04-16	2012-05-31	0	46	0	0	1	0	1	2	2	1	1	1	0	1	0	2	0	0	2
4010031	401003110	2012-02-13	2012-05-31	0	109	0	0	1	0	1	2	2	1	1	1	0	1	0	2	0	0	2
4010031	401003109	2012-03-13	2012-05-31	0	80	2	1	1	0	1	2	2	1	1	1	1	1	0	2	0	0	2
4010031	401003110	2011-07-04	2012-02-12	1	224	0	0	1	0	1	2	2	1	1	1	0	1	0	2	0	0	2
4010061	401006104	2011-06-01	2012-05-31	0	366	3	0	1	0	1	2	2	0	0	1	0	1	0	2	0	0	2
4010091	401009103	2011-06-01	2012-05-31	0	366	1	0	1	0	1	1	1	0	0	1	0	1	1	2	0	0	2
4010121	401012103	2011-06-01	2012-05-31	0	366	0	1	1	0	1	2	1	0	0	1	0	1	0	2	0	0	2
4010151	401015106	2011-06-01	2012-05-31	0	366	1	0	1	1	1	2	2	0	0	1	0	1	0	2	0	0	2
4010151	401015105	2011-06-01	2011-11-20	0	173	4	0	0	1	1	2	2	0	0	1	0	1	0	2	0	0	2
4010181	401018106	2011-06-01	2012-05-31	0	366	1	0	0	0	1	1	1	0	0	1	1	1	1	2	1	1	2
4010211	401021106	2011-09-05	2012-05-31	0	270	0	0	1	0	1	1	1	0	0	1	0	1	1	2	0	0	2
4010211	401021106	2011-06-01	2011-09-04	1	96	0	0	1	0	1	1	1	0	0	1	0	1	1	2	0	0	2
4010241	401024103	2011-06-01	2012-05-31	0	366	2	0	1	1	1	1	1	0	0	1	0	1	1	2	0	0	2
4010271	401027103	2011-06-01	2012-05-31	0	366	3	0	1	1	2	1	1	0	0	1	0	1	1	2	0	0	2
4010271	401027104	2011-06-01	2012-05-31	0	366	0	0	1	1	2	1	1	0	0	1	0	1	1	2	0	0	2
4010301	401030107	2011-06-01	2012-05-31	0	366	1	0	1	1	2	2	2	1	0	1	0	1	1	2	1	1	2
4010301	401030108	2011-08-21	2012-04-12	1	236	0	1	0	1	2	2	2	1	0	1	0	1	1	2	1	1	2
4010301	401030108	2012-04-13	2012-05-31	0	49	0	1	0	1	2	2	2	1	0	1	0	1	1	2	1	1	2
4010331	401033108	2011-06-01	2012-05-31	0	366	1	0	1	1	1	2	2	0	0	1	0	1	1	2	0	0	2
4010361	401036109	2011-06-01	2012-05-31	0	366	0	0	0	1	1	1	1	0	0	1	0	1	1	2	1	1	2
4010391	401039106	2011-06-01	2012-05-31	0	366	1	0	0	1	1	1	1	0	0	1	0	1	1	2	1	1	2
4010391	401039105	2011-06-01	2012-01-20	0	234	4	0	1	1	1	1	1	0	0	1	0	1	1	2	1	1	2
4010421	401042105	2011-06-01	2012-05-31	0	366	0	0	1	0	1	1	1	0	0	1	0	1	1	2	1	1	2
4010451	401045104	2011-06-01	2012-05-31	0	366	0	0	0	0	1	1	2	0	0	1	0	1	1	2	1	1	2
4010511	401051103	2011-06-01	2012-05-31	0	366	3	0	1	1	1	2	1	0	0	1	0	1	1	2	0	0	2
4010541	401054107	2011-09-14	2012-05-31	0	261	0	0	1	0	1	2	1	0	0	1	0	1	0	2	0	0	2
4010541	401054106	2011-06-01	2011-10-28	0	150	4	0	0	0	1	2	1	0	0	1	0	1	0	2	0	0	2
4010571	401057104	2011-06-01	2011-11-20	0	173	4	1	0	0	1	1	1	0	0	1	0	1	1	2	1	1	2
4010601	401060103	2011-06-01	2012-05-31	0	366	0	0	0	0	2	1	1	0	0	1	0	1	0	2	0	0	2
4010631	401063112	2011-06-01	2012-05-31	0	366	0	0	0	0	1	2	1	0	0	1	0	1	0	2	0	0	2
4010631	401063111	2011-06-01	2012-05-31	0	366	2	0	0	0	1	2	1	0	0	1	0	1	0	2	0	0	2
4020021	402002104	2011-06-01	2012-05-31	0	366	1	0	0	0	2	1	1	0	0	1	0	1	1	2	0	0	2
4020021	402002103	2011-06-01	2012-05-31	0	366	3	0	0	0	2	1	1	0	0	1	0	1	1	2	0	0	2
4020041	402004107	2011-06-01	2012-05-31	0	366	2	0	0	0	1	1	1	0	0	1	0	1	1	2	1	1	2
4020041	402004106	2011-06-01	2011-10-31	0	153	4	0	1	0	1	1	1	0	0	1	0	1	1	2	1	1	2
4020041	402004108	2011-09-30	2012-05-31	0	245	0	0	0	0	1	1	1	0	0	1	0	1	1	2	1	1	2
4020061	402006107	2011-08-25	2012-05-31	0	281	0	0	1	0	1	2	2	0	0	1	0	1	1	2	0	0	2
4020061	402006106	2011-06-01	2012-05-31	0	366	2	0	1	0	1	2	2	0	0	1	0	1	1	2	0	0	2
4020061	402006105	2011-06-01	2012-05-31	0	366	3	0	0	0	1	2	2	0	0	1	0	1	1	2	0	0	2
4020081	402008107	2011-06-01	2012-05-31	0	366	1	0	0	0	1	1	1	0	0	1	0	1	1	2	1	1	2
4020101	402010107	2011-06-01	2012-05-31	0	366	0	0	0	0	2	1	1	0	0	1	0	1	1	2	0	0	2
4020121	402012107	2012-01-14	2012-05-31	0	139	0	0	1	1	1	1	2	0	0	1	0	1	1	2	0	0	2
4020141	402014107	2011-06-01	2012-05-31	0	366	3	0	0	0	1	2	1	0	0	1	0	1	1	2	0	0	2
4020161	402016102	2011-06-01	2012-05-31	0	366	1	0	0	0	1	1	1	0	0	1	0	1	1	2	0	0	2
4020181	402018105	2011-11-04	2012-05-31	0	210	0	0	0	0	2	1	1	0	0	1	0	1	1	2	1	1	2
4020181	402018104	2011-06-01	2012-05-31	0	366	2	0	1	0	2	1	1	0	0	1	0	1	1	2	1	1	2
4020201	402020106	2011-06-01	2012-05-31	0	366	2	0	1	0	1	1	1	1	0	1	0	1	1	2	0	0	2
4020201	402020107	2011-09-03	2012-05-31	0	272	0	0	1	0	1	1	1	1	0	1	0	1	1	2	0	0	2
4020221	402022106	2011-06-01	2012-05-31	0	366	3	0	1	0	1	1	1	0	0	1	0	1	1	2	1	1	2
4020221	402022107	2011-06-01	2012-05-31	0	366	0	0	1	0	1	1	1	0	0	1	0	1	1	2	1	1	2
4020241	402024106	2011-06-01	2012-05-31	0	366	2	1	1	1	1	1	1	0	0	1	0	1	1	2	0	0	2
4020261	402026105	2011-06-01	2012-05-31	0	366	3	1	0	0	2	1	1	0	0	1	0	1	1	2	0	0	2
[truncated: 3,726 more rows]

## Sheet: 2B_SeverePneumonia
hhid	cid	t1	t2	xepi	time	ageepint	xasthma	xsex	xsalary	xedu	xwall	xtoilet	xrefrig	xwash	xdw2	xgage	bibph	bianyhf
1010031	101003104	2011-06-01	2012-05-31	0	366	0	0	1	1	2	2	2	1	1	1	0	0	0
1010061	101006105	2011-06-01	2012-05-31	0	366	2	0	0	1	2	2	2	1	0	1	0	0	0
1010061	101006104	2011-06-01	2012-05-31	0	366	3	0	0	1	2	2	2	1	0	1	0	0	0
1010062	101006210	2011-06-01	2012-05-31	0	366	2	0	1	1	2	2	2	1	1	1	0	0	0
1010091	101009104	2011-06-01	2012-05-31	0	366	3	0	1	0	2	2	2	0	0	1	0	0	0
1010121	101012102	2011-06-01	2012-05-31	0	366	1	1	0	0	1	1	2	0	0	1	0	0	0
1010122	101012207	2011-06-01	2012-05-31	0	366	2	0	1	1	2	1	2	0	1	1	0	0	0
1010122	101012208	2012-01-21	2012-05-31	0	132	0	0	0	1	2	1	2	0	1	1	0	0	0
1010122	101012206	2011-06-01	2012-05-31	0	366	3	0	0	1	2	1	2	0	1	1	0	0	0
1010151	101015106	2011-06-01	2012-05-31	0	366	0	0	0	0	2	2	2	1	1	1	0	0	0
1010151	101015105	2011-06-01	2012-05-31	0	366	2	0	0	0	2	2	2	1	1	1	0	0	0
1010181	101018102	2011-06-01	2011-09-12	0	104	4	0	1	1	2	2	2	1	0	1	0	0	0
1010221	101022104	2011-06-01	2012-05-31	0	366	2	0	0	0	1	1	2	0	0	1	0	0	0
1010221	101022105	2011-12-07	2012-05-31	0	177	0	0	1	0	1	1	2	0	0	1	0	0	0
1010241	101024106	2011-06-01	2012-05-31	0	366	0	0	1	0	1	2	2	0	0	1	0	0	0
1010271	101027107	2011-06-01	2012-05-31	0	366	1	0	0	0	1	1	2	0	0	2	0	0	0
1010301	101030105	2011-06-01	2012-05-31	0	366	0	0	0	0	1	1	1	0	0	1	0	0	0
1010301	101030104	2011-06-01	2011-09-16	0	108	4	0	1	0	1	1	1	0	0	1	0	0	0
1010331	101033104	2011-06-01	2012-05-31	0	366	0	0	0	0	2	2	2	1	1	1	0	0	0
1010331	101033105	2011-09-04	2012-05-31	0	271	0	0	1	0	2	2	2	1	1	1	0	0	0
1010331	101033103	2011-06-01	2012-05-31	0	366	2	0	0	0	2	2	2	1	1	1	0	0	0
1010361	101036102	2012-05-22	2012-05-31	0	10	0	0	1	0	2	1	2	0	0	2	0	0	0
1010361	101036102	2011-09-10	2012-05-21	1	255	0	0	1	0	2	1	2	0	0	2	0	0	0
1010391	101039105	2011-06-01	2012-05-31	0	366	1	0	0	0	1	2	2	1	0	1	0	0	0
1010421	101042107	2011-06-01	2012-05-19	0	354	4	0	1	1	1	2	2	0	1	1	0	0	0
1010451	101045102	2011-06-01	2012-05-31	0	366	0	0	1	1	2	2	2	1	0	2	0	0	0
1010481	101048102	2011-06-01	2012-05-17	0	352	4	1	0	1	2	2	2	1	1	2	0	0	0
1010511	101051107	2011-06-01	2011-08-08	0	69	4	0	1	0	1	2	2	0	0	2	0	0	0
1010511	101051108	2011-06-01	2012-05-31	0	366	1	0	1	0	1	2	2	0	0	2	0	0	0
1010541	101054104	2011-06-01	2011-10-10	0	132	4	1	1	0	1	1	2	1	1	1	0	0	0
1010571	101057106	2011-06-01	2012-05-31	0	366	3	0	0	0	2	2	2	1	1	1	0	0	0
1010601	101060105	2011-06-01	2012-05-31	0	366	0	0	1	0	1	2	2	0	0	1	0	0	0
1010631	101063102	2011-12-31	2012-05-31	0	153	0	0	0	1	2	1	2	1	0	1	0	0	0
1010661	101066103	2011-06-01	2011-09-13	0	105	4	0	1	0	2	1	2	0	0	1	0	0	0
1010661	101066104	2011-06-01	2012-05-31	0	366	2	0	1	0	2	1	2	0	0	1	0	0	0
1010691	101069104	2011-06-01	2012-05-31	0	366	1	0	0	1	1	1	1	0	0	1	0	0	0
1010731	101073104	2011-06-01	2012-05-31	0	366	0	1	1	1	2	2	2	1	1	1	0	0	0
1010751	101075103	2011-06-01	2012-05-31	0	366	1	0	1	0	1	2	2	0	0	1	0	0	0
1010781	101078104	2011-06-01	2012-05-31	0	366	0	0	1	0	1	1	1	0	0	1	0	0	0
1010781	101078103	2011-06-01	2012-05-31	0	366	2	0	1	0	1	1	1	0	0	1	0	0	0
1010811	101081103	2011-06-01	2011-12-12	1	195	4	0	0	1	1	2	1	0	0	1	0	0	0
1010811	101081103	2011-12-13	2012-03-01	0	80	4	0	0	1	1	2	1	0	0	1	0	0	0
1010811	101081104	2011-06-01	2012-05-31	0	366	0	0	1	1	1	2	1	0	0	1	0	0	0
1010841	101084104	2011-06-01	2011-11-21	0	174	4	0	1	0	1	1	1	0	0	1	0	0	0
1010841	101084106	2011-06-01	2012-05-31	0	366	0	1	1	0	1	1	1	0	0	1	0	0	0
1010841	101084105	2011-06-01	2012-05-31	0	366	2	0	0	0	1	1	1	0	0	1	0	0	0
1010871	101087106	2011-10-01	2012-05-31	0	244	0	0	1	1	2	2	2	1	0	1	0	0	0
1010901	101090109	2011-06-01	2012-05-31	0	366	0	0	0	1	1	1	2	0	0	1	0	0	0
1010901	101090108	2011-06-01	2012-05-31	0	366	2	0	1	1	1	1	2	0	0	1	0	0	0
1010951	101095105	2011-06-01	2012-05-31	0	366	0	0	1	0	1	1	1	0	0	1	0	0	0
1010951	101095104	2011-06-01	2012-05-31	0	366	3	0	1	0	1	1	1	0	0	1	0	0	0
1010961	101096105	2011-06-01	2012-05-31	0	366	1	0	0	0	1	1	1	0	0	1	0	0	0
1010991	101099105	2011-06-01	2011-09-23	0	115	4	0	1	1	1	1	1	0	0	1	0	0	0
1011021	101102105	2011-06-01	2012-05-31	0	366	1	0	1	1	1	1	2	0	0	1	0	0	0
1011021	101102104	2011-06-01	2012-05-31	0	366	3	1	1	1	1	1	2	0	0	1	0	0	0
1011051	101105103	2011-06-01	2012-05-31	0	366	2	0	1	0	1	1	1	0	0	1	0	0	0
1011051	101105104	2011-06-01	2012-05-31	0	366	1	0	0	0	1	1	1	0	0	1	0	0	0
1011101	101110106	2011-06-01	2011-10-24	0	146	4	0	1	1	1	2	2	0	1	1	0	0	0
1011111	101111106	2011-06-01	2012-05-31	0	366	3	1	1	0	1	1	2	0	0	2	0	0	0
1011141	101114104	2011-06-01	2012-05-31	0	366	2	1	0	1	2	2	2	0	0	2	0	0	0
1011141	101114103	2011-06-01	2011-12-31	0	214	4	0	1	1	2	2	2	0	0	2	0	0	0
1011171	101117103	2011-06-01	2011-07-29	0	59	4	0	1	0	1	2	2	0	0	2	0	0	0
1011201	101120103	2011-08-19	2012-05-31	0	287	0	0	0	0	1	1	1	0	0	1	0	0	0
1011251	101125104	2011-06-01	2012-05-31	0	366	0	0	0	1	2	2	2	1	1	2	0	0	0
1011251	101125103	2011-06-01	2012-05-31	0	366	2	0	0	1	2	2	2	1	1	2	0	0	0
1020031	102003104	2011-06-01	2011-11-15	0	168	4	0	0	0	2	2	2	0	1	1	0	0	0
1020061	102006107	2011-06-01	2012-05-31	0	366	1	0	1	0	1	1	1	0	0	1	0	0	0
1020091	102009104	2011-06-01	2012-05-31	0	366	1	0	0	1	1	2	2	0	0	1	0	0	0
1020121	102012107	2011-06-01	2012-05-31	0	366	2	0	1	1	2	2	2	1	0	1	0	0	0
1020151	102015103	2011-06-01	2012-05-31	0	366	3	0	1	1	2	1	2	1	0	1	0	0	0
1020181	102018103	2011-06-01	2012-05-31	0	366	0	0	0	0	2	1	2	0	0	1	0	0	0
1020211	102021103	2011-06-01	2012-05-31	0	366	0	0	0	0	1	2	2	1	1	1	0	0	0
1020211	102021104	2012-02-03	2012-05-31	0	119	0	0	1	0	1	2	2	1	1	1	0	0	0
1020241	102024103	2011-10-15	2012-05-31	0	230	0	1	0	1	2	1	2	1	0	1	0	0	0
1020281	102028107	2011-06-01	2012-05-31	0	366	0	0	0	0	2	1	2	0	0	1	0	0	0
1020301	102030108	2011-06-01	2012-04-11	0	316	4	1	1	1	2	2	2	0	0	2	0	0	1
1020341	102034105	2011-06-01	2012-05-05	0	340	4	0	1	1	2	1	2	0	0	2	0	0	0
1020361	102036104	2011-06-01	2012-05-31	0	366	2	0	0	1	2	2	2	1	1	2	0	0	0
1020391	102039103	2011-06-01	2012-05-23	1	358	3	1	0	1	2	2	2	1	1	2	0	0	1
1020391	102039103	2012-05-24	2012-05-31	0	8	4	1	0	1	2	2	2	1	1	2	0	0	1
1020421	102042103	2011-06-01	2012-04-10	0	315	4	0	1	0	2	1	1	0	0	2	0	0	1
1020451	102045104	2012-05-28	2012-05-31	0	4	0	0	1	0	2	1	1	0	0	2	0	0	1
1020451	102045103	2011-06-01	2012-01-12	1	226	4	0	0	0	2	1	1	0	0	2	0	0	1
1020451	102045103	2012-01-13	2012-05-10	0	119	4	0	0	0	2	1	1	0	0	2	0	0	1
1020491	102049108	2011-10-29	2012-05-31	0	216	0	0	0	1	2	2	2	1	1	2	0	0	1
1020491	102049110	2011-06-01	2012-05-31	0	366	3	0	0	1	2	2	2	1	1	2	0	0	1
1020511	102051104	2011-06-01	2012-05-25	0	360	4	0	1	1	2	1	2	0	1	1	0	0	1
1020511	102051105	2011-06-01	2012-05-31	0	366	0	0	1	1	2	1	2	0	1	1	0	0	1
1020541	102054103	2011-06-01	2012-05-31	0	366	1	0	0	1	2	1	2	0	1	1	0	0	1
1020571	102057105	2011-06-01	2012-04-15	0	320	4	0	0	0	1	1	2	0	0	1	0	0	1
1020571	102057106	2011-12-07	2012-05-31	0	177	0	0	1	0	1	1	2	0	0	1	0	0	1
1020601	102060110	2011-06-01	2012-05-31	0	366	2	0	0	1	1	1	2	0	0	1	0	0	1
1020641	102064103	2011-06-01	2012-05-31	0	366	0	0	0	1	2	2	2	0	1	1	0	0	1
1020661	102066105	2011-06-01	2012-05-31	0	366	0	0	0	1	2	1	1	0	0	1	0	0	1
1020691	102069105	2011-06-01	2012-05-31	0	366	0	0	0	1	2	1	2	0	0	1	0	0	1
1020721	102072106	2011-06-01	2012-05-31	0	366	2	0	1	1	2	1	2	0	0	1	0	0	1
1020751	102075104	2011-06-01	2012-05-31	0	366	2	1	1	0	1	1	1	0	0	1	0	1	1
1020791	102079104	2011-06-01	2012-05-31	0	366	1	0	1	0	2	1	1	0	0	1	0	1	1
1020791	102079103	2011-06-01	2012-05-31	0	366	3	0	0	0	2	1	1	0	0	1	0	1	1
1020811	102081105	2012-01-25	2012-05-31	0	128	0	0	1	0	2	2	2	1	1	1	0	1	1
1020811	102081104	2011-06-01	2011-09-22	0	114	4	0	1	0	2	2	2	1	1	1	0	1	1
1020841	102084105	2011-06-01	2012-05-31	0	366	2	0	1	0	2	1	2	0	0	1	0	1	1
1020841	102084104	2011-06-01	2012-04-15	0	320	4	0	0	0	2	1	2	0	0	1	0	1	1
1020891	102089103	2011-06-01	2012-05-31	0	366	1	0	0	0	2	2	2	0	0	1	0	1	1
1020911	102091104	2011-06-01	2012-05-31	0	366	1	0	0	1	2	1	1	0	1	1	0	1	1
1020911	102091103	2011-06-01	2011-10-01	0	123	4	0	1	1	2	1	1	0	1	1	0	1	1
1020931	102093102	2011-08-24	2012-05-31	0	282	0	0	0	0	2	1	2	0	0	1	0	1	1
1030021	103002103	2011-06-01	2011-11-12	1	165	1	1	1	1	1	2	2	1	1	2	0	0	0
1030021	103002103	2011-11-13	2012-05-31	0	201	1	1	1	1	1	2	2	1	1	2	0	0	0
1030041	103004102	2011-06-01	2012-05-31	0	366	3	0	1	0	2	2	2	0	0	2	0	0	0
1030041	103004103	2011-10-21	2012-05-31	0	224	0	0	0	0	2	2	2	0	0	2	0	0	0
1030041	103004112	2011-06-01	2012-05-31	0	366	3	1	0	0	2	2	2	0	0	2	0	0	0
1030071	103007104	2011-06-01	2012-05-31	0	366	0	0	1	0	1	1	1	0	0	2	0	0	0
1030071	103007103	2011-06-01	2012-05-31	0	366	2	0	1	0	1	1	1	0	0	2	0	0	0
1030081	103008104	2011-12-02	2012-05-31	0	182	0	0	1	0	2	1	1	0	0	1	0	0	0
1030081	103008103	2011-06-01	2012-05-31	0	366	1	0	1	0	2	1	1	0	0	1	0	0	0
1030101	103010106	2011-11-02	2012-05-31	0	212	0	0	0	1	1	1	2	0	0	1	0	0	0
1030101	103010105	2011-06-01	2011-12-07	0	190	4	0	0	1	1	1	2	0	0	1	0	0	0
1030121	103012106	2011-06-01	2012-05-31	0	366	2	0	1	0	1	1	2	0	0	2	0	0	0
1030141	103014106	2011-06-01	2012-05-31	0	366	3	0	0	1	2	2	2	1	0	2	0	0	0
1030161	103016105	2011-06-01	2012-05-31	0	366	2	0	0	0	1	2	2	0	1	1	0	0	0
1030181	103018104	2011-06-01	2011-11-16	0	169	4	0	1	0	2	1	2	0	0	1	0	0	0
1030181	103018105	2011-06-01	2012-05-31	0	366	0	0	1	0	2	1	2	0	0	1	0	0	0
1030201	103020103	2011-07-28	2012-05-31	0	309	0	0	1	1	1	1	1	0	0	1	0	0	0
1030221	103022104	2011-06-01	2012-03-04	0	278	4	1	1	0	1	2	2	0	0	1	0	0	0
1030241	103024103	2011-06-01	2012-05-31	0	366	3	0	1	1	1	2	2	0	0	2	0	0	0
1030261	103026104	2011-06-01	2012-05-31	0	366	0	0	1	1	1	1	2	0	0	1	0	0	0
1030261	103026103	2011-06-01	2011-11-08	0	161	4	0	0	1	1	1	2	0	0	1	0	0	0
1030291	103029104	2011-11-29	2012-05-31	0	185	0	0	0	0	2	2	2	0	0	1	0	0	0
1030291	103029103	2011-06-01	2012-05-31	0	366	2	0	0	0	2	2	2	0	0	1	0	0	0
1030301	103030103	2011-06-01	2012-05-31	0	366	0	0	1	1	2	2	2	0	0	1	0	0	0
1030321	103032104	2011-12-03	2012-05-31	0	181	0	0	0	1	2	1	2	1	0	1	0	0	0
1030321	103032103	2011-06-01	2012-05-31	0	366	2	1	1	1	2	1	2	1	0	1	0	0	0
1030341	103034103	2011-06-01	2012-05-31	0	366	2	0	1	1	2	1	2	0	0	1	0	0	1
1030341	103034104	2011-06-01	2012-05-31	0	366	1	0	1	1	2	1	2	0	0	1	0	0	1
1030361	103036104	2011-06-01	2012-05-31	0	366	0	0	1	1	1	1	2	0	0	1	0	0	0
1030361	103036103	2011-06-01	2012-05-31	0	366	3	0	1	1	1	1	2	0	0	1	0	0	0
1030381	103038103	2011-06-01	2012-05-31	0	366	3	0	1	0	1	1	2	0	0	1	0	0	0
1030401	103040102	2011-06-01	2012-05-31	0	366	3	0	0	1	1	1	2	0	0	1	0	0	0
1030401	103040103	2011-07-18	2012-05-31	0	319	1	1	0	1	1	1	2	0	0	1	0	0	0
1030401	103040103	2011-06-01	2011-07-17	1	47	1	1	0	1	1	1	2	0	0	1	0	0	0
1030421	103042102	2011-06-01	2012-05-31	0	366	0	0	1	0	1	1	2	0	0	1	0	0	0
1030451	103045102	2012-03-03	2012-05-31	0	90	0	0	0	1	2	2	2	1	1	2	0	0	0
1030461	103046104	2011-12-13	2012-05-31	0	171	1	0	1	1	2	1	2	1	1	2	0	0	0
1030461	103046104	2011-06-01	2011-12-12	1	195	0	0	1	1	2	1	2	1	1	2	0	0	0
1030501	103050103	2011-06-01	2012-05-31	0	366	2	0	1	1	2	2	2	1	0	1	0	0	0
1030511	103051102	2011-06-01	2012-05-31	0	366	0	0	1	1	2	2	2	1	1	2	0	0	0
1030521	103052104	2012-03-18	2012-05-31	0	75	0	0	1	0	1	1	1	0	0	2	0	0	0
1030521	103052103	2011-06-01	2012-05-31	0	366	1	0	1	0	1	1	1	0	0	2	0	0	0
1030541	103054104	2011-06-01	2012-05-31	0	366	1	0	1	1	2	2	2	1	1	1	0	0	0
1030541	103054103	2011-06-01	2012-05-31	0	366	3	0	0	1	2	2	2	1	1	1	0	0	0
1030561	103056103	2011-06-01	2012-05-31	0	366	1	0	0	1	2	2	2	0	0	1	0	0	0
1030581	103058104	2011-06-01	2011-08-09	0	70	4	0	1	1	2	1	2	0	0	1	0	0	0
1030581	103058105	2012-02-14	2012-05-31	0	108	0	0	1	1	2	1	2	0	0	1	0	0	0
1030601	103060104	2011-06-01	2012-05-31	0	366	2	0	1	1	2	2	2	0	0	1	0	0	0
1030601	103060103	2011-06-01	2012-05-31	0	366	3	0	0	1	2	2	2	0	0	1	0	0	0
1030621	103062105	2011-11-26	2012-05-31	0	188	0	0	1	1	2	2	2	1	0	1	0	0	0
1030641	103064105	2011-06-01	2012-05-31	0	366	1	0	1	1	2	1	2	1	0	1	0	0	0
1030641	103064106	2012-03-18	2012-05-31	0	75	0	0	0	1	2	1	2	1	0	1	0	0	0
1030661	103066104	2011-06-01	2012-05-31	0	366	3	0	0	0	1	1	1	0	0	1	0	0	0
1030681	103068102	2011-06-01	2012-05-31	0	366	2	0	1	0	2	2	2	0	0	1	0	0	0
1030681	103068103	2011-06-01	2012-05-31	0	366	0	0	0	0	2	2	2	0	0	1	0	0	0
1030701	103070103	2011-06-01	2012-05-31	0	366	1	0	1	1	2	2	2	0	0	1	0	0	0
1030721	103072102	2011-06-01	2012-05-31	0	366	0	0	1	0	2	1	2	0	0	1	0	0	0
1030751	103075103	2011-06-01	2012-05-31	0	366	1	0	0	0	2	1	2	0	0	1	0	0	0
1030761	103076105	2011-06-01	2012-05-31	0	366	0	0	0	0	1	1	1	0	0	1	0	0	0
1030761	103076104	2011-06-01	2012-05-31	0	366	3	0	1	0	1	1	1	0	0	1	0	0	0
1030791	103079104	2011-06-01	2012-05-31	0	366	2	0	0	0	1	2	2	0	0	1	0	0	0
1030801	103080104	2011-06-01	2012-05-31	0	366	0	1	1	0	2	1	2	0	0	1	0	0	0
1030821	103082102	2011-06-01	2012-05-31	0	366	3	0	1	0	2	2	1	0	0	1	0	0	0
1030821	103082103	2011-06-01	2012-05-31	0	366	0	0	0	0	2	2	1	0	0	1	0	0	0
1030841	103084104	2011-06-01	2011-12-09	0	192	4	0	0	1	1	1	2	0	0	1	0	0	0
1030871	103087103	2011-06-01	2012-05-31	0	366	1	0	1	0	2	1	2	0	0	1	0	0	0
1030881	103088103	2011-07-10	2012-05-31	0	327	0	0	1	0	1	1	2	0	0	1	0	0	0
1030901	103090103	2011-06-01	2012-05-31	0	366	1	0	0	0	1	2	2	1	1	1	0	0	0
1030921	103092107	2011-06-01	2012-05-31	0	366	0	0	1	0	1	2	2	0	0	1	0	0	0
1030941	103094107	2011-06-01	2012-05-31	0	366	1	0	0	0	2	1	2	0	0	1	0	0	0
1030961	103096110	2011-06-01	2012-05-31	0	366	1	0	1	0	2	1	2	0	1	1	0	0	0
1030961	103096108	2011-06-01	2012-01-25	0	239	4	0	1	0	2	1	2	0	1	1	0	0	0
1030961	103096109	2011-06-01	2012-05-31	0	366	3	0	1	0	2	1	2	0	1	1	0	0	0
1030961	103096103	2011-12-04	2012-05-31	0	180	0	0	0	0	2	1	2	0	1	1	0	0	0
1030991	103099105	2011-06-01	2012-05-31	0	366	1	0	0	0	2	2	2	0	1	1	0	0	0
1031001	103100105	2011-06-01	2012-05-31	0	366	1	0	1	0	2	2	2	1	0	1	0	0	0
1031021	103102106	2011-06-01	2011-11-25	0	178	4	0	0	1	2	2	2	0	0	1	0	0	0
1031041	103104106	2011-06-01	2012-05-31	0	366	2	0	0	1	1	2	2	0	1	1	0	0	0
1040031	104003103	2011-06-01	2012-05-31	0	366	2	0	1	0	1	1	1	0	0	1	0	0	0
1040031	104003105	2011-06-01	2012-05-31	0	366	0	0	1	0	1	1	1	0	0	1	0	0	0
1040031	104003104	2011-06-01	2011-06-13	0	13	4	0	1	0	1	1	1	0	0	1	0	0	0
1040051	104005103	2011-06-01	2012-05-31	0	366	0	0	0	0	2	1	2	0	0	1	0	0	0
1040071	104007105	2011-06-01	2012-05-31	0	366	1	0	0	0	1	1	1	0	0	1	0	0	0
1040071	104007104	2011-06-01	2012-05-31	0	366	3	0	1	0	1	1	1	0	0	1	0	0	0
1040091	104009104	2011-06-01	2012-05-31	0	366	3	0	1	1	1	2	2	0	0	1	0	0	0
1040091	104009105	2011-06-01	2012-05-31	0	366	1	0	0	1	1	2	2	0	0	1	0	0	0
1040111	104011108	2011-06-01	2012-01-27	0	241	4	1	1	1	2	2	2	1	0	1	0	0	0
1040131	104013105	2011-06-01	2012-05-31	0	366	3	0	1	1	2	2	2	1	1	1	0
1040161	104016104	2011-06-01	2012-05-31	0	366	2	1	0	0	2	1	1	0	0	1	0	0	0
1040171	104017104	2011-09-05	2012-05-31	0	270	0	0	0	1	2	1	2	1	1	1	0	0	0
1040191	104019106	2011-06-01	2012-05-31	0	366	1	0	1	0	2	1	1	0	0	1	0	0	0
1040211	104021105	2011-06-01	2012-05-31	0	366	0	0	0	0	1	1	1	0	0	1	0	0	0
1040211	104021104	2011-06-01	2012-05-31	0	366	3	0	0	0	1	1	1	0	0	1	0	0	0
1040231	104023102	2011-06-01	2012-05-31	0	366	3	0	0	1	2	2	2	0	0	2	0	0	0
1040231	104023103	2011-06-01	2012-05-31	0	366	1	0	0	1	2	2	2	0	0	2	0	0	0
1040251	104025105	2011-06-01	2012-05-31	0	366	2	0	1	1	2	2	2	1	1	1	0	0	0
1040251	104025102	2011-07-11	2012-05-31	0	326	0	0	1	1	2	2	2	1	1	1	0	0	0
1040271	104027103	2011-06-01	2012-05-31	0	366	1	1	1	1	2	1	1	0	0	2	0	0	0
1040311	104031102	2011-06-01	2012-05-31	0	366	3	0	1	0	2	1	2	0	0	1	0	0	0
1040311	104031103	2011-06-01	2012-05-31	0	366	0	0	0	0	2	1	2	0	0	1	0	0	0
1040331	104033103	2011-06-01	2012-05-31	0	366	0	0	1	0	1	1	2	0	0	2	0	0	0
1040361	104036103	2011-06-01	2012-05-31	0	366	0	0	0	0	1	1	1	0	0	1	0	0	0
1040381	104038106	2011-06-01	2012-05-31	0	366	1	0	1	0	1	1	1	0	0	1	0	0	0
1040381	104038108	2011-06-01	2012-05-31	0	366	3	0	0	0	1	1	1	0	0	1	0	0	0
1040381	104038107	2011-06-01	2012-05-31	0	366	0	0	0	0	1	1	1	0	0	1	0	0	0
1040391	104039102	2011-06-01	2012-02-12	1	257	0	1	0	0	1	1	1	0	0	2	0	0	0
1040391	104039104	2011-10-30	2012-05-31	0	215	0	0	0	0	1	1	1	0	0	2	0	0	0
1040391	104039102	2012-02-13	2012-05-31	0	109	1	1	0	0	1	1	1	0	0	2	0	0	0
1040411	104041105	2012-01-04	2012-05-31	0	149	0	0	1	0	1	1	2	0	0	2	0	0	0
1040431	104043106	2011-06-01	2012-05-31	0	366	1	0	1	0	2	1	2	0	0	2	0	0	0
1040431	104043105	2011-06-01	2012-05-31	0	366	3	0	1	0	2	1	2	0	0	2	0	0	0
1040451	104045106	2011-06-01	2012-05-31	0	366	0	0	0	1	2	2	2	1	1	2	0	0	0
1040451	104045105	2011-06-01	2012-05-31	0	366	1	0	1	1	2	2	2	1	1	2	0	0	0
1040471	104047103	2011-10-30	2012-05-31	0	215	0	0	1	1	2	2	2	1	1	1	0	0	0
1040491	104049105	2011-06-01	2012-05-31	0	366	2	0	1	1	2	1	2	0	1	1	0	0	0
1040511	104051103	2011-06-01	2012-05-31	0	366	0	0	1	1	2	2	2	1	0	1	0	0	0
1040531	104053103	2011-06-01	2012-05-31	0	366	3	1	1	1	2	2	1	0	1	1	0	0	0
1040531	104053104	2011-06-01	2012-05-31	0	366	1	1	1	1	2	2	1	0	1	1	0	0	0
1040551	104055104	2011-06-01	2012-05-31	0	366	1	1	1	1	1	2	2	1	1	1	0	0	0
1040581	104058104	2011-06-01	2012-05-31	0	366	1	1	0	0	2	2	2	0	0	1	0	0	0
1040591	104059104	2011-06-01	2012-05-31	0	366	2	0	0	0	2	2	2	1	0	1	0	0	0
1040611	104061108	2011-06-01	2012-05-31	0	366	1	0	0	1	2	2	2	0	0	1	0	0	0
1040631	104063105	2012-03-20	2012-05-31	0	73	0	0	0	0	1	1	1	0	0	1	0	0	0
1040631	104063103	2011-06-01	2012-05-31	0	366	3	0	0	0	1	1	1	0	0	1	0	0	0
1040631	104063104	2011-06-01	2012-05-31	0	366	1	0	1	0	1	1	1	0	0	1	0	0	0
1040651	104065105	2011-11-03	2012-05-31	0	211	0	0	0	1	2	1	2	1	1	1	0	0	0
1040651	104065104	2011-06-01	2012-05-31	0	366	0	1	1	1	2	1	2	1	1	1	0	0	0
1040651	104065103	2011-06-01	2012-05-31	0	366	1	0	0	1	2	1	2	1	1	1	0	0	0
1040681	104068105	2011-06-01	2012-05-31	0	366	1	0	0	0	1	2	2	0	0	1	0	0	0
1040681	104068106	2011-06-01	2012-05-31	0	366	0	0	0	0	1	2	2	0	0	1	0	0	0
1040681	104068104	2011-06-01	2012-05-31	0	366	2	0	0	0	1	2	2	0	0	1	0	0	0
1040691	104069103	2011-06-01	2012-05-31	0	366	2	0	1	1	2	1	2	0	0	1	0	0	0
1040711	104071108	2011-06-01	2012-05-31	0	366	0	0	1	1	2	1	2	0	0	1	0	0	0
1040711	104071107	2011-06-01	2012-05-31	0	366	1	1	1	1	2	1	2	0	0	1	0	0	0
1040741	104074103	2011-06-01	2011-12-18	0	201	4	0	1	1	2	2	2	0	0	1	0	0	0
1040751	104075102	2011-06-01	2012-05-31	0	366	3	0	1	1	2	1	2	0	0	1	0	0	0
1040751	104075103	2011-06-01	2012-05-31	0	366	0	0	0	1	2	1	2	0	0	1	0	0	0
1040781	104078107	2011-06-25	2012-05-31	0	342	0	1	0	0	1	1	2	0	1	1	0	0	0
1040791	104079107	2011-09-12	2012-05-31	0	263	0	0	0	1	2	2	2	1	1	1	0	0	0
1040811	104081104	2011-06-01	2012-05-31	0	366	3	0	1	1	2	2	2	1	1	1	0	0	0
1040831	104083103	2011-06-01	2012-05-31	0	366	3	0	0	1	2	2	2	1	1	1	0	0	0
1040831	104083104	2011-06-01	2012-05-31	0	366	0	0	0	1	2	2	2	1	1	1	0	0	0
1040851	104085104	2011-06-01	2012-05-31	0	366	2	0	0	1	2	2	2	1	1	1	0
1040871	104087102	2011-06-01	2012-02-18	0	263	4	0	1	0	1	1	1	0	0	2	0	0	0
1040891	104089104	2011-06-01	2012-05-31	0	366	0	0	1	1	2	2	2	0	1	2	0	0	0
1040911	104091103	2012-03-17	2012-05-31	0	76	0	0	1	0	1	2	2	0	0	2	0	0	0
1040931	104093102	2012-03-18	2012-05-31	0	75	0	0	1	1	2	1	2	1	1	2	0	0	0
1040951	104095103	2011-06-01	2012-05-31	0	366	2	0	1	0	2	2	2	0	0	2	0	0	0
1040951	104095104	2011-06-01	2012-05-31	0	366	1	0	1	0	2	2	2	0	0	2	0	0	0
1040971	104097103	2011-06-01	2012-05-31	0	366	3	0	0	1	2	2	2	1	1	1	0	0	0
1040991	104099104	2011-06-01	2012-05-31	0	366	0	0	0	1	2	1	2	0	0	1	0	0	0
1040991	104099103	2011-06-01	2012-05-31	0	366	2	0	1	1	2	1	2	0	0	1	0	0	0
1041021	104102104	2011-06-01	2011-10-07	0	129	4	0	1	1	2	2	2	1	1	1	0	0	0
1041031	104103107	2011-06-01	2012-03-07	0	281	4	0	1	0	1	1	2	0	0	1	0	0	0
1041051	104105104	2011-06-01	2012-05-31	0	366	3	0	0	0	1	2	1	0	1	1	0	0	0
1041071	104107103	2011-06-01	2012-05-31	0	366	0	0	1	0	1	2	2	1	0	1	0	0	0
1041091	104109103	2011-06-01	2011-09-23	0	115	4	1	1	1	2	2	2	1	1	1	0	0	0
1041111	104111103	2011-06-01	2012-05-31	0	366	1	0	0	0	2	2	2	1	1	1	0	0	0
1041111	104111104	2011-06-01	2012-05-31	0	366	0	0	1	0	2	2	2	1	1	1	0	0	0
1041111	104111102	2011-06-01	2011-12-10	0	193	4	0	1	0	2	2	2	1	1	1	0	0	0
1041111	104111109	2011-06-01	2012-05-31	0	366	1	0	1	0	2	2	2	1	1	1	0	0	0
1041141	104114103	2011-06-01	2012-05-31	0	366	3	0	1	1	2	2	2	1	1	1	0	0	0
1041151	104115104	2011-06-01	2012-05-31	0	366	3	0	0	1	2	2	2	1	1	2	0	0	0
1041171	104117102	2011-06-01	2012-05-31	0	366	1	0	0	1	2	2	2	1	1	2	0	0	0
1041191	104119106	2011-06-01	2012-05-31	0	366	2	0	0	1	2	2	2	1	0	2	0	0	0
1041211	104121106	2011-06-01	2012-05-31	0	366	3	0	0	1	2	2	2	1	1	2	0	0	0
1041231	104123104	2011-06-01	2012-05-31	0	366	3	0	0	1	1	2	2	1	1	1	0	0	0
1041251	104125106	2011-06-01	2012-05-31	0	366	3	0	0	1	2	1	1	0	0	1	0	0	0
1041271	104127104	2011-09-26	2012-05-31	0	249	0	0	0	0	1	2	2	0	0	1	0	0	0
1041271	104127103	2011-06-01	2012-05-31	0	366	1	0	0	0	1	2	2	0	0	1	0	0	0
1041291	104129103	2012-03-11	2012-05-31	0	82	0	0	1	1	2	2	2	1	1	1	0
1041311	104131104	2011-06-01	2012-05-31	0	366	0	1	1	1	1	1	1	0	0	1	1	0	0
1041311	104131103	2011-06-01	2012-05-31	0	366	2	1	0	1	1	1	1	0	0	1	0	0	0
1041331	104133105	2011-06-01	2012-05-31	0	366	3	1	1	1	2	2	2	1	1	1	0	0	0
1041351	104135105	2011-06-01	2012-05-31	0	366	1	1	0	1	2	2	2	1	1	1	0	0	0
1041371	104137105	2011-06-01	2012-05-31	0	366	0	0	1	1	2	2	2	1	1	1	0	0	0
1041371	104137103	2011-06-01	2012-05-31	0	366	2	0	1	1	2	2	2	1	1	1	0	0	0
1041391	104139104	2011-06-01	2011-10-18	0	140	4	0	0	1	2	2	2	1	1	1	0	0	0
1041411	104141108	2012-05-24	2012-05-31	0	8	0	0	0	1	2	2	2	0	1	1	0	0	0
1041411	104141107	2011-06-01	2012-05-31	0	366	0	0	1	1	2	2	2	0	1	1	0	0	0
1041431	104143111	2011-06-01	2012-05-31	0	366	3	0	1	1	2	2	2	1	0	1	0	0	0
1041431	104143104	2011-06-01	2012-05-31	0	366	1	0	1	1	2	2	2	1	0	1	0	0	0
1041451	104145102	2011-06-01	2012-05-31	0	366	0	0	1	0	2	2	2	0	1	1	0	0	0
1041471	104147103	2011-06-01	2011-10-29	0	151	4	1	0	1	2	2	2	1	1	1	0	0	0
1041491	104149105	2011-06-01	2012-05-31	0	366	2	1	0	1	2	2	1	0	1	1	0
1041511	104151103	2011-07-20	2012-05-31	0	317	0	0	0	0	1	1	2	0	0	1	0	0	0
1041531	104153104	2011-06-01	2012-05-31	0	366	1	0	0	1	2	2	1	0	1	1	0	0	0
1041531	104153103	2011-06-01	2012-05-31	0	366	2	0	0	1	2	2	1	0	1	1	0	0	0
1041551	104155103	2012-04-13	2012-05-31	0	49	0	1	1	1	2	1	1	0	0	1	0	0	0
1041591	104159106	2011-06-01	2012-05-31	0	366	0	0	0	0	1	1	2	0	0	1	0	0	0
1041621	104162110	2011-06-01	2012-05-31	0	366	0	0	0	0	1	2	2	0	0	1	0	0	0
1041621	104162102	2011-11-11	2012-05-31	0	203	0	0	0	0	1	2	2	0	0	1	1	0	0
1041631	104163107	2011-06-01	2012-05-31	0	366	0	0	0	0	1	2	1	0	0	1	0	0	0
1041651	104165103	2011-11-12	2011-12-12	1	31	0	1	0	0	1	1	1	0	0	1	0	0	0
1041651	104165103	2011-12-13	2012-05-31	0	171	0	1	0	0	1	1	1	0	0	1	0	0	0
1041671	104167105	2011-06-01	2011-08-20	0	81	4	1	0	0	1	1	1	0	0	1	0	0	0
1041691	104169105	2011-06-01	2012-05-31	0	366	0	1	1	1	1	1	2	0	0	1	0	0	0
1041691	104169104	2011-06-01	2012-05-04	0	339	4	0	1	1	1	1	2	0	0	1	0	0	0
1041711	104171107	2011-11-14	2012-05-31	0	200	0	0	1	0	1	1	2	0	0	1	0	0	0
1041741	104174106	2011-06-01	2011-11-07	0	160	4	0	1	0	1	1	2	0	0	1	0	0	0
1041741	104174105	2011-06-01	2011-11-07	0	160	4	1	1	0	1	1	2	0	0	1	0	0	0
1041751	104175104	2011-06-27	2012-05-31	0	340	0	0	0	1	2	2	2	0	0	1	1	0	0
1041771	104177104	2011-06-01	2012-05-31	0	366	1	0	1	0	1	1	2	0	0	1	0	0	0
1041771	104177103	2011-06-01	2012-05-31	0	366	0	1	0	0	1	1	2	0	0	1	0	0	0
1041801	104180103	2011-06-01	2012-05-31	0	366	1	0	0	0	2	1	1	0	0	1	0	1	1
1041801	104180104	2011-10-07	2012-05-31	0	238	0	0	0	0	2	1	1	0	0	1	0	1	1
1041811	104181103	2012-04-15	2012-05-31	0	47	0	0	0	0	2	2	2	0	0	1	0	0	0
1041831	104183105	2011-06-01	2012-05-31	0	366	0	0	1	1	2	2	2	1	0	1	0	0	0
1041851	104185106	2011-06-01	2012-05-31	0	366	0	0	1	1	2	2	2	0	0	1	0	0	0
1041871	104187106	2011-06-01	2012-05-31	0	366	3	0	1	0	1	2	2	0	0	1	0	0	0
1041891	104189104	2011-06-01	2011-11-22	0	175	4	0	1	0	2	2	2	0	1	1	0	0	0
1041891	104189103	2011-06-01	2012-05-31	0	366	0	0	0	0	2	2	2	0	1	1	0	0	0
1041911	104191108	2011-06-01	2011-09-26	0	118	4	0	0	0	1	2	2	1	0	1	0	0	0
1041911	104191105	2011-06-01	2012-05-31	0	366	2	0	0	0	1	2	2	1	0	1		0	0
1041931	104193106	2011-06-01	2012-05-31	0	366	3	0	1	0	1	1	2	0	0	1	0	0	0
1041971	104197107	2012-04-30	2012-05-31	0	32	0	0	1	0	1	1	2	0	0	1	0	0	0
1041971	104197106	2011-06-01	2012-05-31	0	366	3	0	1	0	1	1	2	0	0	1	0	0	0
1041991	104199107	2011-06-01	2012-05-31	0	366	0	0	0	0	1	1	2	0	0	1	0	0	0
1042011	104201106	2011-06-01	2012-05-31	0	366	0	0	1	0	2	1	2	0	0	1	0	0	0
1042011	104201105	2011-06-01	2012-05-31	0	366	2	0	0	0	2	1	2	0	0	1	0	0	0
1042031	104203103	2011-11-27	2012-05-31	0	187	0	0	0	0	1	1	2	0	0	1	0	0	0
1042032	104203204	2011-06-01	2012-05-31	0	366	3	0	1	0	1	1	2	0	0	1	0	0	0
1042032	104203205	2011-06-01	2012-05-31	0	366	1	0	0	0	1	1	2	0	0	1	0	0	0
1042051	104205107	2011-06-01	2012-05-31	0	366	2	1	0	0	1	2	2	0	0	2	0	0	0
1042051	104205108	2012-04-24	2012-05-31	0	38	0	1	0	0	1	2	2	0	0	2	0	0	0
1042071	104207106	2011-06-01	2012-01-01	0	215	4	0	0	0	1	1	1	0	0	2	0	0	0
1042091	104209102	2011-06-01	2012-05-31	0	366	1	0	1	0	2	1	2	0	0	2	0	0	0
1042111	104211103	2011-06-01	2012-05-31	0	366	3	0	0	0	1	1	1	0	0	1	0	0	0
1042111	104211105	2011-11-06	2012-05-31	0	208	0	0	1	0	1	1	1	0	0	1	0	0	0
1042111	104211104	2011-06-01	2012-05-31	0	366	1	0	0	0	1	1	1	0	0	1	0	0	0
1042141	104214103	2011-06-01	2012-05-31	0	366	3	0	0	0	2	1	2	0	0	2	0	0	0
1042141	104214104	2011-12-23	2012-05-31	0	161	1	0	0	0	2	1	2	0	0	2	0	0	0
1042141	104214104	2011-06-01	2011-12-22	1	205	0	0	0	0	2	1	2	0	0	2	0	0	0
1042151	104215104	2011-06-01	2012-05-31	0	366	1	0	0	0	2	1	1	0	0	1	0	0	0
1042151	104215103	2011-06-01	2012-05-31	0	366	3	0	0	0	2	1	1	0	0	1	0	0	0
1042171	104217104	2011-09-03	2012-05-31	0	272	0	0	0	1	1	1	1	0	0	2	0	0	0
1042171	104217103	2011-06-01	2012-05-31	0	366	0	0	1	1	1	1	1	0	0	2	0	0	0
1042191	104219105	2011-06-01	2012-05-31	0	366	3	1	0	0	2	1	2	0	0	2	0	0	0
1042191	104219106	2011-06-01	2012-05-31	0	366	1	0	1	0	2	1	2	0	0	2	0	0	0
1042211	104221102	2011-06-01	2012-05-31	0	366	0	0	1	0	1	1	1	0	0	1	0	0	0
1042231	104223106	2011-06-01	2012-01-18	0	232	4	0	1	0	2	2	2	0	0	1	0	0	0
1050011	105001103	2011-10-21	2012-05-31	0	224	0	0	1	0	1	1	1	0	0	2	0	0	0
1050041	105004105	2011-06-01	2012-05-31	0	366	2	0	1	0	1	1	1	0	0	2	0	0	0
1050041	105004106	2011-11-13	2012-05-31	0	201	1	0	0	0	1	1	1	0	0	2	0	0	0
1050041	105004106	2011-06-01	2011-11-12	1	165	0	0	0	0	1	1	1	0	0	2	0	0	0
1050071	105007104	2011-12-22	2012-05-31	0	162	1	1	0	1	2	1	2	1	1	2	0	0	0
1050071	105007104	2011-06-01	2011-12-21	1	204	0	1	0	1	2	1	2	1	1	2	0	0	0
1050131	105013106	2011-06-01	2012-05-31	0	366	1	0	1	0	1	2	2	0	0	2	0	0	0
1050151	105015103	2011-07-02	2012-05-31	0	335	0	0	0	1	2	1	1	0	0	2	0	0	0
1050161	105016104	2011-06-01	2012-05-31	0	366	0	0	0	1	2	1	1	0	0	1	0	0	0
1050161	105016103	2011-06-01	2012-05-31	0	366	2	1	1	1	2	1	1	0	0	1	0	0	0
1050191	105019104	2011-06-01	2012-05-31	0	366	1	0	1	0	2	2	2	1	0	1	0	0	0
1050191	105019103	2011-06-01	2012-03-11	0	285	4	0	0	0	2	2	2	1	0	1	0	0	0
1050221	105022103	2011-06-01	2012-05-31	0	366	2	0	1	1	2	2	2	1	0	1	0	0	0
1050251	105025105	2011-06-01	2012-05-31	0	366	1	0	0	0	2	2	2	1	1	1	0	0	0
1050251	105025103	2011-06-01	2012-05-31	0	366	0	0	0	0	2	2	2	1	1	1	0	0	0
1050251	105025104	2012-05-08	2012-05-31	0	24	0	0	0	0	2	2	2	1	1	1	0	0	0
1050281	105028106	2011-06-01	2012-05-31	0	366	1	0	0	0	2	1	1	0	0	1	0	0	0
1050311	105031104	2011-06-01	2012-05-31	0	366	3	0	0	1	2	2	2	0	0	1	0	0	0
1050311	105031103	2011-06-01	2011-09-21	0	113	4	0	0	1	2	2	2	0	0	1	0	0	0
1050341	105034108	2011-06-01	2012-05-31	0	366	3	0	0	1	2	1	2	0	0	1	0	0	0
1050341	105034109	2011-06-01	2011-10-12	1	134	2	1	0	1	2	1	2	0	0	1	0	0	0
1050341	105034109	2011-10-13	2012-05-31	0	232	3	1	0	1	2	1	2	0	0	1	0	0	0
1050341	105034110	2011-06-01	2012-05-31	0	366	1	0	1	1	2	1	2	0	0	1	0	0	0
1050371	105037106	2011-06-01	2012-05-31	0	366	3	1	0	1	1	1	2	0	0	1	0	0	0
1050371	105037107	2011-11-13	2012-05-31	0	201	0	1	1	1	1	1	2	0	0	1	0	0	0
1050411	105041104	2011-06-01	2011-09-14	0	106	4	0	0	1	2	1	1	0	0	1	0	0	0
1050441	105044104	2012-01-05	2012-05-31	0	148	0	0	1	1	2	1	2	0	0	1	0	0	0
1050461	105046103	2011-06-01	2012-05-31	0	366	1	0	1	1	1	1	1	0	0	1	0	0	0
1050491	105049104	2011-06-01	2012-05-31	0	366	0	0	0	0	2	1	2	0	0	1	0	0	0
1050521	105052102	2011-06-01	2012-05-21	0	356	4	0	1	0	1	2	2	1	0	1	0	0	0
1050551	105055105	2011-08-22	2012-05-31	0	284	0	0	1	1	1	1	2	1	0	1	0	0	0
1050551	105055103	2011-06-01	2012-01-11	0	225	4	0	0	1	1	1	2	1	0	1	0	0	0
1050551	105055104	2011-06-01	2012-05-31	0	366	1	0	1	1	1	1	2	1	0	1	0	0	0
1050581	105058103	2012-03-17	2012-05-31	0	76	0	0	1	0	1	1	2	0	0	1	0	0	0
1050581	105058102	2011-06-01	2012-05-31	0	366	2	0	0	0	1	1	2	0	0	1	0	0	0
1050611	105061106	2011-06-01	2012-05-31	0	366	1	0	0	0	1	1	2	0	0	1	0	0	0
1050611	105061107	2011-06-01	2011-11-21	0	174	4	0	1	0	1	1	2	0	0	1	0	0	0
1050611	105061105	2011-06-01	2012-04-11	0	316	4	0	0	0	1	1	2	0	0	1	0	0	0
1050651	105065106	2011-06-01	2012-05-31	0	366	0	0	0	0	1	1	2	0	0	1	0	0	0
1050671	105067103	2011-06-01	2012-05-31	0	366	0	0	0	0	1	2	1	0	0	2	0	0	0
1050701	105070103	2011-06-01	2012-03-05	0	279	4	0	0	1	1	2	2	1	0	1	0	0	0
1050731	105073107	2011-07-16	2012-05-31	0	321	0	0	1	0	1	1	2	0	0	1	0	0	0
1050761	105076106	2011-08-17	2012-05-31	0	289	0	0	0	0	1	1	1	0	0	1	0	0	1
1050761	105076105	2011-06-01	2012-05-31	0	366	2	0	1	0	1	1	1	0	0	1	0	0	1
1050791	105079107	2011-06-01	2012-05-31	0	366	0	0	1	0	1	1	2	0	0	1	0	0	1
1050821	105082103	2011-06-01	2012-05-31	0	366	1	0	1	0	1	1	2	0	0	1	0	0	1
1060041	106004105	2011-06-01	2011-10-18	0	140	4	0	1	1	2	1	2	0	0	2	0	0	1
1060081	106008104	2011-06-01	2012-05-31	0	366	2	0	1	0	1	2	2	1	0	2	0	0	1
1060121	106012103	2011-06-01	2012-05-31	0	366	2	0	1	0	2	1	2	0	0	2	0	0	1
1060121	106012104	2011-06-01	2012-05-31	0	366	0	0	0	0	2	1	2	0	0	2	0	0	1
1060161	106016103	2011-11-13	2012-05-31	0	201	3	0	0	0	2	1	1	0	0	2	1	0	1
1060161	106016103	2011-06-01	2011-11-12	1	165	2	0	0	0	2	1	1	0	0	2	1	0	1
1060161	106016104	2011-06-01	2012-05-31	0	366	0	0	1	0	2	1	1	0	0	2	0	0	1
1060201	106020103	2011-06-01	2012-03-30	0	304	4	0	1	0	1	1	2	0	0	1	0	0	1
1060201	106020104	2011-06-01	2012-05-31	0	366	0	0	0	0	1	1	2	0	0	1	0	0	1
1060241	106024103	2011-09-30	2012-05-31	0	245	0	0	0	1	2	1	1	0	0	1	0	0	1
1060241	106024102	2011-06-01	2012-05-31	0	366	1	1	1	1	2	1	1	0	0	1	0	0	1
1060281	106028106	2011-06-01	2012-03-19	0	293	4	0	1	1	2	1	2	0	0	1	0	0	1
1060281	106028107	2011-06-01	2012-05-31	0	366	1	0	1	1	2	1	2	0	0	1	0	0	1
1060321	106032107	2011-06-01	2012-05-31	0	366	3	0	1	1	1	1	2	0	0	1	0	0	1
1060321	106032108	2011-06-01	2012-05-31	0	366	1	0	1	1	1	1	2	0	0	1	0	0	1
1060361	106036107	2011-06-01	2012-05-31	0	366	3	0	1	1	1	2	2	0	1	1	0	0	1
1060361	106036108	2011-06-01	2012-05-31	0	366	3	0	0	1	1	2	2	0	1	1	0	0	1
1060401	106040103	2011-06-01	2011-10-05	0	127	4	0	1	1	1	1	1	0	0	1	0	0	1
1060401	106040104	2011-06-01	2012-05-31	0	366	1	0	0	1	1	1	1	0	0	1	0	0	1
1060441	106044102	2012-04-19	2012-05-31	0	43	0	0	1	1	1	1	2	0	0	1	0	0	1
1060491	106049106	2011-06-01	2012-05-31	0	366	3	0	0	1	1	1	2	0	0	1	0	0	1
1060521	106052103	2011-06-01	2012-05-31	0	366	1	0	1	0	2	2	2	0	0	1	0	0	1
1060521	106052104	2011-06-01	2012-05-31	0	366	0	0	1	0	2	2	2	0	0	1	0	0	1
1060561	106056104	2011-06-01	2011-11-01	0	154	4	0	0	1	2	2	2	1	0	1	0	0	1
1060561	106056107	2011-09-09	2012-05-31	0	266	0	0	0	1	2	2	2	1	0	1	0	0	1
1060561	106056106	2011-06-01	2012-05-31	0	366	1	0	1	1	2	2	2	1	0	1	0	0	1
1060561	106056105	2011-06-01	2012-05-31	0	366	2	1	1	1	2	2	2	1	0	1	0	0	1
1060601	106060105	2011-06-01	2012-05-31	0	366	1	0	0	0	2	2	2	0	0	1	0	0	1
1060601	106060104	2011-06-01	2012-05-31	0	366	3	0	0	0	2	2	2	0	0	1	0	0	1
1060641	106064105	2011-06-01	2012-05-31	0	366	0	0	1	1	1	2	2	1	0	1	0	0	1
1060641	106064106	2011-06-01	2012-05-31	0	366	1	0	1	1	1	2	2	1	0	1	0	0	1
1060681	106068105	2011-06-01	2012-05-31	0	366	0	0	1	1	2	2	2	1	0	1	0	0	1
1060721	106072103	2011-06-01	2012-05-31	0	366	3	0	1	0	1	2	2	0	0	1	1	0	1
1060801	106080103	2011-06-01	2012-03-21	0	295	4	0	0	0	1	1	1	0	0	1	0	0	1
1060801	106080104	2011-06-01	2012-05-31	0	366	2	0	0	0	1	1	1	0	0	1	0	0	1
1060831	106083108	2011-06-01	2012-05-31	0	366	1	0	1	0	2	2	2	0	0	1	0	0	1
1060841	106084103	2011-06-01	2012-05-31	0	366	3	1	1	0	1	1	2	0	0	1	0	0	1
1060841	106084104	2011-06-01	2012-05-31	0	366	0	0	1	0	1	1	2	0	0	1	0	0	1
1060901	106090103	2011-12-12	2012-05-31	0	172	0	0	1	1	2	2	2	1	1	1	0	0	1
1060921	106092103	2012-05-15	2012-05-31	0	17	0	0	0	0	2	1	2	0	1	1	0	0	1
1070011	107001105	2011-06-01	2012-05-31	0	366	1	0	1	0	1	2	2	1	1	1	0	0	0
1070031	107003102	2011-06-01	2012-05-31	0	366	0	0	0	0	1	2	2	1	1	1	0	0	0
1070051	107005104	2011-06-01	2012-05-31	0	366	0	0	1	1	2	1	1	0	0	1	0	0	0
1070071	107007106	2011-06-01	2012-05-31	0	366	0	1	1	0	2	1	1	0	0	1	0	0	0
1070071	107007105	2011-06-01	2012-03-06	0	280	4	0	0	0	2	1	1	0	0	1	0	0	0
1070091	107009102	2011-06-01	2012-05-31	0	366	3	0	1	0	2	2	2	1	0	1	0	0	0
1070111	107011108	2011-06-01	2012-05-31	0	366	3	0	1	1	2	2	2	1	0	1	0	0	0
1070131	107013103	2011-06-01	2012-05-31	0	366	1	0	1	0	2	1	2	1	0	1	0	0	0
1070151	107015103	2011-06-01	2012-05-31	0	366	0	0	0	1	2	1	2	0	0	2	0	0	0
1070171	107017107	2011-06-01	2012-05-31	0	366	1	0	1	0	2	2	2	0	0	2	0	0	0
1070191	107019104	2011-06-01	2012-05-31	0	366	0	1	0	1	2	2	2	1	1	2	0	0	0
1070211	107021103	2011-09-08	2012-05-31	0	267	0	0	1	1	2	2	2	1	1	2	0	0	0
1070231	107023103	2011-06-01	2012-05-31	0	366	1	0	1	1	1	2	2	1	0	2	0	0	0
1070251	107025103	2011-06-01	2012-05-31	0	366	2	0	1	1	2	1	2	0	0	2	0	0	0
1070251	107025104	2011-06-01	2012-05-31	0	366	0	0	1	1	2	1	2	0	0	2	0	0	0
1070271	107027105	2011-11-20	2012-05-31	0	194	0	0	0	1	1	1	2	0	0	2	1	0	0
1070271	107027104	2011-06-01	2011-09-12	1	104	1	0	1	1	1	1	2	0	0	2	0	0	0
1070271	107027104	2011-09-13	2012-05-31	0	262	1	0	1	1	1	1	2	0	0	2	0	0	0
1070291	107029107	2011-06-01	2012-05-31	0	366	0	0	0	0	2	2	2	1	1	1	0	0	0
1070311	107031103	2011-06-01	2012-05-31	0	366	3	0	1	0	1	2	2	0	0	1	0	0	0
1070331	107033103	2011-06-01	2012-02-10	1	255	0	0	1	1	2	2	2	1	0	1	0	0	0
1070331	107033108	2011-06-19	2012-05-31	0	348	0	0	1	1	2	2	2	1	0	1	0	0	0
1070331	107033103	2012-02-11	2012-05-31	0	111	1	0	1	1	2	2	2	1	0	1	0	0	0
1070351	107035107	2012-05-15	2012-05-31	0	17	0	0	0	0	1	1	2	0	0	1	0	0	0
1070351	107035106	2011-06-01	2012-01-06	0	220	4	0	1	0	1	1	2	0	0	1	0	0	0
1070371	107037103	2011-06-01	2012-05-31	0	366	2	0	1	1	2	2	2	1	1	1	0	0	0
1070371	107037104	2011-06-01	2012-05-31	0	366	0	0	1	1	2	2	2	1	1	1	0	0	0
1070391	107039106	2011-06-01	2012-05-31	0	366	3	0	0	0	2	2	2	1	1	1	0	0	0
1070411	107041103	2011-06-01	2012-05-31	0	366	0	0	0	1	2	1	2	0	0	1	0	0	0
1070411	107041102	2011-06-01	2012-05-31	0	366	0	0	1	1	2	1	2	0	0	1	0	0	0
1070431	107043105	2011-06-01	2012-05-31	0	366	1	0	0	1	1	1	1	0	0	1	0	0	0
1070431	107043104	2011-06-01	2012-02-06	0	251	4	0	0	1	1	1	1	0	0	1	0	0	0
1070431	107043106	2011-06-01	2012-05-31	0	366	0	0	1	1	1	1	1	0	0	1	0	0	0
1070451	107045104	2011-06-01	2012-05-31	0	366	3	0	0	0	1	1	1	0	0	1	0	0	0
1070451	107045105	2011-06-01	2012-05-31	0	366	1	0	0	0	1	1	1	0	0	1	0	0	0
1070471	107047106	2011-12-04	2012-05-31	0	180	0	0	0	1	2	1	2	0	0	1	0	0	0
1070471	107047105	2011-06-01	2012-05-31	0	366	1	0	0	1	2	1	2	0	0	1	0	0	0
1070501	107050105	2011-06-01	2012-05-31	0	366	0	0	0	1	1	1	1	0	0	2	0	1	1
1070511	107051106	2011-06-01	2012-05-31	0	366	0	0	1	1	1	1	1	0	0	2	0	0	1
1080011	108001110	2012-03-08	2012-05-31	0	85	0	0	1	0	1	1	2	0	0	2	0	0	0
1080011	108001109	2011-06-01	2012-05-31	0	366	1	0	0	0	1	1	2	0	0	2	0	0	0
1080011	108001108	2011-06-01	2012-05-31	0	366	2	0	0	0	1	1	2	0	0	2	0	0	0
1080011	108001107	2011-06-01	2012-05-31	0	366	3	0	1	0	1	1	2	0	0	2	0	0	0
1080031	108003103	2011-06-01	2011-11-19	0	172	4	0	0	1	2	2	2	1	1	2	0	0	0
1080051	108005105	2012-02-06	2012-05-31	0	116	0	0	0	1	2	2	2	1	1	2	0	0	0
1080071	108007103	2011-06-01	2012-05-31	0	366	0	1	1	1	2	2	2	1	1	2	0	0	0
1080071	108007102	2011-06-01	2012-05-31	0	366	1	1	1	1	2	2	2	1	1	2	0	0	0
1080111	108011104	2011-06-01	2012-05-31	0	366	2	1	1	0	2	1	2	0	0	2	0	0	0
1080121	108012104	2012-04-17	2012-05-31	0	45	0	0	1	0	1	1	2	1	0	2	0	0	0
1080121	108012103	2011-06-01	2011-09-03	0	95	4	0	0	0	1	1	2	1	0	2	0	0	0
1080131	108013107	2011-06-01	2012-05-31	0	366	0	0	0	0	2	1	2	0	0	2	0	0	0
1080131	108013106	2011-06-01	2012-05-31	0	366	2	0	1	0	2	1	2	0	0	2	0	0	0
1080151	108015103	2012-05-27	2012-05-31	0	5	0	0	1	0	2	1	1	0	0	2	0	0	1
1080171	108017103	2011-07-12	2012-05-31	0	325	0	0	1	1	2	2	2	1	1	2	0	0	0
1080191	108019103	2011-06-01	2012-05-31	0	366	2	1	1	1	2	2	2	1	1	2	0	0	0
1080211	108021105	2011-06-01	2012-05-31	0	366	3	0	1	1	1	2	2	0	0	1	0	0	0
1080231	108023103	2011-06-01	2011-09-25	0	117	4	0	0	1	2	2	2	1	0	1	0	0	0
1080251	108025104	2011-10-13	2011-11-12	1	31	1	1	0	1	1	1	2	0	0	1	0	0	0
1080251	108025104	2011-12-13	2012-01-12	1	31	1	1	0	1	1	1	2	0	0	1	0	0	0
1080251	108025104	2011-06-01	2011-08-12	1	73	0	1	0	1	1	1	2	0	0	1	0	0	0
1080251	108025104	2011-11-13	2011-12-12	1	30	1	1	0	1	1	1	2	0	0	1	0	0	0
1080251	108025104	2012-02-13	2012-03-12	1	29	1	1	0	1	1	1	2	0	0	1	0	0	0
1080251	108025104	2011-08-13	2011-10-12	1	61	0	1	0	1	1	1	2	0	0	1	0	0	0
1080251	108025104	2012-03-13	2012-05-31	0	80	1	1	0	1	1	1	2	0	0	1	0	0	0
1080251	108025104	2012-01-13	2012-02-12	1	31	1	1	0	1	1	1	2	0	0	1	0	0	0
1080271	108027104	2011-07-26	2012-05-31	0	311	0	0	1	1	2	2	2	1	0	1	0	0	0
1080271	108027103	2011-06-01	2012-05-31	0	366	1	0	0	1	2	2	2	1	0	1	0	0	0
1080291	108029106	2011-08-06	2012-05-31	0	300	0	0	1	1	2	2	2	1	0	1	0	0	0
1080311	108031106	2011-06-01	2012-05-31	0	366	2	0	1	1	2	2	2	1	1	1	0	0	0
1080311	108031105	2011-06-01	2012-05-31	0	366	2	0	1	1	2	2	2	1	1	1	0	0	0
1080331	108033104	2011-08-15	2012-05-31	0	291	0	0	1	0	2	2	2	0	0	1	0	0	0
1080351	108035104	2011-06-01	2012-05-31	0	366	3	1	0	1	1	2	2	1	0	1	0	0	0
1080371	108037104	2011-07-19	2012-05-31	0	318	0	0	0	1	1	1	1	0	0	1	0	0	0
1080371	108037103	2011-06-01	2012-05-31	0	366	1	0	1	1	1	1	1	0	0	1	0	0	0
1080411	108041104	2011-06-01	2012-05-31	0	366	2	0	0	1	2	2	2	1	1	1	0	0	0
1080421	108042103	2011-06-01	2011-09-14	0	106	4	0	1	1	2	1	2	1	0	1	0	0	0
1080441	108044102	2011-06-01	2012-05-31	0	366	0	0	0	0	2	1	2	0	0	1	0	0	0
1080451	108045104	2011-06-01	2012-01-07	0	221	4	1	0	1	2	2	2	1	1	1	0	0	0
1080451	108045107	2011-07-23	2012-05-31	0	314	0	0	0	1	2	2	2	1	1	1	0	0	0
1080451	108045105	2011-06-01	2012-05-31	0	366	1	1	1	1	2	2	2	1	1	1	0	0	0
1080471	108047105	2011-06-01	2012-05-31	0	366	2	0	1	1	2	2	2	1	0	1	0	0	0
1080471	108047107	2011-07-28	2012-05-31	0	309	0	0	1	1	2	2	2	1	0	1	0	0	0
1080491	108049105	2011-06-01	2012-05-31	0	366	3	0	1	1	2	2	2	0	0	1	0	0	0
1080511	108051106	2011-10-11	2012-05-31	0	234	0	0	0	0	1	1	2	0	0	1	0	0	0
1080531	108053113	2012-02-17	2012-05-31	0	105	0	0	0	0	1	1	2	0	0	1	0	0	1
1080531	108053111	2011-06-01	2012-05-31	0	366	3	0	0	0	1	1	2	0	0	1	0	0	1
1080531	108053112	2011-06-01	2012-05-31	0	366	1	0	0	0	1	1	2	0	0	1	0	0	1
1080551	108055107	2011-06-01	2012-05-31	0	366	2	0	1	1	1	2	2	1	1	1	0	0	1
1080551	108055106	2011-06-01	2012-01-06	0	220	4	0	1	1	1	2	2	1	1	1	0	0	1
1080581	108058105	2011-06-01	2012-05-31	0	366	0	0	0	0	1	1	2	0	0	1	0	0	0
1080581	108058104	2011-06-01	2012-05-15	0	350	4	0	1	0	1	1	2	0	0	1	0	0	0
1080591	108059104	2011-06-01	2012-05-31	0	366	2	0	1	0	2	1	1	0	0	1	0	0	0
1080591	108059103	2011-06-01	2011-08-29	0	90	4	0	0	0	2	1	1	0	0	1	0	0	0
1080611	108061105	2011-06-01	2012-03-01	0	275	4	0	1	0	2	2	2	0	0	1	0	0	1
1080611	108061102	2011-06-01	2012-05-31	0	366	0	0	0	0	2	2	2	0	0	1	0	0	1
1080651	108065103	2011-08-26	2012-05-31	0	280	0	0	1	0	2	2	2	0	0	1	0	0	1
1080661	108066104	2011-06-01	2012-01-14	0	228	4	0	1	0	2	1	2	0	0	1	0	0	1
1080661	108066103	2011-06-01	2012-05-31	0	366	3	0	1	0	2	1	2	0	0	1	0	0	1
1080671	108067106	2011-06-01	2012-05-31	0	366	2	0	1	0	1	2	2	0	0	1	0	0	1
1080691	108069104	2011-06-01	2012-05-31	0	366	1	0	1	0	2	2	2	1	1	1	0	0	1
1080711	108071103	2011-06-01	2012-05-31	0	366	2	0	0	0	2	1	2	0	0	1	0	0	1
1080731	108073103	2011-06-01	2012-03-30	0	304	4	0	1	0	1	2	2	0	0	1	0	0	1
1080731	108073104	2011-06-01	2012-05-31	0	366	1	1	1	0	1	2	2	0	0	1	0	0	1
1080751	108075105	2011-06-01	2012-05-31	0	366	3	0	1	0	1	2	2	1	1	1	0	0	1
1080771	108077107	2011-06-01	2012-05-31	0	366	3	1	1	0	1	2	2	1	1	1	0	0	1
1080791	108079105	2011-06-01	2012-05-31	0	366	3	0	1	0	1	2	2	1	1	1	0	0	1
1080811	108081103	2011-06-01	2012-05-31	0	366	1	0	0	0	1	1	2	0	0	1	0	0	1
2010021	201002105	2011-06-01	2012-05-31	0	366	1	0	0	1	2	2	2	1	1	1	0	0	1
2010021	201002104	2011-06-01	2012-05-31	0	366	3	0	0	1	2	2	2	1	1	1	0	0	1
2010051	201005107	2011-06-01	2012-05-31	0	366	2	0	0	0	1	2	2	1	1	1	0	0	1
2010081	201008106	2011-06-01	2012-05-31	0	366	2	0	0	0	1	1	2	0	0	1	0	0	1
2010081	201008107	2011-11-24	2012-05-31	0	190	0	0	0	0	1	1	2	0	0	1	0	0	1
2010081	201008108	2011-10-16	2012-05-31	0	229	0	0	1	0	1	1	2	0	0	1	0	0	1
2010081	201008105	2011-06-01	2012-02-29	0	274	4	0	0	0	1	1	2	0	0	1	0	0	1
2010111	201011104	2012-04-04	2012-05-31	0	58	0	0	1	0	2	1	1	0	0	1	0	0	1
2010111	201011103	2011-06-01	2012-05-31	0	366	1	1	1	0	2	1	1	0	0	1	0	0	1
2010141	201014106	2012-04-05	2012-05-31	0	57	0	0	1	0	1	1	1	0	1	1	0	0	1
2010171	201017103	2011-06-01	2011-10-18	0	140	4	1	1	0	1	2	2	0	0	1	0	0	1
2010201	201020106	2011-10-04	2012-05-31	0	241	0	0	0	0	1	1	1	0	0	1	0	0	1
2010231	201023107	2011-06-01	2012-05-31	0	366	2	0	0	0	1	2	1	0	0	1	0	0	1
2010261	201026103	2011-07-17	2012-05-31	0	320	0	0	1	0	1	1	1	0	0	1	0	0	1
2010261	201026104	2011-06-01	2012-05-31	0	366	2	1	0	0	1	1	1	0	0	1	0	0	1
2010291	201029105	2011-06-01	2012-05-31	0	366	1	0	1	0	1	1	1	0	0	1	0	0	1
2010321	201032106	2012-01-30	2012-05-31	0	123	1	1	1	1	2	1	1	0	0	1	0	0	1
2010321	201032106	2011-11-13	2012-01-29	1	78	1	1	1	1	2	1	1	0	0	1	0	0	1
2010321	201032105	2011-06-01	2012-05-31	0	366	3	0	0	1	2	1	1	0	0	1	0	0	1
2010321	201032106	2011-06-01	2011-11-12	1	165	0	1	1	1	2	1	1	0	0	1	0	0	1
2010351	201035104	2011-06-01	2011-11-12	0	165	4	0	1	1	2	2	2	0	0	1	0	0	1
2010381	201038102	2011-12-25	2012-05-31	0	159	0	0	0	0	1	2	1	0	0	1	0	0	1
2010411	201041104	2011-06-01	2012-05-31	0	366	2	0	0	0	1	1	2	0	0	1	0	0	1
2010441	201044104	2011-06-01	2012-05-31	0	366	1		1	0	1	1	1	0	0	2	0	1	1
2010441	201044103	2011-06-01	2012-05-31	0	366	2		1	0	1	1	1	0	0	2	0	1	1
2010471	201047104	2011-06-01	2012-03-20	0	294	4	0	1	1	2	1	2	0	0	1	0	0	1
2010501	201050104	2011-06-01	2012-05-31	0	366	3	1	1	0	2	2	2	0	0	1	0	0	1
2010531	201053102	2011-06-01	2012-05-31	0	366	2	0	0	0	1	2	2	1	0	1	0	0	1
2010561	201056103	2011-06-01	2011-09-28	0	120	4		1	0	1	2	2	0	0	1	0	0	1
2010561	201056104	2011-06-01	2012-05-31	0	366	1	0	0	0	1	2	2	0	0	1	0	0	1
2010591	201059106	2011-06-01	2012-05-31	0	366	3	0	1	1	2	2	2	0	1	1	0	0	1
2010591	201059107	2011-06-01	2012-05-31	0	366	0	0	0	1	2	2	2	0	1	1	0	0	1
2010621	201062104	2011-06-01	2012-05-31	0	366	3	0	1	1	1	2	2	1	1	1	0	0	1
2010651	201065104	2011-06-01	2012-01-10	0	224	4	0	1	0	1	1	1	0	0	1	0	0	1
2010681	201068106	2011-06-01	2012-05-31	0	366	0	0	0	1	1	1	2	0	0	1	0	0	1
2010681	201068108	2011-06-01	2012-05-31	0	366	1	0	1	1	1	1	2	0	0	1	0	0	1
2010681	201068109	2011-06-01	2012-05-31	0	366	0	0	0	1	1	1	2	0	0	1	0	0	1
2010681	201068107	2011-06-01	2012-03-26	0	300	4	0	0	1	1	1	2	0	0	1	0	0	1
2010711	201071103	2011-06-01	2012-01-07	0	221	4	0	0	0	1	1	1	0	0	2	0	0	1
2010711	201071104	2011-06-01	2012-05-31	0	366	3	0	0	0	1	1	1	0	0	2	0	0	1
2010741	201074104	2011-06-01	2012-05-04	0	339	4	0	0	0	1	1	1	0	0	1	0	0	1
2010771	201077105	2011-06-01	2012-05-31	0	366	3	0	1	1	1	2	2	1	0	1	0	0	1
2010801	201080105	2011-06-01	2012-05-31	0	366	2	0	1	0	1	1	1	0	0	1	0	0	1
2010801	201080106	2011-07-13	2012-05-31	0	324	0	0	1	0	1	1	1	0	0	1	0	0	1
2010831	201083103	2011-06-01	2012-05-31	0	366	1	0	1	0	2	1	1	0	0	1	0	1	1
2010831	201083104	2012-04-06	2012-05-31	0	56	0	0	1	0	2	1	1	0	0	1	0	1	1
2010861	201086107	2011-06-01	2011-09-08	0	100	4	0	0	0	1	1	1	0	0	1	0	1	1
2010861	201086108	2011-06-01	2012-05-31	0	366	1	0	0	0	1	1	1	0	0	1	0	1	1
2010921	201092103	2011-06-01	2012-05-31	0	366	1	0	1	1	2	2	2	1	0	1	0	1	1
2010921	201092105	2011-06-01	2012-05-31	0	366	3	1	1	1	2	2	2	1	0	1	0	1	1
2010921	201092104	2012-01-09	2012-05-31	0	144	0	0	0	1	2	2	2	1	0	1	0	1	1
2010951	201095105	2011-06-01	2012-05-31	0	366	2	0	0	1	1	2	2	1	1	1	0	1	1
2010981	201098103	2011-06-01	2012-05-31	0	366	3	0	0	0	1	2	1	0	0	2	0	1	1
2010981	201098104	2011-10-14	2012-05-31	0	231	0	0	1	0	1	2	1	0	0	2	0	1	1
2011011	201101107	2012-05-27	2012-05-31	0	5	0	0	1	0	2	2	2	0	0	2	0	0	1
2011041	201104102	2011-06-01	2012-05-31	0	366	0	0	0	0	1	1	1	0	0	1	0	1	1
2011071	201107107	2011-11-13	2012-03-12	1	121	4		0	0	1	2	2	0	0	2	0	1	1
2011071	201107107	2012-03-13	2012-05-31	0	80	4		0	0	1	2	2	0	0	2	0	1	1
2011071	201107107	2011-06-01	2011-11-12	1	165	3		0	0	1	2	2	0	0	2	0	1	1
2011101	201110104	2012-05-10	2012-05-31	0	22	0	0	0	0	2	2	1	1	0	1	0	0	1
2011101	201110103	2012-05-10	2012-05-31	0	22	0	0	0	0	2	2	1	1	0	1	0	0	1
2011101	201110101	2012-03-05	2012-05-31	0	88	0	0		0	2	2	1	1	0	1	0	0	1
2011131	201113104	2011-06-01	2012-05-31	0	366	0	0	0	0	2	1	1	0	0	2	0	0	1
2011131	201113103	2011-06-01	2012-05-31	0	366	2		1	0	2	1	1	0	0	2	0	0	1
2011161	201116108	2011-06-01	2012-05-31	0	366	0	0	1	0	1	1	1	0	0	1	0	0	1
2011161	201116106	2011-06-01	2012-05-31	0	366	3	0	0	0	1	1	1	0	0	1	0	0	1
2011161	201116107	2011-06-01	2012-05-31	0	366	0	1	1	0	1	1	1	0	0	1	0	0	1
2011191	201119103	2011-06-01	2012-02-11	0	256	4	0	0	0	1	1	2	0	0	2	0	0	1
2011221	201122103	2011-06-01	2012-05-31	0	366	1	0	1	0	2	1	1	0	0	1	0	0	0
2011251	201125104	2011-06-01	2012-05-31	0	366	0	0	1	0	1	1	1	0	0	1	0	0	0
2011281	201128105	2011-06-01	2011-08-15	1	76	3	1	1	0	1	2	2	1	0	1	0	0	0
2011281	201128105	2011-08-16	2012-05-31	0	290	3	1	1	0	1	2	2	1	0	1	0	0	0
2011311	201131105	2011-06-01	2011-09-29	0	121	4	0	1	0	1	1	2	0	0	1	0	0	0
2011341	201134103	2011-06-01	2012-05-31	0	366	2	0	1	0	1	2	2	1	0	1	0	0	0
2011371	201137107	2011-06-01	2012-05-31	0	366	3	0	1	1	1	1	1	0	0	1	0	0	0
2011401	201140105	2011-08-11	2012-05-31	0	295	0	0	1	0	1	1	1	0	0	1	0	0	0
2011401	201140104	2011-06-01	2012-05-31	0	366	2	1	0	0	1	1	1	0	0	1	0	0	0
2011431	201143105	2011-06-01	2012-05-31	0	366	2	0	0	0	1	2	2	0	0	1	0	0	0
2011461	201146104	2011-06-01	2012-05-31	0	366	1	0	0	0	2	1	1	0	0	1	0	0	0
2011491	201149105	2011-06-01	2012-05-31	0	366	2	1	1	0	1	2	2	1	0	1	0	0	0
2011521	201152104	2011-06-01	2012-05-31	0	366	0	0	0	0	1	1	1	0	0	1	0	0	0
2011521	201152105	2011-06-01	2012-05-31	0	366	2	0	0	0	1	1	1	0	0	1	0	0	0
2020011	202001106	2011-06-01	2011-12-16	0	199	4	1	0	0	1	1	1	0	0	1	0	0	0
2020011	202001107	2011-06-01	2012-05-31	0	366	2	1	0	0	1	1	1	0	0	1	0	0	0
2020011	202001109	2011-06-13	2012-05-31	0	354	0	1	0	0	1	1	1	0	0	1	0	0	0
2020011	202001108	2011-06-01	2012-05-31	0	366	0	1	0	0	1	1	1	0	0	1	0	0	0
2020031	202003103	2011-10-06	2012-05-31	0	239	0	0	1	0	1	1	1	0	0	1	0	0	0
2020051	202005103	2011-08-02	2012-05-31	0	304	0	0	0	0	1	2	2	0	0	1	0	0	0
2020052	202005207	2011-06-01	2012-05-31	0	366	0	0	1	0	1	2	2	0	0	1	0	0	0
2020052	202005206	2011-06-01	2012-05-31	0	366	3	0	0	0	1	2	2	0	0	1	0	0	0
2020052	202005208	2011-10-30	2012-05-31	0	215	0	0	1	0	1	2	2	0	0	1	0	0	0
2020071	202007107	2011-06-01	2012-04-19	0	324	4	1	1	0	2	2	2	0	0	1	0	0	0
2020071	202007108	2011-11-22	2012-05-31	0	192	0	1	0	0	2	2	2	0	0	1	0	0	0
2020091	202009103	2011-06-01	2012-05-31	0	366	3	1	1	0	2	1	1	0	0	2	0	1	1
2020111	202011108	2011-06-01	2012-05-31	0	366	1	0	1	0	1	2	2	0	0	1	0	0	0
2020111	202011109	2011-06-01	2012-05-31	0	366	0	0	0	0	1	2	2	0	0	1	0	0	0
2020111	202011107	2011-06-01	2012-05-31	0	366	3	0	0	0	1	2	2	0	0	1	0	0	0
2020131	202013112	2011-06-01	2012-05-31	0	366	1	0	0	0	1	1	1	0	0	1	0	0	0
2020151	202015104	2011-06-01	2012-05-31	0	366	0	0	0	0	2	1	1	0	0	1	0	0	0
2020151	202015103	2011-06-01	2012-05-31	0	366	2	0	1	0	2	1	1	0	0	1	0	0	0
2020171	202017103	2011-06-01	2012-04-14	0	319	4	0	0	0	1	2	2	0	0	1	0	0	0
2020171	202017104	2011-06-01	2012-05-31	0	366	0	0	0	0	1	2	2	0	0	1	0	0	0
2020191	202019103	2011-06-01	2012-04-18	0	323	4	0	1	0	1	1	1	0	0	1	0	0	0
2020191	202019104	2011-06-01	2012-05-31	0	366	2	0	1	0	1	1	1	0	0	1	0	0	0
2020211	202021104	2011-06-01	2012-05-31	0	366	2	0	1	0	1	2	2	0	0	1	0	0	0
2020231	202023105	2011-06-01	2012-05-31	0	366	3	0	1	0	1	2	2	0	0	1	0	0	0
2020251	202025106	2012-02-13	2012-05-31	0	109	2	0	1	0	1	2	1	0	0	1	0	0	0
2020251	202025106	2011-06-01	2012-02-12	1	257	1	0	1	0	1	2	1	0	0	1	0	0	0
2020271	202027103	2011-06-01	2012-05-31	0	366	0	0	1	0	1	2	2	1	0	1	0	0	0
2020271	202027104	2012-01-12	2012-05-31	0	141	0	0	1	0	1	2	2	1	0	1	0	0	0
2020291	202029103	2011-06-01	2012-05-31	0	366	1	0	0	0	2	2	2	0	0	1	0	0	0
2020291	202029104	2011-06-01	2012-05-31	0	366	1	0	0	0	2	2	2	0	0	1	0	0	0
2020311	202031105	2011-06-01	2012-05-15	1	350	2	1	0	0	1	1	2	1	0	1	0	0	0
2020311	202031105	2012-05-16	2012-05-31	0	16	3	1	0	0	1	1	2	1	0	1	0	0	0
2020331	202033106	2011-06-01	2012-05-31	0	366	1	0	1	0	2	2	2	0	0	1	0	0	0
2020351	202035104	2011-06-01	2012-05-31	0	366	1	0	0	0	2	1	1	0	0	1	0	0	0
2020371	202037107	2011-06-01	2012-02-09	0	254	4	0	0	0	1	1	2	0	0	1	0	0	0
2020391	202039104	2011-06-01	2012-05-31	0	366	0	0	0	0	1	1	1	0	0	1	0	0	0
2020391	202039105	2012-04-16	2012-05-31	0	46	0	0	1	0	1	1	1	0	0	1	0	0	0
2020411	202041107	2011-06-01	2012-05-31	0	366	1	0	0	0	2	2	1	0	0	1	0	0	0
2020431	202043107	2011-06-01	2012-05-31	0	366	3	0	0	0	1	2	2	1	0	1	0	0	0
2020451	202045108	2011-06-01	2012-05-31	0	366	3	0	1	0	1	1	1	0	0	1	0	0	0
2020451	202045109	2011-06-01	2012-05-31	0	366	1	0	0	0	1	1	1	0	0	1	0	0	0
2020451	202045110	2012-02-28	2012-05-31	0	94	0	0	1	0	1	1	1	0	0	1	0	0	0
2020471	202047105	2011-06-01	2012-03-06	0	280	4	0	0	0	1	1	2	0	0	2	0	0	0
2020491	202049105	2011-06-13	2012-05-31	0	354	2	1	1	0	1	1	2	0	0	1	0	0	0
2020491	202049105	2011-06-01	2011-06-12	1	12	2	1	1	0	1	1	2	0	0	1	0	0	0
2020511	202051103	2011-06-01	2012-05-31	0	366	1	0	0	0	1	1	2	0	0	2	0	0	0
2020511	202051104	2011-09-26	2012-05-31	0	249	0	0	0	0	1	1	2	0	0	2	0	0	0
2020531	202053106	2011-06-01	2012-05-31	0	366	0	0	0	0	1	1	2	0	0	2	0	0	0
2020531	202053105	2011-06-01	2012-05-20	0	355	4	0	1	0	1	1	2	0	0	2	0	0	0
2020551	202055111	2011-06-01	2012-05-31	0	366	0	0	1	0	1	1	1	0	0	1	0	0	0
2020551	202055109	2011-06-01	2012-05-31	0	366	3	1	1	0	1	1	1	0	0	1	0	0	0
2020551	202055108	2011-06-01	2012-05-31	0	366	1	0	0	0	1	1	1	0	0	1	0	0	0
2020571	202057103	2011-06-01	2012-05-31	0	366	2	1	1	0	2	1	1	0	0	1	0	0	0
2020591	202059109	2012-02-14	2012-05-31	0	108	0	0	0	0	1	1	1	0	0	1	0	0	0
2020591	202059108	2011-06-01	2012-05-31	0	366	1	1	0	0	1	1	1	0	0	1	0	0	0
2020591	202059107	2011-06-01	2012-05-31	0	366	3	1	0	0	1	1	1	0	0	1	0	0	0
2020611	202061109	2011-06-01	2012-05-31	0	366	1	0	1	0	1	2	1	0	0	1	0	0	0
2020631	202063106	2011-06-01	2012-05-31	0	366	3	0	1	1	2	1	1	0	0	1	0	0	0
2020651	202065108	2011-06-01	2011-10-25	0	147	4	0	1	1	2	2	2	0	1	1	0	0	0
2020671	202067103	2011-06-01	2012-05-31	0	366	1	0	1	0	2	1	1	0	0	1	0	0	0
2020691	202069104	2011-12-09	2012-05-31	0	175	0	0	1	0	2	1	1	0	0	1	0	0	0
2020691	202069103	2011-06-01	2012-05-31	0	366	2	0	1	0	2	1	1	0	0	1	0	0	0
2020711	202071106	2011-06-01	2012-05-31	0	366	0	1	1	1	2	2	2	1	0	1	0	0	0
2020711	202071107	2012-05-09	2012-05-31	0	23	0	0	0	1	2	2	2	1	0	1	0	0	0
2020731	202073103	2011-06-01	2012-05-31	0	366	2	0	1	0	1	1	1	0	0	1	0	0	0
2020751	202075106	2011-06-01	2012-05-31	0	366	3	0	1	0	1	1	2	0	0	1	0	0	0
2020771	202077109	2011-06-01	2011-08-30	0	91	4	0	1	0	2	2	2	0	0	1	0	0	0
2020771	202077111	2011-06-01	2012-05-31	0	366	2	1	1	0	2	2	2	0	0	1	0	0	0
2020791	202079104	2011-06-01	2012-05-31	0	366	3	0	0	1	2	2	2	1	0	1	0	0	0
2020791	202079105	2011-06-01	2012-05-31	0	366	2	0	1	1	2	2	2	1	0	1	0	0	0
2020811	202081105	2011-06-01	2012-05-31	0	366	2	0	0	0	2	2	2	0	0	1	0	0	0
2020831	202083103	2011-06-01	2012-05-31	0	366	0	0	0	1	1	1	1	0	0	1	0	0	0
2020851	202085106	2011-06-01	2012-05-31	0	366	2	0	1	1	2	2	2	1	1	1	0	0	0
2020871	202087104	2011-06-01	2012-05-31	0	366	0	0	1	1	2	2	2	0	0	1	0	0	0
2020891	202089107	2011-06-01	2011-12-12	1	195	2		1	0	1	1	2	0	0	1	0	0	0
2020891	202089107	2012-03-13	2012-05-31	0	80	3		1	0	1	1	2	0	0	1	0	0	0
2020891	202089108	2011-06-01	2012-05-31	0	366	0	0	1	0	1	1	2	0	0	1	0	0	0
2020891	202089107	2011-12-13	2012-03-12	1	91	3		1	0	1	1	2	0	0	1	0	0	0
2020911	202091107	2011-06-01	2012-05-31	0	366	1	0	1	0	2	2	2	0	0	1	0	0	0
2020931	202093104	2011-06-01	2012-05-31	0	366	2	0	0	0	1	1	1	0	0	1	0	0	0
2020931	202093105	2011-12-26	2012-05-31	0	158	0	0	1	0	1	1	1	0	0	1	0	0	0
2020951	202095105	2011-06-01	2011-11-01	0	154	4	0	0	0	1	1	2	0	0	1	0	0	0
2020951	202095106	2011-06-01	2011-11-12	1	165	0	0	1	0	1	1	2	0	0	1	0	0	0
2020951	202095106	2011-11-13	2012-05-31	0	201	0	0	1	0	1	1	2	0	0	1	0	0	0
2020971	202097106	2011-06-01	2012-05-31	0	366	0	0	1	0	2	2	2	0	0	1	0	0	0
2020991	202099109	2011-06-01	2012-05-31	0	366	1	0	0	1	2	2	2	1	1	1	0	0	0
2020991	202099107	2011-06-01	2012-05-31	0	366	1	0	0	1	2	2	2	1	1	1	0	0	0
2020991	202099106	2011-06-01	2012-05-31	0	366	2	0	1	1	2	2	2	1	1	1	0	0	0
2020991	202099108	2011-06-01	2012-05-31	0	366	1	0	0	1	2	2	2	1	1	1	0	0	0
2021011	202101104	2011-06-01	2012-05-31	0	366	3	0	0	1	2	2	2	1	0	1	0	0	0
2021011	202101103	2011-06-01	2012-05-31	0	366	0	1	1	1	2	2	2	1	0	1	0	0	0
2021031	202103107	2012-04-12	2012-05-31	0	50	0	0	1	0	1	1	1	0	0	1	0	0	0
2021031	202103106	2011-06-01	2012-02-11	0	256	4	1	0	0	1	1	1	0	0	1	0	0	0
2021051	202105106	2011-06-01	2012-05-31	0	366	2	0	0	0	2	2	2	1	1	1	0	0	0
2021051	202105105	2011-06-01	2012-05-31	0	366	0	0	1	0	2	2	2	1	1	1	0	0	0
2021071	202107106	2011-06-01	2012-05-31	0	366	3	1	0	0	1	1	1	0	0	1	0	0	0
2021091	202109109	2012-05-07	2012-05-31	0	25	0	0	1	1	2	2	2	1	0	1	0	0	0
2021091	202109108	2011-06-01	2012-05-31	0	366	2	0	0	1	2	2	2	1	0	1	0	0	0
2021111	202111103	2011-06-01	2012-05-31	0	366	0	0	0	0	2	1	1	0	0	1	0	0	0
2021131	202113106	2011-06-01	2012-05-31	0	366	3	0	0	0	2	1	1	0	0	1	0	0	0
2021151	202115103	2011-10-20	2012-05-31	0	225	0	0	0	0	2	1	1	0	0	1	0	0	0
2021171	202117104	2011-06-01	2012-05-31	0	366	3	0	0	0	1	2	2	0	0	1	0	0	0
2021191	202119106	2011-06-01	2012-05-31	0	366	0	0	0	0	1	1	1	0	0	1	0	0	0
2021211	202121107	2012-01-13	2012-05-31	0	140	3	1	1	1	2	1	2	1	0	1	0	0	0
2021211	202121107	2011-06-01	2012-01-12	1	226	2	1	1	1	2	1	2	1	0	1	0	0	0
2021231	202123106	2011-06-01	2011-11-10	0	163	4	0	1	1	2	2	2	0	0	1	0	0	0
2021231	202123107	2011-06-01	2012-05-31	0	366	1	0	0	1	2	2	2	0	0	1	0	0	0
2021251	202125107	2011-10-14	2012-05-31	0	231	0	0	1	0	1	1	1	0	0	1	1	0	0
2021271	202127104	2012-02-17	2012-05-31	0	105	0	0	1	0	1	2	2	0	0	1	0	0	0
2021271	202127103	2011-06-01	2011-10-12	1	134	1	1	1	0	1	2	2	0	0	1	0	0	0
2021271	202127103	2011-10-13	2012-05-31	0	232	2	1	1	0	1	2	2	0	0	1	0	0	0
2021291	202129106	2012-03-12	2012-05-31	0	81	0	0	1	0	2	1	1	0	0	1	0	0	0
2021291	202129105	2011-06-01	2012-05-31	0	366	2	0	0	0	2	1	1	0	0	1	0	0	0
2021311	202131110	2011-06-01	2012-05-31	0	366	2	0	1	0	1	2	1	0	0	1	0	0	0
2021311	202131108	2012-04-13	2012-05-31	0	49	1	1	1	0	1	2	1	0	0	1	0	0	0
2021311	202131109	2011-06-01	2012-04-22	0	327	4	0	0	0	1	2	1	0	0	1	0	0	0
2021311	202131108	2011-06-01	2012-04-12	1	317	0	1	1	0	1	2	1	0	0	1	0	0	0
2021331	202133105	2011-08-08	2012-05-31	0	298	0	1	0	0	2	2	2	1	1	1	0	0	0
2021351	202135108	2011-06-01	2012-05-18	0	353	4	0	0	0	2	1	2	1	0	1	0	0	0
2021371	202137104	2011-06-01	2012-05-31	0	366	3	1	1	1	2	1	2	0	0	1	0	0	0
2021371	202137103	2011-06-01	2012-05-31	0	366	2	0	0	1	2	1	2	0	0	1	0	0	0
2021391	202139106	2011-06-01	2012-05-31	0	366	3	0	1	0	1	2	2	0	0	1	0	0	0
2021411	202141103	2011-06-01	2012-05-31	0	366	3	0	1	1	2	1	2	0	0	1	0	0	0
2021431	202143105	2012-03-26	2012-05-31	0	67	0	0	0	1	1	1	2	0	0	1	0	0	0
2021431	202143104	2011-06-01	2011-10-30	0	152	4	1	0	1	1	1	2	0	0	1	0	0	0
2021451	202145105	2011-06-01	2012-05-31	0	366	3	0	1	1	1	1	1	0	0	1	0	0	0
2021451	202145106	2011-06-01	2012-05-31	0	366	1	0	1	1	1	1	1	0	0	1	0	0	0
2021471	202147103	2011-06-01	2011-09-17	0	109	4	0	1	1	2	2	2	0	0	1	0	0	0
2021471	202147104	2011-06-01	2012-05-31	0	366	2	0	0	1	2	2	2	0	0	1	0	0	0
2021471	202147105	2012-02-14	2012-05-31	0	108	0	0	1	1	2	2	2	0	0	1	0	0	0
2021491	202149106	2011-06-01	2011-11-10	1	163	1	1	0	1	2	2	2	1	0	1	0	0	0
2021491	202149106	2011-11-11	2012-05-31	0	203	1	1	0	1	2	2	2	1	0	1	0	0	0
2021511	202151104	2011-06-01	2012-05-31	0	366	0	1	1	1	2	2	2	1	1	1	0	0	0
2021531	202153103	2011-06-01	2011-09-17	0	109	4	0	0	1	1	1	2	0	0	1	0	0	0
2021531	202153108	2012-02-01	2012-05-31	0	121	0	0	1	1	1	1	2	0	0	1	0	0	0
2021551	202155106	2011-06-01	2011-12-20	1	203	4	1	1	1	1	1	1	0	0	1	0	0	0
2021551	202155107	2011-09-16	2012-02-22	1	160	2	1	0	1	1	1	1	0	0	1	0	0	0
2021551	202155107	2011-06-01	2011-09-15	1	107	2	1	0	1	1	1	1	0	0	1	0	0	0
2021551	202155107	2012-02-23	2012-05-31	0	99	3	1	0	1	1	1	1	0	0	1	0	0	0
2021551	202155106	2012-01-03	2012-01-09	0	7	4	1	1	1	1	1	1	0	0	1	0	0	0
2021551	202155106	2011-12-21	2012-01-02	1	13	4	1	1	1	1	1	1	0	0	1	0	0	0
2021571	202157103	2011-06-01	2012-05-31	0	366	3	0	0	0	2	1	2	0	0	1	0	0	0
2021591	202159104	2011-12-01	2012-05-31	0	183	0	0	1	0	1	1	1	0	0	1	0	0	0
2021591	202159103	2011-06-01	2012-05-31	0	366	2	0	1	0	1	1	1	0	0	1	0	0	0
2021611	202161104	2011-06-01	2012-05-31	0	366	1	1	1	0	1	1	1	0	0	1	0	0	0
2021611	202161103	2011-06-01	2012-05-31	0	366	3	1	0	0	1	1	1	0	0	1	0	0	0
2021611	202161105	2012-01-13	2012-05-31	0	140	0	1	0	0	1	1	1	0	0	1	0	0	0
2021631	202163112	2011-12-10	2012-05-31	0	174	0	0	1	0	1	1	1	0	0	1	0	0	0
2021631	202163109	2011-06-01	2011-12-02	0	185	4	0	1	0	1	1	1	0	0	1	0	0	0
2021631	202163111	2011-06-01	2012-05-31	0	366	2	1	1	0	1	1	1	0	0	1	0	0	0
2021631	202163110	2011-06-01	2012-05-31	0	366	2	1	0	0	1	1	1	0	0	1	0	0	0
2021651	202165103	2011-06-01	2012-05-31	0	366	3	0	1	0	2	1	1	0	0	1	0	0	0
2021651	202165104	2011-06-01	2012-05-31	0	366	1	0	1	0	2	1	1	0	0	1	0	0	0
2021671	202167103	2011-06-01	2012-05-31	0	366	1	1	1	0	1	1	1	0	0	1	0	0	0
2021691	202169103	2011-06-01	2012-05-31	0	366	0	0	0	0	1	2	2	0	1	1	0	0	0
2030021	203002106	2011-06-01	2012-05-31	0	366	1	1	1	0	1	1	1	0	0	1	0	0	0
2030041	203004105	2011-06-01	2012-05-31	0	366	3	0	1	0	1	1	2	0	0	1	0	0	0
2030061	203006103	2011-06-01	2012-05-31	0	366	0	0	0	0	1	1	1	0	0	2	0	0	0
2030081	203008106	2011-06-01	2012-01-11	0	225	4	0	0	0	1	1	1	0	0	1	0	0	0
2030101	203010108	2011-06-01	2011-09-28	0	120	4	0	0	0	1	1	2	0	0	1	0	0	0
2030121	203012103	2011-06-01	2012-05-31	0	366	1	0	0	0	2	1	1	0	0	2	0	0	0
2030141	203014103	2011-06-01	2011-11-22	0	175	4	0	0	0	1	1	2	0	0	1	0	0	0
2030141	203014104	2011-12-05	2012-05-31	0	179	0	0	0	0	1	1	2	0	0	1	0	0	0
2030161	203016104	2011-06-01	2011-11-24	0	177	4	0	1	1	1	2	2	1	1	1	0	0	0
2030181	203018108	2012-03-13	2012-05-31	0	80	4	1	1	0	2	2	2	0	1	1	0	0	0
2030181	203018108	2011-06-01	2012-03-12	1	286	3	1	1	0	2	2	2	0	1	1	0	0	0
2030201	203020107	2011-06-01	2012-05-31	0	366	1	0	1	0	1	2	2	0	0	1	0	0	0
2030221	203022105	2011-06-01	2012-05-31	0	366	2	0	0	0	1	1	2	0	0	1	0	0	0
2030241	203024104	2011-06-13	2012-05-31	0	354	1	1	1	0	1	1	2	0	0	1	0	0	0
2030241	203024103	2011-06-01	2012-05-31	0	366	2	0	1	0	1	1	2	0	0	1	0	0	0
2030241	203024104	2011-06-01	2011-06-12	1	12	1	1	1	0	1	1	2	0	0	1	0	0	0
2030261	203026105	2011-06-01	2012-05-31	0	366	3	1	1	0	1	1	2	0	0	1	0	0	0
2030261	203026106	2012-03-13	2012-05-31	0	80	1	0	0	0	1	1	2	0	0	1	0	0	0
2030261	203026106	2011-06-01	2012-03-12	1	286	0	0	0	0	1	1	2	0	0	1	0	0	0
2030281	203028108	2011-06-01	2012-05-31	0	366	2	0	1	1	2	2	2	1	1	1	0	0	0
2030301	203030103	2011-06-01	2012-05-31	0	366	1	0	1	1	2	2	2	0	0	1	0	0	0
2030301	203030104	2011-06-01	2012-05-31	0	366	0	0	0	1	2	2	2	0	0	1	0	0	0
2030321	203032105	2011-06-01	2012-05-31	0	366	2	0	0	0	1	1	2	0	0	1	0	0	0
2030321	203032106	2011-06-01	2012-05-31	0	366	0	0	1	0	1	1	2	0	0	1	0	0	0
2030341	203034103	2011-06-01	2012-02-29	0	274	4	0	0	0	1	2	2	0	0	1	0	0	0
2030361	203036103	2011-06-01	2012-05-31	0	366	0	0	1	0	2	1	2	0	0	1	0	0	0
2030381	203038103	2011-06-01	2012-05-31	0	366	2	0	1	0	1	1	1	0	0	1	0	0	0
2030381	203038104	2011-06-01	2012-05-31	0	366	0	0	0	0	1	1	1	0	0	1	0	0	0
2030401	203040102	2011-11-30	2012-05-31	0	184	0	0	1	0	1	1	1	0	0	1	0	0	0
2030421	203042107	2011-06-01	2012-05-31	0	366	2	1	1	0	1	2	2	0	0	1	0	0	0
2030441	203044103	2011-06-01	2012-05-31	0	366	3	0	1	0	1	2	1	0	0	1	0	0	0
2030441	203044104	2011-06-01	2012-05-31	0	366	1	0	0	0	1	2	1	0	0	1	0	0	0
2030461	203046104	2011-06-01	2012-05-31	0	366	0	0	0	0	1	2	1	0	0	1	0	0	0
2030461	203046103	2011-06-01	2012-05-31	0	366	2	1	1	0	1	2	1	0	0	1	0	0	0
2030481	203048103	2011-06-01	2012-05-31	0	366	0	0	1	0	2	2	2	0	0	1	0	0	0
2030501	203050104	2011-06-01	2012-05-31	0	366	0	0	0	0	1	1	1	0	0	1	0	0	0
2030501	203050103	2011-06-01	2012-05-31	0	366	2	0	0	0	1	1	1	0	0	1	0	0	0
2030521	203052107	2011-06-01	2012-05-31	0	366	3	0	1	0	1	1	2	0	0	1	0	0	0
2030541	203054105	2012-04-26	2012-05-31	0	36	0	0	1	1	2	2	2	1	0	1	0	0	0
2030541	203054104	2011-06-01	2012-05-31	0	366	2	0	0	1	2	2	2	1	0	1	0	0	0
2030561	203056102	2011-06-01	2012-05-31	0	366	2	0	1	1	2	2	2	0	1	1	0	0	0
2030561	203056103	2011-06-01	2012-05-31	0	366	1	0	1	1	2	2	2	0	1	1	0	0	0
2030581	203058105	2011-06-01	2012-04-27	0	332	4	0	0	0	1	2	1	0	0	1	0	1	1
2030601	203060103	2011-06-01	2011-08-19	0	80	4	0	1	0	2	2	1	0	0	1	0	0	0
2030621	203062103	2011-06-01	2012-05-31	0	366	1	0	1	0	1	1	1	0	0	1	0	0	0
2030621	203062102	2011-06-01	2011-10-31	0	153	4	0	0	0	1	1	1	0	0	1	0	0	0
2030641	203064104	2011-06-01	2012-05-31	0	366	1	0	0	0	2	1	2	0	0	1	0	0	0
2030641	203064103	2011-06-01	2012-05-31	0	366	3	0	1	0	2	1	2	0	0	1	0	0	0
2040011	204001103	2012-05-23	2012-05-31	0	9	0	0	1	0	2	2	2	0	1	1	0	0	0
2040021	204002103	2011-10-30	2012-05-31	0	215	0	0	0	1	2	2	2	1	0	1	0	0	0
2040031	204003102	2011-06-01	2012-05-26	0	361	4	0	0	1	2	2	2	1	1	1	0	0	0
2040041	204004103	2012-01-06	2012-05-31	0	147	0	0	1	1	2	2	2	1	0	1	0	0	0
2040051	204005103	2011-11-28	2012-05-31	0	186	0	0	0	1	2	2	2	1	1	1	0	0	0
2040051	204005104	2011-06-01	2012-05-31	0	366	3	0	0	1	2	2	2	1	1	1	0	0	0
2040061	204006103	2011-06-01	2012-05-31	0	366	2	0	1	1	2	2	2	1	0	1	0	0	0
2040071	204007102	2011-06-01	2012-05-31	0	366	0	0	0	0	2	1	2	0	0	1	0	0	0
2040071	204007107	2011-06-01	2012-05-31	0	366	0	0	1	0	2	1	2	0	0	1	0	0	0
2040081	204008105	2011-06-01	2011-08-12	1	73	1	0	1	1	2	2	2	0	0	1	0	0	0
2040081	204008105	2011-08-13	2012-05-31	0	293	1	0	1	1	2	2	2	0	0	1	0	0	0
2040081	204008102	2011-06-01	2012-05-31	0	366	3	0	0	1	2	2	2	0	0	1	0	0	0
2040091	204009103	2011-06-01	2012-03-28	1	302	3	1	1	1	2	2	2	1	1	1	0	0	0
2040091	204009103	2012-03-29	2012-05-31	0	64	4	1	1	1	2	2	2	1	1	1	0	0	0
2040111	204011110	2011-06-01	2012-05-31	0	366	3	0	1	0	1	1	2	0	0	1	0	0	0
2040111	204011111	2011-06-01	2012-05-31	0	366	3	0	0	0	1	1	2	0	0	1	0	0	0
2040121	204012103	2011-06-01	2012-05-31	0	366	3	0	1	1	2	1	1	0	0	1	0	0	0
2040131	204013104	2011-06-01	2012-01-05	0	219	4	1	0	1	2	2	2	1	1	1	0	0	0
2040141	204014105	2011-06-01	2012-05-31	0	366	2	1	0	0	2	2	2	1	1	1	0	0	0
2040151	204015110	2011-06-01	2012-05-31	0	366	3	1	0	0	1	2	2	0	0	1	0	0	0
2040161	204016105	2011-06-01	2012-05-31	0	366	1	1	0	0	1	1	2	0	0	1	0	0	0
2040161	204016106	2011-07-19	2012-05-31	0	318	0	0	0	0	1	1	2	0	0	1	0	0	0
2040171	204017103	2011-06-01	2012-05-31	0	366	0	0	0	0	2	2	2	0	0	1	0	0	0
2040181	204018107	2011-06-01	2012-05-31	0	366	0	0	0	0	2	2	1	0	0	1	0	0	0
2040181	204018106	2011-06-01	2012-05-31	0	366	2	0	0	0	2	2	1	0	0	1	0	0	0
2040181	204018105	2011-06-01	2012-05-31	0	366	3	1	1	0	2	2	1	0	0	1	0	0	0
2040191	204019109	2011-06-01	2012-05-31	0	366	1	0	0	1	2	1	2	1	0	1	1	0	0
2040201	204020105	2011-06-01	2012-05-31	0	366	1	0	1	1	2	2	2	1	0	1	0	0	0
2040211	204021104	2012-05-29	2012-05-31	0	3	0	0	0	0	2	1	2	0	0	1	0	0	0
2040211	204021103	2011-06-01	2012-05-31	0	366	2	0	1	0	2	1	2	0	0	1	0	0	0
2040221	204022102	2011-06-01	2012-05-31	0	366	1	0	0	1	2	2	2	1	0	1	0	0	0
2040231	204023103	2011-06-01	2012-05-31	0	366	2	0	1	0	2	1	2	0	0	1	0	0	0
2040241	204024103	2011-06-01	2012-05-31	0	366	2	0	0	1	1	2	1	0	0	1	0	0	0
2040251	204025107	2011-06-01	2012-05-31	0	366	2	0	1	1	2	2	2	1	1	1	0	0	0
2040251	204025108	2011-06-01	2012-05-31	0	366	1	0	0	1	2	2	2	1	1	1	0	0	0
2040261	204026103	2011-06-01	2012-05-31	0	366	1	1	0	0	2	1	2	0	0	1	0	0	0
2040261	204026102	2011-06-01	2012-05-31	0	366	3	1	0	0	2	1	2	0	0	1	0	0	0
2040271	204027105	2011-06-01	2012-05-31	0	366	2	0	1	1	2	2	1	1	0	1	0	0	0
2040281	204028103	2011-11-11	2012-05-31	0	203	0	0	0	0	2	1	2	0	0	1	0	0	0
2040281	204028102	2011-06-01	2012-05-31	0	366	3	0	1	0	2	1	2	0	0	1	0	0	0
2040291	204029107	2011-06-01	2012-05-31	0	366	3	0	1	0	2	1	2	0	0	1	0	0	0
2040301	204030104	2011-07-20	2012-05-31	0	317	0	0	1	0	2	1	1	0	0	1	0	0	0
2040311	204031103	2011-06-01	2012-05-31	0	366	3	0	1	0	2	1	1	0	0	1	0	0	0
2040311	204031105	2012-04-18	2012-05-31	0	44	0	0	1	0	2	1	1	0	0	1	0	0	0
2040311	204031104	2011-06-01	2012-05-31	0	366	1	0	1	0	2	1	1	0	0	1	0	0	0
2040321	204032107	2011-06-01	2012-05-31	0	366	1	0	1	0	1	1	1	0	0	1	0	0	0
2040331	204033105	2011-06-01	2012-05-31	0	366	3	0	0	0	1	1	2	0	0	1	0	0	0
2040341	204034104	2011-06-01	2012-05-31	0	366	1	1	0	1	2	1	1	1	0	1	0	0	0
2040351	204035105	2011-09-16	2012-05-31	0	259	0	0	0	0	2	1	1	0	0	1	0	0	0
2040351	204035104	2011-06-01	2012-05-31	0	366	2	0	1	0	2	1	1	0	0	1	0	0	0
2040361	204036106	2011-06-01	2012-05-31	0	366	0	0	0	0	1	1	1	0	0	1	0	0	0
2040361	204036105	2011-06-01	2012-05-31	0	366	3	1	0	0	1	1	1	0	0	1	0	0	0
2040371	204037106	2011-06-01	2012-05-31	0	366	2	0	0	1	2	2	2	1	0	1	0	0	0
2040381	204038106	2011-06-01	2012-05-31	0	366	0	0	1	1	1	1	1	0	0	1	0	0	0
2040381	204038105	2011-06-01	2012-05-31	0	366	0	0	1	1	1	1	1	0	0	1	0	0	0
2040391	204039104	2011-06-01	2012-05-31	0	366	2	0	1	0	1	1	1	0	0	1	0	0	0
2040401	204040107	2011-06-01	2012-01-06	0	220	4	0	0	0	1	1	2	0	0	1	0	0	0
2040401	204040108	2011-12-01	2012-05-31	0	183	0	0	0	0	1	1	2	0	0	1	0	0	0
2040421	204042106	2011-06-01	2012-05-31	0	366	3	0	1	0	1	1	1	0	0	1	0	0	0
2040421	204042107	2011-06-01	2012-05-31	0	366	0	0	1	0	1	1	1	0	0	1	0	0	0
2040431	204043104	2011-06-01	2012-05-31	0	366	1	0	0	0	2	1	2	0	0	1	0	0	0
2040431	204043103	2011-06-01	2012-05-31	0	366	3	0	1	0	2	1	2	0	0	1	0	0	0
2040441	204044105	2011-06-01	2012-04-18	0	323	4	1	1	0	1	1	1	0	0	1	0	0	0
2040451	204045108	2011-06-01	2012-03-08	0	282	4	1	1	0	1	1	2	0	0	1	0	0	0
2040461	204046102	2011-06-01	2012-05-31	0	366	1	0	0	1	2	2	2	1	0	1	0	0	0
2040471	204047104	2011-06-01	2012-05-31	0	366	2	0	0	0	1	1	1	0	0	1	0	0	0
2040481	204048103	2011-06-01	2012-05-31	0	366	1	0	0	1	2	2	2	0	0	1	0	0	0
2040481	204048104	2012-01-21	2012-05-31	0	132	0	1	1	1	2	2	2	0	0	1	0	0	0
2040491	204049105	2011-06-01	2012-05-31	0	366	3	0	0	0	1	1	1	0	0	1	0	0	0
2040491	204049106	2011-06-01	2012-05-31	0	366	0	0	0	0	1	1	1	0	0	1	0	0	0
2040501	204050106	2011-06-01	2012-05-31	0	366	1	0	1	0	1	1	1	0	0	1	0	0	0
2040511	204051104	2011-06-01	2012-05-31	0	366	1	0	1	1	2	2	2	0	0	1	0	0	0
2040511	204051103	2011-06-01	2011-12-31	0	214	4	1	0	1	2	2	2	0	0	1	0	0	0
2040511	204051105	2011-06-01	2012-05-31	0	366	0	0	0	1	2	2	2	0	0	1	0	0	0
2040521	204052107	2011-06-01	2012-05-31	0	366	2	0	1	1	1	2	2	1	1	1	0	0	0
2040541	204054104	2011-12-13	2012-02-20	0	70	4	1	1	0	2	1	2	0	0	1	0	0	0
2040541	204054104	2011-06-01	2011-12-12	1	195	4	1	1	0	2	1	2	0	0	1	0	0	0
2040551	204055105	2011-06-01	2012-05-31	0	366	1	0	1	0	1	1	2	0	0	1	0	0	0
2040561	204056103	2011-07-15	2012-05-31	0	322	0	0	0	0	2	1	1	0	0	1	0
2040571	204057107	2011-11-08	2012-05-31	0	206	0	0	1	0	2	1	2	0	0	1	0
2040581	204058105	2011-06-01	2012-05-31	0	366	1	0	1	0	1	1	2	0	0	1	0	0	0
2040591	204059103	2011-06-01	2012-05-31	0	366	3	0	0	0	2	2	2	0	0	1	0	0	0
2040601	204060106	2011-06-01	2012-05-31	0	366	3	0	1	0	2	2	2	1	0	2	0	1	0
2040611	204061105	2011-06-01	2012-04-05	0	310	4	0	1	0	1	1	2	0	0	1	0	0	0
2040621	204062108	2011-06-01	2012-05-31	0	366	1	0	0	1	1	2	1	0	0	2	0	1	0
2040631	204063104	2011-12-20	2012-05-31	0	164	0	0	0	1	1	2	2	0	1	1	0	0	0
2040631	204063103	2011-06-01	2012-05-31	0	366	2	0	0	1	1	2	2	0	1	1	0	0	0
2040641	204064105	2011-06-01	2012-05-31	0	366	1	0	0	1	1	2	2	1	0	1	0	0	0
2040651	204065108	2011-06-01	2012-05-31	0	366	3	1	0	1	1	2	2	1	0	1	0	0	0
2040661	204066104	2012-04-13	2012-05-31	0	49	0	0	1	0	1	1	1	0	0	1	0	0	0
2040661	204066103	2011-06-01	2012-05-31	0	366	2	0	0	0	1	1	1	0	0	1	0	0	0
2040671	204067106	2011-06-01	2012-05-31	0	366	3	0	0	0	1	1	2	1	0	1	0	0	0
2040681	204068103	2011-06-01	2012-05-31	0	366	1	0	0	0	2	1	1	0	0	1	0	0	0
2040681	204068104	2011-06-01	2012-05-31	0	366	0	0	0	0	2	1	1	0	0	1	0	0	0
2040691	204069103	2011-08-24	2012-05-31	0	282	0	0	1	0	2	2	2	0	0	1	0	0	0
2040691	204069109	2011-09-27	2012-05-31	0	248	0	0	0	0	2	2	2	0	0	1	0	0	0
2040691	204069106	2011-07-17	2012-05-31	0	320	0	0	0	0	2	2	2	0	0	1	0	0	0
2040701	204070106	2011-06-01	2011-11-07	0	160	4	0	1	0	2	2	2	0	0	1	0	1	0
2040701	204070107	2011-06-01	2012-05-31	0	366	0	0	1	0	2	2	2	0	0	1	0	1	0
2040711	204071105	2011-06-01	2012-05-31	0	366	0	0	0	0	1	1	2	0	0	1	0	1	0
2040721	204072103	2011-06-01	2012-05-31	0	366	2	0	1	0	1	1	1	0	0	1	0	1	0
2040721	204072104	2011-12-13	2012-05-31	0	171	0	0	0	0	1	1	1	0	0	1	0	1	0
2040731	204073103	2011-06-01	2012-05-31	0	366	0	0	1	0	1	1	1	0	0	1	0	0	0
2040741	204074104	2011-10-28	2012-05-31	0	217	0	0	0	0	1	1	1	0	0	1	0	0	0
2040741	204074103	2011-06-01	2012-05-31	0	366	1	0	0	0	1	1	1	0	0	1	0	0	0
2040751	204075104	2011-06-01	2012-05-31	0	366	0	0	0	0	2	1	2	0	0	1	0	0	0
2040751	204075103	2011-06-01	2012-05-31	0	366	3	0	1	0	2	1	2	0	0	1	0	0	0
2040761	204076105	2011-06-01	2012-05-31	0	366	2	1	1	1	1	1	1	0	0	1	0	0	0
2040771	204077103	2011-06-01	2012-05-31	0	366	0	0	0	1	2	2	2	0	0	1	0	0	0
2040781	204078104	2011-06-01	2012-05-31	0	366	1	0	0	0	2	1	1	0	0	1	0	0	0
2040781	204078103	2011-06-01	2012-05-31	0	366	3	0	0	0	2	1	1	0	0	1	0	0	0
2040791	204079104	2011-06-01	2012-05-31	0	366	0	0	0	0	2	2	2	0	0	1	0	0	0
2040801	204080105	2011-06-01	2012-05-31	0	366	3	0	0	0	1	2	2	0	0	1	0	0	0
2040811	204081107	2011-06-01	2012-05-31	0	366	1	0	0	0	2	2	2	1	0	1	0	0	0
2040811	204081103	2011-06-01	2012-01-08	0	222	4	0	0	0	2	2	2	1	0	1	0	0	0
2040811	204081105	2012-04-02	2012-05-31	0	60	0	0	1	0	2	2	2	1	0	1	0	0	0
2040821	204082104	2011-06-01	2012-05-31	0	366	2	0	1	0	1	2	2	0	0	1	0	0	0
2040821	204082105	2011-06-01	2012-05-31	0	366	0	0	0	0	1	2	2	0	0	1	1	0	0
2040831	204083102	2011-06-01	2012-05-31	0	366	3	0	1	0	2	2	2	1	1	1	0	0	0
2040831	204083103	2012-03-03	2012-05-31	0	90	0	0	1	0	2	2	2	1	1	1	0	0	0
2040841	204084108	2011-06-01	2012-05-31	0	366	2	0	0	0	2	2	2	0	0	1	0	0	0
2040841	204084107	2011-06-01	2011-12-04	0	187	4	0	1	0	2	2	2	0	0	1	0	0	0
2040851	204085103	2011-06-01	2012-05-31	0	366	3	0	0	0	1	2	2	1	0	1	0	0	0
2040851	204085104	2011-06-01	2012-05-31	0	366	1	0	1	0	1	2	2	1	0	1	0	0	0
2040861	204086105	2011-06-01	2012-05-31	0	366	2	0	1	0	2	2	2	0	0	1	0	0	0
2040861	204086106	2011-06-01	2012-05-31	0	366	0	0	1	0	2	2	2	0	0	1	0	0	0
2040871	204087104	2011-06-01	2012-05-31	0	366	0	1	0	1	2	2	2	1	1	1	0	0	0
2040881	204088102	2011-06-01	2012-05-31	0	366	1	0	0	0	2	2	2	0	0	1	0	0	0
2040891	204089105	2012-05-19	2012-05-31	0	13	0	0	0	1	2	2	2	0	1	1	0	0	0
2040901	204090106	2011-06-01	2012-05-31	0	366	0	0	0	0	1	2	2	0	0	1	0	0	0
2040901	204090105	2011-06-01	2011-10-12	0	134	4	0	0	0	1	2	2	0	0	1	0	0	0
2040911	204091106	2011-11-20	2012-05-31	0	194	0	0	0	0	1	2	2	0	0	1	0	0	0
2040911	204091112	2011-06-01	2012-05-31	0	366	3	0	0	0	1	2	2	0	0	1	0	0	0
2040911	204091105	2011-06-01	2011-12-29	0	212	4	1	1	0	1	2	2	0	0	1	0	0	0
2040921	204092104	2011-06-01	2012-05-31	0	366	0	0	0	0	1	2	2	0	0	1	1	0	0
2040931	204093104	2011-06-01	2011-12-12	1	195	1	0	0	0	2	1	1	0	0	1	0	0	0
2040931	204093104	2011-12-13	2012-05-31	0	171	1	0	0	0	2	1	1	0	0	1	0	0	0
2040941	204094104	2011-06-01	2012-02-03	0	248	4	0	1	0	1	2	1	0	0	1	0	0	0
2040951	204095104	2011-06-01	2012-05-31	0	366	1	0	0	1	2	2	2	1	1	1	0	0	0
2040951	204095103	2011-06-01	2012-05-31	0	366	2	0	1	1	2	2	2	1	1	1	0	0	0
2040961	204096108	2011-06-01	2012-05-31	0	366	2	1	1	0	2	2	2	1	1	1	0	0	0
2040971	204097102	2011-06-01	2012-05-31	0	366	0	0	1	0	2	2	2	0	0	1	0	0	0
2040981	204098106	2011-06-01	2012-05-31	0	366	3	0	1	0	2	2	1	0	0	1	0	0	0
2040981	204098107	2011-06-01	2012-05-31	0	366	2	0	1	0	2	2	1	0	0	1	0	0	0
2050021	205002105	2011-06-01	2012-05-31	0	366	3	0	0	0	1	1	2	0	0	1	0	0	0
2050041	205004109	2011-06-01	2012-05-31	0	366	2	0	1	0	1	1	2	1	0	1	0	0	0
2050041	205004106	2011-06-01	2012-05-31	0	366	0	0	1	0	1	1	2	1	0	1	0	0	0
2050061	205006109	2011-06-01	2012-05-31	0	366	0	0	1	0	1	1	2	0	0	1	0	0	0
2050061	205006108	2011-06-01	2012-05-31	0	366	3	0	0	0	1	1	2	0	0	1	0	0	0
2050081	205008107	2011-06-01	2012-05-31	0	366	2	0	0	0	1	2	2	0	1	1	1	0	0
2050081	205008106	2011-06-01	2012-02-10	0	255	4	0	0	0	1	2	2	0	1	1	0	0	0
2050101	205010109	2011-06-01	2012-05-31	0	366	0	0	1	1	1	2	2	1	0	1	1	0	0
2050101	205010104	2011-09-19	2012-05-31	0	256	0	0	0	1	1	2	2	1	0	1	0	0	0
2050101	205010103	2011-06-01	2012-04-20	0	325	4	1	1	1	1	2	2	1	0	1	0	0	0
2050121	205012103	2011-11-07	2012-05-31	0	207	0	0	1	0	2	2	2	0	0	1	0	0	0
2050141	205014103	2011-06-01	2012-05-31	0	366	0	1	0	1	2	2	2	1	1	1	0	0	0
2050161	205016105	2011-06-01	2012-05-31	0	366	0	0	0	1	2	2	2	1	0	1	0	0	0
2050181	205018103	2011-06-01	2012-05-31	0	366	0	0	1	0	1	1	1	0	0	1	0	0	0
2050201	205020106	2011-06-01	2012-05-31	0	366	3	0	1	1	2	2	2	0	0	1	0	0	0
2050221	205022105	2011-06-01	2012-05-31	0	366	3	0	1	1	2	2	2	1	0	1	0	0	0
2050241	205024103	2012-01-09	2012-05-31	0	144	0	1	0	0	1	2	2	1	1	1	0	0	0
2050241	205024102	2011-06-01	2012-05-31	0	366	3	1	0	0	1	2	2	1	1	1	0	0	0
2050261	205026105	2011-06-01	2012-05-31	0	366	3	0	0	0	1	1	1	0	0	1	0	0	0
2050261	205026106	2011-06-01	2012-05-31	0	366	2	0	1	0	1	1	1	0	0	1	0	0	0
2050281	205028111	2011-06-01	2012-05-31	0	366	2	1	1	0	2	2	2	0	0	1	0	0	0
2050301	205030104	2011-06-01	2012-05-31	0	366	3	0	0	1	2	2	2	0	0	1	0	0	0
2050301	205030105	2011-06-01	2012-05-31	0	366	0	0	0	1	2	2	2	0	0	1	0	0	0
2050321	205032104	2011-06-01	2012-05-31	0	366	1	1	1	1	2	2	2	1	1	1	0	0	0
2050321	205032103	2011-06-01	2011-10-23	0	145	4	0	0	1	2	2	2	1	1	1	0	0	0
2050341	205034105	2011-09-14	2012-05-31	0	261	0	0	0	0	2	1	1	0	0	1	0	0	0
2050341	205034103	2011-06-01	2011-09-21	0	113	4	0	0	0	2	1	1	0	0	1	0	0	0
2050341	205034104	2011-06-01	2012-05-31	0	366	2	0	1	0	2	1	1	0	0	1	0	0	0
2050381	205038107	2011-07-22	2012-05-31	0	315	0	0	0	0	2	1	2	0	0	1	0	0	0
2050391	205039104	2011-06-01	2012-05-31	0	366	3	0	1	0	1	2	2	0	0	1	0	1	0
2050401	205040105	2011-06-01	2012-05-31	0	366	1	0	0	1	1	1	2	0	0	1	0	1	0
2050421	205042108	2011-06-01	2012-05-31	0	366	1	1	1	0	1	2	2	0	1	1	0	1	0
2050441	205044104	2011-06-01	2012-05-31	0	366	0	0	1	0	1	1	1	0	0	1	0	1	0
2050441	205044103	2011-06-01	2011-09-18	0	110	4	0	0	0	1	1	1	0	0	1	0	1	0
2050461	205046104	2011-06-01	2012-05-31	0	366	3	0	1	1	2	1	2	1	0	1	0	1	0
2050481	205048105	2011-06-01	2011-10-19	0	141	4	0	1	0	2	2	2	0	0	1	0	1	0
2050501	205050110	2012-05-10	2012-05-31	0	22	0	0	0	0	2	1	2	0	1	1	0	1	0
2050501	205050102	2011-06-01	2012-05-31	0	366	1	0	1	0	2	1	2	0	1	1	0	1	0
2050521	205052104	2011-06-01	2012-05-31	0	366	0	0	0	1	2	1	2	1	1	1	0	1	0
2050541	205054104	2011-06-01	2012-05-31	0	366	0	0	1	1	2	2	2	1	0	1	0	1	0
2050561	205056105	2011-06-01	2012-05-31	0	366	3	1	0	0	1	2	2	0	0	1	0	1	0
2050581	205058105	2011-06-01	2012-05-31	0	366	0	1	1	0	2	2	2	1	1	1	0	1	0
2050601	205060105	2011-06-01	2012-05-31	0	366	0	0	1	0	2	2	2	1	0	1	0	1	0
2050621	205062103	2011-06-01	2012-05-31	0	366	2	1	1	1	1	1	1	0	0	1	0	1	0
2050621	205062104	2011-07-04	2012-05-31	0	333	0	0	1	1	1	1	1	0	0	1	0	1	0
2050641	205064103	2011-06-01	2012-05-31	0	366	3	0	1	0	2	1	1	0	0	1	0	0	0
2050641	205064104	2011-06-01	2012-05-31	0	366	1	0	1	0	2	1	1	0	0	1	0	0	0
2050661	205066104	2012-04-25	2012-05-31	0	37	0	0	0	0	1	1	1	0	0	1	0	1	0
2050661	205066103	2011-06-01	2012-05-31	0	366	0	0	1	0	1	1	1	0	0	1	0	1	0
2050681	205068105	2011-06-01	2012-05-31	0	366	2	1	0	0	1	1	2	0	0	1	0	1	0
2050701	205070103	2012-02-10	2012-05-31	0	112	0	0	0	0	1	1	2	0	0	1	0	1	0
2050721	205072105	2011-06-01	2012-05-31	0	366	0	0	0	0	1	1	1	0	0	1	0	1	0
2050741	205074107	2011-06-01	2012-05-31	0	366	3	0	0	0	1	1	2	0	0	1	0	1	0
2050761	205076103	2011-06-01	2012-05-31	0	366	2	0	1	0	1	2	2	0	0	1	0	1	0
2050761	205076110	2011-06-01	2012-05-31	0	366	3	0	0	0	1	2	2	0	0	1	0	1	0
2050781	205078103	2011-06-01	2012-04-01	0	306	4	0	1	0	2	1	2	1	0	1	0	1	0
2050781	205078104	2011-06-01	2012-05-31	0	366	1	0	1	0	2	1	2	1	0	1	0	1	0
2050801	205080105	2011-06-01	2011-11-12	0	165	4	1	1	1	2	2	2	0	0	1	0	1	0
2050801	205080106	2011-06-01	2012-05-31	0	366	1	0	0	1	2	2	2	0	0	1	0	1	0
2050821	205082110	2011-07-08	2012-05-31	0	329	0	0	0	1	2	2	2	1	1	1	0	1	0
2050821	205082109	2011-06-01	2012-05-31	0	366	3	0	0	1	2	2	2	1	1	1	0	1	0
2050841	205084107	2011-06-01	2012-05-31	0	366	3	0	0	1	1	2	2	0	0	1	0	1	0
2050841	205084108	2011-11-09	2012-05-31	0	205	0	0	0	1	1	2	2	0	0	1	0	1	0
2050881	205088109	2011-11-10	2012-05-31	0	204	0	0	1	0	1	1	2	0	0	1	0	1	0
2050881	205088108	2011-06-01	2012-05-31	0	366	2	0	1	0	1	1	2	0	0	1	0	1	0
2050881	205088107	2011-06-01	2012-05-31	0	366	3	0	1	0	1	1	2	0	0	1	0	1	0
2050901	205090108	2011-06-01	2012-05-31	0	366	1	1	1	1	1	1	1	1	0	1	0	1	0
2050901	205090109	2011-06-01	2012-05-31	0	366	0	0	0	1	1	1	1	1	0	1	0	1	0
2050911	205091103	2011-06-01	2012-05-31	0	366	3	0	0	1	1	2	2	0	0	1	0	1	0
2050911	205091104	2011-06-01	2012-05-31	0	366	1	1	1	1	1	2	2	0	0	1	0	1	0
2050921	205092103	2011-06-01	2012-05-31	0	366	0	0	0	0	1	2	2	1	1	1	0	1	0
2060011	206001104	2011-06-01	2012-05-31	0	366	1	0	0	0	1	2	2	0	0	1	0	1	0
2060031	206003105	2011-06-01	2012-05-31	0	366	0	0	1	0	2	1	1	0	0	1	0	1	0
2060031	206003104	2011-06-01	2012-05-31	0	366	2	0	1	0	2	1	1	0	0	1	0	1	0
2060031	206003103	2011-06-01	2012-03-19	0	293	4	0	1	0	2	1	1	0	0	1	0	1	0
2060051	206005105	2011-06-01	2011-08-06	0	67	4	0	0	0	1	1	2	0	0	1	0	1	0
2060051	206005106	2011-06-01	2012-05-31	0	366	1	0	0	0	1	1	2	0	0	1	0	1	0
2060071	206007104	2011-06-01	2012-05-31	0	366	3	0	1	0	1	1	1	0	0	1	0	1	0
2060071	206007105	2011-06-01	2012-05-31	0	366	0	0	0	0	1	1	1	0	0	1	0	1	0
2060091	206009105	2011-06-01	2012-05-31	0	366	3	0	1	0	2	1	2	0	0	1	1	1	0
2060111	206011106	2011-06-01	2012-05-31	0	366	0	0	1	0	1	1	2	0	0	1	0	1	0
2060131	206013113	2011-09-27	2012-05-31	0	248	0	0	1	0	2	2	2	1	0	1	0	1	0
2060131	206013111	2011-06-01	2012-05-31	0	366	2	0	1	0	2	2	2	1	0	1	0	1	0
2060151	206015102	2011-06-01	2012-05-31	0	366	2	1	0	1	2	1	1	0	0	1	0	1	0
2060151	206015103	2011-06-01	2012-05-31	0	366	0	0	0	1	2	1	1	0	0	1	0	1	0
2060171	206017104	2011-06-01	2012-05-31	0	366	3	0	0	1	2	2	2	0	0	1	0	1	0
2060171	206017105	2011-06-01	2012-05-31	0	366	1	0	1	1	2	2	2	0	0	1	0	1	0
2060191	206019106	2011-06-01	2012-05-31	0	366	3		0	0	1	1	2	0	0	1	0	1	0
2060211	206021107	2011-06-01	2012-05-31	0	366	3	0	1	0	2	2	2	0	0	1	0	1	0
2060211	206021109	2011-06-01	2012-05-31	0	366	0	0	1	0	2	2	2	0	0	1	0	1	0
2060211	206021108	2011-06-01	2012-05-31	0	366	2	0	1	0	2	2	2	0	0	1	0	1	0
2060231	206023105	2011-07-18	2012-05-31	0	319	0		1	0	1	2	2	0	0	2	0	1	0
2060231	206023104	2011-06-01	2012-05-31	0	366	0	0	1	0	1	2	2	0	0	2	0	1	0
2060251	206025110	2011-06-01	2012-05-31	0	366	3	0	0	1	1	1	2	0	0	1	0	1	0
2060271	206027106	2011-06-01	2012-04-21	0	326	4	0	0	1	1	1	2	0	0	1	0	1	0
2060271	206027107	2011-06-01	2012-05-31	0	366	0	1	0	1	1	1	2	0	0	1	0	1	0
2060291	206029103	2011-06-01	2012-05-31	0	366	1	1	1	1	2	1	1	0	0	1	0	1	0
2060311	206031107	2011-06-01	2012-05-31	0	366	2	0	0	1	1	1	1	0	0	1	0	1	0
2060331	206033103	2011-06-01	2012-05-31	0	366	3	0	1	0	2	2	2	0	0	1	0	1	0
2060331	206033105	2011-07-31	2012-05-31	0	306	0	0	0	0	2	2	2	0	0	1	0	1	0
2060331	206033104	2011-06-01	2012-05-31	0	366	1	0	1	0	2	2	2	0	0	1	0	1	0
2060351	206035103	2011-06-01	2012-05-31	0	366	1	1	1	1	1	2	2	1	0	2	0	1	0
2060371	206037107	2011-06-01	2012-05-16	0	351	4	0	1	1	1	1	1	0	0	1	0	1	0
2060371	206037108	2011-06-01	2012-05-31	0	366	0	0	0	1	1	1	1	0	0	1	0	1	0
2060391	206039106	2011-06-01	2012-05-31	0	366	3	1	1	1	1	1	1	0	0	1	0	1	0
2060411	206041106	2011-06-01	2011-09-07	0	99	4	0	1	0	1	2	2	0	0	1	0	0	0
2060431	206043108	2011-06-01	2012-05-31	0	366	0	1	1	1	1	2	2	1	1	1	0	0	0
2060451	206045102	2011-06-01	2011-09-25	0	117	4	0	1	0	1	2	2	1	0	1	0	0	0
2060451	206045105	2011-06-01	2012-05-31	0	366	1	0	0	0	1	2	2	1	0	1	0	0	0
2060471	206047106	2011-06-01	2012-05-31	0	366	3	0	0	0	1	1	1	0	0	1	0	0	0
2060491	206049106	2011-06-01	2012-05-31	0	366	1	0	0	0	1	1	1	0	0	1	0	0	0
2060511	206051107	2011-06-01	2012-05-31	0	366	0	0	0	0	2	2	1	0	0	1	0	0	0
2060531	206053106	2011-06-01	2012-05-31	0	366	3	0	1	1	2	1	1	0	0	1	0	0	0
2060531	206053107	2011-06-01	2012-05-31	0	366	0	0	1	1	2	1	1	0	0	1	0	0	0
2060551	206055108	2011-06-01	2012-05-31	0	366	2	0	1	0	2	2	2	0	0	1	0	1	0
2060571	206057108	2011-07-25	2012-05-31	0	312	0	0	1	0	1	1	1	0	0	1	0	0	0
2060571	206057107	2011-06-01	2012-05-31	0	366	2	0	0	0	1	1	1	0	0	1	0	0	0
2060571	206057106	2011-06-01	2011-11-26	0	179	4	0	0	0	1	1	1	0	0	1	0	0	0
2060591	206059108	2011-06-01	2012-05-31	0	366	2	0	1	1	1	1	2	0	0	1	0	0	0
2060611	206061107	2011-06-01	2012-05-31	0	366	2	1	1	1	2	2	2	1	0	1	0	0	0
2060611	206061106	2011-06-01	2011-10-09	0	131	4	0	1	1	2	2	2	1	0	1	0	0	0
2060631	206063105	2011-06-01	2012-05-31	0	366	3	0	1	1	1	1	2	0	0	1	0	0	0
3010021	301002106	2011-06-01	2012-05-31	0	366	3	0	1	0	1	1	2	0	0	1	0	1	0
3010041	301004106	2011-06-01	2012-05-31	0	366	2	0	0	0	1	1	2	0	0	1	0	1	0
3010041	301004107	2012-04-10	2012-05-31	0	52	0	0	0	0	1	1	2	0	0	1	0	1	0
3010061	301006106	2011-06-01	2012-05-31	0	366	2	1	0	0	1	2	2	0	0	1	0	1	0
3010061	301006105	2011-06-01	2011-09-06	0	98	4	1	1	0	1	2	2	0	0	1	0	1	0
3010061	301006107	2011-06-01	2012-05-31	0	366	0	1	1	0	1	2	2	0	0	1	0	1	0
3010081	301008106	2011-06-01	2012-05-31	0	366	1	1	1	0	1	2	1	0	0	1	0	1	0
3010101	301010110	2011-06-01	2012-05-31	0	366	0	0	0	1	1	2	2	0	0	1	0	1	0
3010121	301012104	2011-06-01	2012-05-31	0	366	2	1	0	0	1	1	2	0	0	1	0	1	0
3010141	301014103	2011-06-01	2011-10-21	1	143	1	1	0	0	1	1	1	0	0	1	0	1	0
3010141	301014103	2011-10-22	2012-05-31	0	223	2	1	0	0	1	1	1	0	0	1	0	1	0
3010161	301016105	2011-06-01	2012-05-31	0	366	1	0	0	1	1	2	2	0	0	1	0	1	0
3010181	301018104	2011-10-21	2012-05-31	0	224	0	0	1	0	1	1	1	0	0	1	0	1	0
3010181	301018104	2011-06-12	2011-10-20	1	131	0	0	1	0	1	1	1	0	0	1	0	1	0
3010201	301020103	2011-06-01	2012-05-31	0	366	1	0	0	0	2	1	2	0	0	1	0	1	0
3010221	301022104	2011-06-01	2012-05-31	0	366	1	1	1	0	1	1	1	0	0	1	0	1	0
3010221	301022105	2011-06-01	2011-07-09	0	39	4	0	0	0	1	1	1	0	0	1	0	1	0
3010221	301022103	2011-06-01	2012-05-31	0	366	3	0	0	0	1	1	1	0	0	1	0	1	0
3010241	301024107	2011-06-01	2012-05-31	0	366	0	0	0	0	1	2	1	0	0	1	0	1	0
3010241	301024106	2012-02-13	2012-03-12	1	29	3	1	1	0	1	2	1	0	0	1	0	1	0
3010241	301024105	2011-10-13	2012-05-31	0	232	4	1	1	0	1	2	1	0	0	1	0	1	0
3010241	301024106	2012-03-13	2012-05-31	0	80	3	1	1	0	1	2	1	0	0	1	0	1	0
3010241	301024106	2011-06-01	2012-02-12	1	257	2	1	1	0	1	2	1	0	0	1	0	1	0
3010241	301024105	2011-06-01	2011-10-12	1	134	3	1	1	0	1	2	1	0	0	1	0	1	0
3010261	301026108	2011-06-01	2012-05-31	0	366	3	1	0	0	1	1	1	0	0	1	0	1	0
3010281	301028107	2011-06-01	2011-08-06	0	67	4	0	0	0	1	2	1	0	0	1	0	1	0
3010281	301028108	2011-06-01	2012-05-31	0	366	2	0	1	0	1	2	1	0	0	1	0	1	0
3010301	301030106	2012-02-13	2012-05-31	0	109	0	1	1	0	1	1	1	0	0	1	0	1	0
3010301	301030105	2011-06-01	2012-05-31	0	366	2	0	0	0	1	1	1	0	0	1	0	1	0
3010301	301030106	2011-09-16	2012-02-12	1	150	0	1	1	0	1	1	1	0	0	1	0	1	0
3010321	301032106	2011-06-01	2012-03-24	0	298	4	1	0	0	1	1	1	0	0	1	0	1	0
3010341	301034103	2011-06-01	2012-01-18	1	232	0	0	1	0	1	1	1	0	0	1	0	1	0
3010341	301034103	2012-01-19	2012-05-31	0	134	1	0	1	0	1	1	1	0	0	1	0	1	0
3010361	301036108	2011-06-01	2012-05-31	0	366	3	0	1	0	1	1	1	0	0	1	0	1	0
3010381	301038105	2011-06-01	2012-05-31	0	366	3	0	0	0	2	2	1	0	0	1	0	1	0
3010401	301040105	2011-06-01	2012-05-31	0	366	2	1	1	0	2	2	1	0	0	1	0	1	0
3010421	301042105	2011-06-01	2012-05-31	0	366	3	1	1	0	2	2	2	0	0	1	0	1	0
3010441	301044104	2011-06-01	2012-05-31	0	366	3	0	1	0	2	2	2	1	1	1	0	1	0
3010461	301046104	2011-06-01	2012-04-01	0	306	4	0	0	0	1	1	1	0	0	1	0	1	0
3010461	301046105	2011-06-01	2012-05-31	0	366	0	0	0	0	1	1	1	0	0	1	0	1	0
3010481	301048107	2012-02-27	2012-05-31	0	95	0	0	1	0	1	1	1	0	0	1	0	1	0
3010481	301048106	2011-06-01	2012-05-31	0	366	1	0	1	0	1	1	1	0	0	1	0	1	0
3010501	301050108	2011-06-01	2011-12-17	0	200	4	0	1	0	1	1	2	0	0	2	0	1	1
3010521	301052104	2011-06-01	2011-11-14	0	167	4	0	1	0	1	1	1	0	0	1	0	1	0
3010521	301052105	2011-06-01	2012-05-31	0	366	2	0	0	0	1	1	1	0	0	1	0	1	0
3010541	301054105	2011-06-01	2012-05-31	0	366	0		1	0	1	2	2	0	0	1	0	1	0
3010561	301056107	2011-06-01	2012-05-31	0	366	1	1	0	1	2	2	2	0	0	1	0	1	0
3010581	301058106	2011-08-31	2012-05-31	0	275	0	0	0	0	2	2	2	1	0	1	0	1	0
3010581	301058105	2011-06-01	2011-07-17	0	47	4	0	0	0	2	2	2	1	0	1	0	1	0
3010601	301060108	2011-06-27	2012-05-31	0	340	0	0	0	0	1	2	1	0	0	1	0	1	0
3010621	301062106	2011-06-01	2012-04-15	0	320	4	0	0	0	1	1	2	0	0	1	0	1	0
3010621	301062107	2011-06-01	2012-05-31	0	366	0	0	1	0	1	1	2	0	0	1	0	1	0
3010641	301064107	2011-06-01	2012-05-31	0	366	3	0	0	0	1	2	2	1	0	1	0	1	0
3010641	301064106	2011-06-01	2011-07-07	0	37	4	0	1	0	1	2	2	1	0	1	0	1	0
3010661	301066108	2011-06-01	2012-05-31	0	366	2	0	0	0	1	1	1	0	0	1	0	1	0
3010661	301066109	2011-10-14	2012-05-31	0	231	0	0	0	0	1	1	1	0	0	1	0	1	0
3010681	301068104	2011-06-01	2012-05-31	0	366	2	0	0	1	2	2	2	0	0	1	0	1	0
3010701	301070104	2011-06-11	2012-05-31	0	356	0	0	0	0	1	2	1	1	1	1	0	1	0
3010701	301070103	2011-06-01	2012-05-31	0	366	3	0	0	0	1	2	1	1	1	1	0	1	0
3010721	301072109	2011-06-01	2012-05-31	0	366	1	1	0	0	1	2	1	0	0	1	0	1	0
3010721	301072107	2011-06-01	2011-09-19	0	111	4	0	1	0	1	2	1	0	0	1	0	1	0
3010721	301072110	2012-05-27	2012-05-31	0	5	0	0	1	0	1	2	1	0	0	1	0	1	0
3010721	301072108	2011-06-01	2012-05-31	0	366	3	1	1	0	1	2	1	0	0	1	0	1	0
3010741	301074105	2011-12-01	2012-05-31	0	183	0	0	1	0	1	2	2	0	0	1	0	1	0
3010741	301074104	2011-06-01	2012-05-31	0	366	1	0	0	0	1	2	2	0	0	1	0	1	0
3010741	301074103	2011-06-01	2012-05-31	0	366	3	0	1	0	1	2	2	0	0	1	0	1	0
3010761	301076108	2011-08-06	2012-05-31	0	300	0	0	0	1	2	2	2	1	0	1	0	1	0
3010801	301080106	2011-09-16	2012-05-31	0	259	0	0	0	1	1	2	2	0	0	1	0	1	0
3010801	301080105	2011-06-01	2012-05-31	0	366	3	1	1	1	1	2	2	0	0	1	0	1	0
3010801	301080104	2011-07-15	2012-05-31	0	322	0	1	1	1	1	2	2	0	0	1	0	1	0
3010821	301082107	2011-06-01	2012-05-31	0	366	3	0	1	0	2	1	2	1	0	1	0	1	0
3010841	301084106	2011-06-01	2012-05-24	0	359	4	0	1	0	2	2	2	0	0	1	0	1	0
3010861	301086106	2011-06-01	2012-05-31	0	366	1	0	1	0	2	2	2	0	0	1	0	1	0
3010861	301086105	2011-06-01	2012-05-31	0	366	2	0	0	0	2	2	2	0	0	1	0	1	0
3010881	301088105	2011-12-28	2012-05-31	0	156	0	0	0	1	1	2	2	0	0	1	0	1	0
3010881	301088104	2011-06-01	2012-05-31	0	366	3	0	1	1	1	2	2	0	0	1	0	1	0
3010901	301090103	2011-06-01	2012-02-07	0	252	4	0	0	0	1	2	2	0	0	1	0	1	0
3010901	301090104	2011-06-01	2012-05-31	0	366	1	0	1	0	1	2	2	0	0	1	0	1	0
3010921	301092107	2011-06-01	2012-05-31	0	366	0	0	1	0	1	2	2	1	0	1	0	1	0
3010941	301094110	2011-06-01	2012-05-31	0	366	3	0	0	0	2	2	1	1	0	1	0	1	0
3010961	301096106	2011-06-01	2012-05-31	0	366	1	1	0	1	2	2	2	0	1	1	0	1	0
3010961	301096105	2011-06-01	2011-10-26	0	148	4	1	0	1	2	2	2	0	1	1	0	1	0
3010981	301098107	2011-06-01	2012-05-31	0	366	3	0	1	1	1	1	1	0	0	1	0	1	0
3011001	301100106	2012-04-04	2012-05-31	0	58	0	0	1	0	1	2	1	0	0	1	0	1	1
3011001	301100105	2011-06-01	2012-05-31	0	366	2	0	0	0	1	2	1	0	0	1	0	1	1
3011001	301100104	2011-06-01	2012-02-19	0	264	4	1	1	0	1	2	1	0	0	1	0	1	1
3011021	301102105	2011-06-01	2012-05-31	0	366	3	0	1	0	1	1	1	0	0	1	0	1	1
3011021	301102106	2011-07-07	2012-05-31	0	330	0	0	0	0	1	1	1	0	0	1	0	1	1
3011041	301104104	2011-06-01	2011-12-15	1	198	3	1	0	0	1	2	2	0	0	1	1	1	0
3011041	301104103	2012-03-26	2012-05-31	0	67	0	0	1	0	1	2	2	0	0	1	0	1	0
3011041	301104105	2011-06-01	2012-05-31	0	366	1	1	0	0	1	2	2	0	0	1	0	1	0
3011041	301104104	2011-12-16	2012-05-31	0	168	3	1	0	0	1	2	2	0	0	1	1	1	0
3011061	301106105	2011-06-01	2012-05-31	0	366	2	0	0	0	1	1	1	0	0	1	0	1	0
3011081	301108104	2011-06-01	2012-05-31	0	366	0	1	0	0	1	1	1	0	0	1	0	1	0
3011081	301108103	2011-06-01	2012-05-31	0	366	3	1	1	0	1	1	1	0	0	1	0	1	0
3011101	301110103	2011-06-01	2012-05-31	0	366	2	0	0	0	1	1	2	0	0	1	0	1	0
3011121	301112105	2011-06-01	2012-05-31	0	366	1	1	1	0	1	1	1	0	0	1	0	1	1
3011141	301114104	2011-06-01	2012-05-31	0	366	2	0	1	1	2	2	2	1	1	1	0	1	0
3011161	301116105	2011-06-01	2012-05-31	0	366	1	1	0	1	2	2	2	1	0	1	0	1	0
3011161	301116104	2011-06-01	2012-05-31	0	366	2	1	1	1	2	2	2	1	0	1	0	1	0
3011181	301118102	2011-06-01	2012-05-31	0	366	1	0	0	0	1	2	2	0	0	1	0	1	0
3011181	301118109	2011-06-01	2011-12-06	0	189	4	0	1	0	1	2	2	0	0	1	0	1	0
3011201	301120105	2011-06-01	2012-05-31	0	366	2	0	0	1	1	2	2	1	0	1	0	1	0
3011201	301120104	2011-06-01	2012-05-31	0	366	3	0	0	1	1	2	2	1	0	1	0	1	0
3011201	301120106	2011-10-18	2012-05-31	0	227	0	0	0	1	1	2	2	1	0	1	0	1	0
3011221	301122104	2011-11-15	2012-05-31	0	199	0	0	0	1	1	2	2	1	0	1	0	1	0
3011241	301124104	2011-06-01	2012-05-31	0	366	3	0	1	0	1	2	1	0	1	1	0	1	0
3011261	301126112	2011-06-01	2012-05-31	0	366	2	0	1	0	2	1	1	0	0	1	0	1	0
3011261	301126103	2011-10-22	2012-05-31	0	223	0	0	1	0	2	1	1	0	0	1	0	1	0
3011261	301126113	2011-06-01	2012-05-31	0	366	0	0	0	0	2	1	1	0	0	1	0	1	0
3011281	301128107	2012-05-16	2012-05-31	0	16	2	1	1	0	1	2	1	0	0	1	0	1	0
3011281	301128107	2011-06-01	2011-11-12	1	165	1	1	1	0	1	2	1	0	0	1	0	1	0
3011281	301128107	2011-11-13	2012-05-15	1	185	2	1	1	0	1	2	1	0	0	1	0	1	0
3011301	301130114	2011-06-01	2012-04-27	1	332	1	1	1	1	1	1	1	0	0	1	0	1	0
3011301	301130113	2011-06-01	2012-05-31	0	366	3	0	1	1	1	1	1	0	0	1	0	1	0
3011301	301130114	2012-04-28	2012-05-31	0	34	2	1	1	1	1	1	1	0	0	1	0	1	0
3011321	301132107	2011-09-21	2012-05-31	0	254	0	0	1	0	2	2	1	0	0	1	0	1	1
3011321	301132106	2011-06-01	2012-05-31	0	366	1	0	1	0	2	2	1	0	0	1	0	1	1
3011341	301134109	2011-06-01	2012-05-31	0	366	3	0	0	0	1	1	1	0	0	1	0	1	0
3011361	301136103	2011-06-01	2012-05-31	0	366	3	0	1	0	1	1	1	0	0	1	0	1	0
3011361	301136104	2011-06-01	2012-05-31	0	366	0	0	0	0	1	1	1	0	0	1	0	1	0
3011381	301138106	2011-06-01	2012-05-31	0	366	0	0	0	0	1	2	2	0	0	1	0	1	0
3011381	301138105	2011-06-01	2012-05-31	0	366	1	0	1	0	1	2	2	0	0	1	0	1	0
3011401	301140107	2011-06-01	2012-05-31	0	366	2	0	1	0	1	2	2	0	0	1	0	1	0
3011401	301140109	2011-06-01	2012-05-31	0	366	0	0	1	0	1	2	2	0	0	1	0	1	0
3011401	301140108	2011-06-01	2012-05-31	0	366	1	0	0	0	1	2	2	0	0	1	0	1	0
3011401	301140106	2011-06-01	2011-06-24	0	24	4	0	1	0	1	2	2	0	0	1	0	1	0
3011421	301142103	2011-06-01	2012-05-31	0	366	3	0	1	0	1	1	1	0	0	1	0	1	0
3011441	301144104	2011-06-01	2012-05-31	0	366	1	0	1	1	2	2	2	1	1	1	0	1	0
3011461	301146107	2012-02-16	2012-05-31	0	106	2	1	1	0	1	2	2	0	0	1	0	1	0
3011461	301146108	2012-05-19	2012-05-31	0	13	0	0	1	0	1	2	2	0	0	1	0	1	0
3011461	301146107	2011-06-01	2012-02-15	1	260	1	1	1	0	1	2	2	0	0	1	0	1	0
3011461	301146106	2011-06-01	2011-10-11	0	133	4	0	0	0	1	2	2	0	0	1	0	1	0
3011481	301148105	2011-06-01	2012-05-31	0	366	2	0	0	0	1	2	2	0	0	1	0	1	0
3011501	301150103	2011-06-01	2012-05-31	0	366	1	1	1	0	1	2	2	1	0	1	0	1	0
3011521	301152104	2012-02-12	2012-05-31	0	110	0	0	1	0	1	1	1	0	0	1	0	1	0
3011521	301152103	2011-06-01	2012-05-31	0	366	2	1	0	0	1	1	1	0	0	1	0	1	0
3011541	301154106	2012-05-19	2012-05-31	0	13	0	0	1	0	1	1	2	0	0	2	0	1	1
3011541	301154105	2011-06-01	2012-05-31	0	366	3	0	1	0	1	1	2	0	0	2	0	1	1
3011561	301156104	2011-06-01	2012-05-31	0	366	1	0	0	0	1	1	1	0	0	1	0	1	1
3011561	301156103	2011-06-01	2012-04-27	0	332	4	0	0	0	1	1	1	0	0	1	0	1	1
3011581	301158104	2011-06-01	2012-05-31	0	366	2	1	1	1	1	1	1	0	0	1	0	1	1
3011581	301158106	2011-06-01	2012-05-31	0	366	0	0	0	1	1	1	1	0	0	1	0	1	1
3011581	301158103	2011-06-01	2012-05-26	0	361	4	0	1	1	1	1	1	0	0	1	0	1	1
3011581	301158105	2011-06-01	2012-05-31	0	366	2	1	1	1	1	1	1	0	0	1	0	1	1
3011601	301160104	2011-06-01	2012-05-31	0	366	1	0	1	0	1	1	1	0	0	1	0	1	1
3011601	301160103	2011-06-01	2012-03-05	0	279	4	0	1	0	1	1	1	0	0	1	0	1	1
3011621	301162103	2011-06-01	2012-05-31	0	366	2	0	1	0	1	1	1	0	0	1	0
3011621	301162104	2011-06-01	2012-05-31	0	366	1	0	0	0	1	1	1	0	0	1	0
3011641	301164104	2011-06-01	2012-05-31	0	366	3	0	0	0	1	2	1	0	0	1	0	1	1
3011661	301166103	2011-06-01	2012-05-31	0	366	1	0	1	0	2	1	1	0	0	1	0	1	0
3011681	301168104	2011-06-01	2011-12-12	1	195	2	1	1	0	1	1	1	0	0	1	0	1	1
3011681	301168104	2011-12-13	2012-01-12	1	31	3	1	1	0	1	1	1	0	0	1	0	1	1
3011681	301168104	2012-01-13	2012-05-31	0	140	3	1	1	0	1	1	1	0	0	1	0	1	1
3011681	301168105	2011-06-01	2012-05-31	0	366	0	0	1	0	1	1	1	0	0	1	0	1	1
3011681	301168103	2011-06-01	2011-07-25	0	55	4	1	1	0	1	1	1	0	0	1	0	1	1
3011701	301170109	2011-06-01	2011-12-12	0	195	4	0	1	1	1	2	2	1	1	1	0	1	0
3011701	301170110	2011-06-01	2012-05-31	0	366	1	0	1	1	1	2	2	1	1	1	0	1	0
3011721	301172107	2011-06-01	2012-05-31	0	366	0	0	0	0	1	2	1	0	0	1	0	1	0
3011741	301174107	2011-06-01	2012-05-31	0	366	0	0	1	0	1	1	1	0	0	1	0	1	0
3011741	301174106	2011-06-01	2012-05-31	0	366	3	0	0	0	1	1	1	0	0	1	0	1	0
3011761	301176107	2011-11-28	2012-05-31	0	186	0	1	0	0	1	1	1	0	0	1	0	1	0
3011761	301176106	2011-06-01	2012-05-31	0	366	3	1	0	0	1	1	1	0	0	1	0	1	0
3011781	301178103	2011-06-01	2012-05-13	0	348	4	1	0	0	1	1	2	1	1	1	0	1	0
3011801	301180106	2011-10-04	2012-05-31	0	241	0	0	1	0	1	2	1	0	0	1	0	1	0
3011801	301180104	2011-06-01	2012-05-31	0	366	2	0	1	0	1	2	1	0	0	1	0	1	0
3011801	301180105	2011-06-01	2012-05-31	0	366	1	0	0	0	1	2	1	0	0	1	0	1	0
3011821	301182104	2011-12-12	2012-05-31	0	172	0	0	1	0	1	1	1	0	0	1	0	1	0
3011821	301182103	2011-06-01	2012-05-31	0	366	3	0	0	0	1	1	1	0	0	1	0	1	0
3011841	301184103	2011-06-01	2012-05-31	0	366	3	0	1	0	1	2	1	0	0	1	0	1	0
3011861	301186104	2011-06-01	2012-05-31	0	366	0	0	1	0	2	2	2	0	0	1	0	1	0
3011861	301186111	2011-06-01	2012-05-31	0	366	0	0	1	0	2	2	2	0	0	1	0	1	0
3011861	301186112	2012-05-20	2012-05-31	0	12	0	0	0	0	2	2	2	0	0	1	0	1	0
3011861	301186103	2011-06-01	2012-05-31	0	366	1	0	0	0	2	2	2	0	0	1	0	1	0
3020011	302001106	2011-12-27	2012-05-12	1	138	0	0	1	0	1	1	1	0	0	1	0	1	1
3020011	302001106	2012-05-13	2012-05-31	0	19	0	0	1	0	1	1	1	0	0	1	0	1	1
3020011	302001101	2011-06-01	2012-05-31	0	366	3	0		0	1	1	1	0	0	1	0	1	1
3020011	302001105	2011-06-01	2012-05-31	0	366	1	0	0	0	1	1	1	0	0	1	0	1	1
3020011	302001104	2011-06-01	2012-05-31	0	366	3	0	1	0	1	1	1	0	0	1	0	1	1
3020031	302003104	2011-06-01	2012-04-22	0	327	4	1	1	0	1	1	1	0	0	1	0	1	1
3020051	302005106	2011-06-01	2012-05-31	0	366	4	0	0	0	1	1	1	0	0	1	0	1	1
3020051	302005107	2011-06-01	2012-05-31	0	366	2	0	1	0	1	1	1	0	0	1	0	1	1
3020071	302007103	2011-11-13	2012-05-31	0	201	0	1	0	0	1	1	1	0	0	1	0	1	1
3020071	302007103	2011-06-23	2011-11-12	1	143	0	1	0	0	1	1	1	0	0	1	0	1	1
3020091	302009105	2011-06-01	2012-05-31	0	366	2	1	0	0	2	1	1	0	0	2	0	1	1
3020091	302009104	2011-06-01	2012-05-31	0	366	3	1	0	0	2	1	1	0	0	2	0	1	1
3020111	302011104	2011-06-01	2012-02-28	0	273	4	0	1	0	1	1	1	0	0	1	0	1	1
3020131	302013105	2011-06-01	2012-05-31	0	366	2	0	0	0	1	1	1	0	0	1	0	1	1
3020131	302013106	2012-02-07	2012-05-31	0	115	0	1	1	0	1	1	1	0	0	1	0	1	1
3020131	302013104	2011-06-01	2012-05-31	0	366	3	0	1	0	1	1	1	0	0	1	0	1	1
3020151	302015103	2011-06-01	2012-05-31	0	366	3	0	1	0	1	1	1	0	0	1	0	1	1
3020171	302017104	2011-06-01	2012-05-31	0	366	2	1	0	0	1	1	1	0	0	1	0	1	1
3020171	302017105	2011-07-05	2012-05-12	1	313	0	1	0	0	1	1	1	0	0	1	0	1	1
3020171	302017105	2012-05-13	2012-05-31	0	19	0	1	0	0	1	1	1	0	0	1	0	1	1
3020191	302019104	2011-06-01	2012-05-31	0	366	2	1	0	0	1	1	1	0	0	1	0	1	1
3020211	302021105	2012-03-25	2012-05-31	0	68	0	1	1	0	1	2	2	0	0	1	0	1	0
3020211	302021104	2011-06-01	2012-05-31	0	366	1	1	0	0	1	2	2	0	0	1	0	1	0
3020231	302023103	2011-06-01	2012-05-31	0	366	1	0	1	0	2	2	1	0	0	1	0	1	0
3020231	302023104	2011-10-09	2012-05-31	0	236	0	0	0	0	2	2	1	0	0	1	0	1	0
3020251	302025107	2011-06-01	2011-08-07	0	68	4	0	1	0	1	1	1	0	0	1	0	1	0
3020251	302025108	2011-06-01	2012-05-31	0	366	1	0	0	0	1	1	1	0	0	1	0	1	0
3020271	302027103	2011-06-01	2012-05-31	0	366	2	0	0	0	1	1	1	0	0	1	0	1	0
3020271	302027104	2011-06-01	2012-05-31	0	366	0	0	0	0	1	1	1	0	0	1	0	1	0
3020291	302029103	2011-06-01	2012-05-31	0	366	2	0	0	1	2	1	2	0	0	1	0	1	0
3020311	302031105	2011-06-01	2012-05-04	0	339	4	0	0	1	2	2	2	0	0	1	0	1	0
3020331	302033106	2012-01-13	2012-05-31	0	140	3	1	1	1	2	2	2	1	0	1	0	1	0
3020331	302033106	2011-11-13	2012-01-12	1	61	3	1	1	1	2	2	2	1	0	1	0	1	0
3020331	302033106	2011-06-01	2011-11-12	1	165	2	1	1	1	2	2	2	1	0	1	0	1	0
3020351	302035102	2011-06-01	2011-08-25	0	86	4	0	0	0	2	2	1	1	0	1	0	1	0
3020351	302035103	2011-06-01	2012-05-31	0	366	2	0	1	0	2	2	1	1	0	1	0	1	0
3020371	302037103	2011-06-01	2012-05-31	0	366	2	0	0	1	1	1	1	0	0	1	0	1	0
3020371	302037104	2011-06-01	2012-05-31	0	366	0	0	1	1	1	1	1	0	0	1	0	1	0
3020391	302039103	2011-06-01	2012-05-31	0	366	3	0	1	0	2	1	2	0	0	1	0	1	0
3020411	302041104	2012-05-15	2012-05-31	0	17	0	0	1	0	1	2	2	0	0	1	0	1	0
3020411	302041103	2011-06-01	2012-05-31	0	366	3	0	1	0	1	2	2	0	0	1	0	1	0
3020431	302043105	2012-05-11	2012-05-31	0	21	0	0	0	0	1	2	1	0	0	1	0	1	0
3020451	302045104	2011-10-13	2012-05-31	0	232	0	0	0	0	2	2	2	1	1	1	0	1	0
3020451	302045103	2011-06-01	2012-05-31	0	366	1	0	0	0	2	2	2	1	1	1	0	1	0
3020471	302047105	2011-06-01	2012-05-31	0	366	3	0	0	0	1	2	1	0	0	1	0	1	0
3020471	302047106	2011-06-01	2012-05-31	0	366	0	0	0	0	1	2	1	0	0	1	0	1	0
3020491	302049102	2011-06-01	2012-05-31	0	366	2	0	0	0	2	2	2	0	0	2	0	1	0
3020511	302051106	2012-05-12	2012-05-31	0	20	0	0	1	0	1	2	2	0	0	2	0	1	0
3020531	302053103	2011-06-01	2012-05-31	0	366	0	0	1	0	2	1	1	0	0	2	0	1	0
3020531	302053102	2011-06-01	2012-05-31	0	366	3	0	1	0	2	1	1	0	0	2	0	1	0
3020531	302053104	2011-06-21	2012-05-31	0	346	0	0	0	0	2	1	1	0	0	2	0	1	0
3020551	302055108	2011-06-01	2012-05-31	0	366	0	0	0	0	1	2	2	1	0	2	1	1	0
3020571	302057105	2011-06-01	2012-05-31	0	366	0	0	0	1	2	2	2	0	0	2	0	1	0
3020591	302059105	2011-06-01	2011-07-12	1	42	3	1	0	0	1	1	1	0	1	1	0	1	0
3020591	302059105	2011-07-13	2011-12-12	1	153	3	1	0	0	1	1	1	0	1	1	0	1	0
3020591	302059105	2011-12-13	2012-05-31	0	171	4	1	0	0	1	1	1	0	1	1	0	1	0
3020591	302059106	2011-06-01	2012-05-31	0	366	1	1	0	0	1	1	1	0	1	1	0	1	0
3020621	302062106	2011-06-01	2012-05-31	0	366	3	0	0	0	1	2	2	0	0	2	0	1	0
3020621	302062108	2011-06-01	2012-05-31	0	366	0	0	0	0	1	2	2	0	0	2	0	1	0
3020621	302062107	2011-06-01	2012-05-31	0	366	2	0	0	0	1	2	2	0	0	2	0	1	0
3020631	302063104	2011-06-01	2012-05-31	0	366	2	0	0	0	1	2	2	0	0	2	0	1	0
3020631	302063105	2011-06-01	2012-05-31	0	366	0	0	0	0	1	2	2	0	0	2	0	1	0
3020651	302065103	2011-06-01	2012-05-31	0	366	2	0	0	1	2	2	2	1	0	1	0	1	0
3020671	302067105	2011-06-01	2011-12-09	1	192	1	0	0	0	1	2	2	0	0	2	0	1	0
3020671	302067104	2011-06-01	2012-05-31	0	366	2	0	1	0	1	2	2	0	0	2	0	1	0
3020671	302067105	2011-12-10	2012-05-31	0	174	1	0	0	0	1	2	2	0	0	2	0	1	0
3020691	302069106	2011-06-01	2012-05-31	0	366	0	0	1	0	1	2	1	0	0	1	0	1	0
3020711	302071104	2011-06-01	2012-05-31	0	366	3	0	0	0	2	2	2	0	0	1	0	1	0
3020731	302073103	2011-06-01	2012-05-31	0	366	2	0	0	1	2	2	2	1	0	1	0	1	0
3020731	302073104	2011-12-06	2012-05-31	0	178	0	0	0	1	2	2	2	1	0	1	0	1	0
3020751	302075108	2011-06-01	2012-05-31	0	366	1	0	1	0	1	2	2	0	0	1	0	1	0
3020751	302075107	2011-06-01	2011-09-26	0	118	4	0	1	0	1	2	2	0	0	1	0	1	0
3020771	302077103	2011-06-01	2012-05-31	0	366	2	0	0	0	2	2	1	0	0	1	0	1	0
3020791	302079107	2011-06-01	2012-05-31	0	366	2	0	1	0	1	1	2	0	0	1	0	1	0
3020811	302081104	2011-06-01	2012-05-09	0	344	4	0	1	0	1	2	2	0	0	1	0	1	0
3020831	302083106	2011-06-07	2012-05-31	0	360	0	0	1	0	1	2	2	1	0	1	0	1	0
3020851	302085104	2011-06-01	2012-05-31	0	366	2	0	0	0	2	2	2	0	0	1	0	1	0
3020871	302087106	2011-06-01	2012-05-31	0	366	0	0	1	0	1	2	2	0	0	1	0	1	0
3020891	302089104	2011-06-01	2012-05-31	0	366	2	0	0	0	1	2	2	0	0	1	0	1	0
3020891	302089105	2011-06-01	2012-05-31	0	366	3	0	1	0	1	2	2	0	0	1	0	1	0
3020891	302089106	2011-09-22	2012-05-31	0	253	0	0	0	0	1	2	2	0	0	1	0	1	0
3020911	302091103	2011-06-01	2012-05-31	0	366	0	0	1	0	1	1	1	0	0	2	0	1	0
3020931	302093103	2011-06-01	2012-05-31	0	366	3	0	0	0	1	2	2	0	0	1	0	1	0
3020951	302095104	2011-06-01	2012-05-31	0	366	2	0	0	0	1	2	1	0	0	1	0	1	0
3020971	302097103	2011-10-27	2012-05-31	0	218	0	0	1	0	2	2	1	0	0	1	0	1	0
3020991	302099106	2011-06-01	2012-05-31	0	366	1	0	1	0	1	2	2	1	0	1	0	1	0
3020991	302099105	2011-06-01	2012-05-31	0	366	3	0	0	0	1	2	2	1	0	1	0	1	0
3021011	302101106	2011-07-29	2012-05-31	0	308	0	0	0	0	1	2	1	0	0	1	0	1	0
3021011	302101105	2011-06-01	2012-05-31	0	366	3	0	1	0	1	2	1	0	0	1	0	1	0
3021031	302103108	2011-06-01	2012-05-31	0	366	1	0	1	1	1	2	2	0	0	1	0	1	0
3021031	302103109	2011-06-01	2012-05-31	0	366	2	0	0	1	1	2	2	0	0	1	0	1	0
3021051	302105104	2011-06-01	2012-05-31	0	366	2	1	0	0	2	2	2	0	0	1	0	1	0
3021071	302107106	2012-01-13	2012-05-31	0	140	1	1	0	0	2	2	2	0	0	1	0	1	0
3021071	302107106	2011-06-01	2012-01-12	1	226	0	1	0	0	2	2	2	0	0	1	0	1	0
3021091	302109108	2011-06-01	2011-11-12	1	165	0	0	1	1	1	1	1	0	0	1	0	1	0
3021091	302109108	2011-11-13	2012-05-31	0	201	1	0	1	1	1	1	1	0	0	1	0	1	0
3021111	302111108	2011-06-01	2012-05-31	0	366	0	1	1	0	1	2	2	0	0	1	0	1	0
3021111	302111107	2011-06-01	2012-05-31	0	366	3	1	1	0	1	2	2	0	0	1	0	1	0
3021131	302113107	2011-06-01	2011-09-12	1	104	2	1	0	0	1	1	1	0	0	1	0	1	0
3021131	302113107	2011-09-13	2012-05-31	0	262	3	1	0	0	1	1	1	0	0	1	0	1	0
3021151	302115105	2011-06-01	2012-05-31	0	366	3	1	1	0	1	1	1	0	0	1	0	1	0
3021171	302117110	2011-06-01	2012-05-19	0	354	4	0	1	0	1	1	1	0	0	1	0	1	0
3021191	302119105	2012-05-30	2012-05-31	0	2	0	0	0	0	1	1	1	0	0	1	0	1	0
3021191	302119104	2011-06-01	2012-05-09	0	344	4	1	0	0	1	1	1	0	0	1	0	1	0
3021211	302121103	2011-06-01	2012-05-31	0	366	1	0	1	0	2	1	1	0	0	1	0	1	0
3021211	302121104	2011-07-13	2012-05-31	0	324	0	1	1	0	2	1	1	0	0	1	0	1	0
3021231	302123105	2011-06-01	2012-05-31	0	366	0	0	0	0	1	2	2	0	0	1	0	1	0
3021231	302123104	2011-06-01	2012-05-31	0	366	2	0	1	0	1	2	2	0	0	1	0	1	0
3021251	302125106	2011-06-01	2012-05-31	0	366	3	1	1	0	1	1	1	0	0	1	0	1	0
3021251	302125107	2011-06-01	2012-05-31	0	366	1	0	0	0	1	1	1	0	0	1	0	1	0
3021271	302127105	2011-06-01	2012-05-31	0	366	2	1	1	0	1	2	1	0	0	1	0	1	0
3021271	302127106	2011-06-01	2012-05-31	0	366	0	1	0	0	1	2	1	0	0	1	0	1	0
3021291	302129103	2011-06-01	2012-05-31	0	366	3	0	1	0	2	2	1	0	0	2	0	1	0
3021291	302129104	2011-12-12	2012-05-31	0	172	0	0	1	0	2	2	1	0	0	2	0	1	0
3021301	302130103	2011-06-01	2012-05-31	0	366	2	1	0	1	2	2	2	0	0	1	1	1	0
3021301	302130104	2011-06-01	2012-05-31	0	366	1	0	0	1	2	2	2	0	0	1	0	1	0
3030031	303003107	2011-06-01	2012-05-31	0	366	1	0	0	0	1	1	2	0	0	1	0	1	0
3030061	303006105	2011-06-01	2012-05-31	0	366	3	0	0	0	1	2	2	0	0	1	0	1	0
3030091	303009105	2011-06-01	2012-05-31	0	366	2	1	0	0	1	1	2	0	0	1	0	1	0
3030091	303009106	2011-06-01	2012-05-31	0	366	0	1	1	0	1	1	2	0	0	1	0	1	0
3030121	303012104	2011-07-09	2012-05-31	0	328	0	1	1	0	1	1	2	0	0	1	0	1	0
3030121	303012105	2011-06-01	2012-05-05	0	340	4	0	1	0	1	1	2	0	0	1	0	1	0
3030151	303015106	2011-06-01	2012-05-31	0	366	2	0	0	0	1	1	2	0	0	1	0	1	0
3030181	303018105	2011-06-01	2012-05-31	0	366	0	0	1	1	1	1	2	0	0	1	0	1	0
3030181	303018104	2011-06-01	2011-11-11	0	164	4	0	0	1	1	1	2	0	0	1	0	1	0
3030211	303021105	2011-06-01	2012-05-31	0	366	2	1	0	1	1	1	1	0	0	1	0	1	0
3030241	303024104	2011-06-01	2012-05-31	0	366	3	0	0	1	1	1	1	0	0	1	0	1	0
3030241	303024103	2011-06-01	2011-07-19	0	49	4	1	0	1	1	1	1	0	0	1	0	1	0
3030241	303024105	2011-06-01	2012-05-31	0	366	0	1	1	1	1	1	1	0	0	1	0	1	0
3030271	303027105	2011-06-01	2012-05-27	0	362	4	0	1	1	1	1	1	0	0	1	0	1	0
3030301	303030106	2011-06-01	2011-10-18	1	140	0	1	1	1	1	1	1	0	1	1	0	1	0
3030301	303030106	2011-10-19	2012-05-31	0	226	1	1	1	1	1	1	1	0	1	1	0	1	0
3030331	303033103	2012-01-16	2012-05-31	0	137	0	0	1	0	2	2	2	0	0	1	0	1	0
3030361	303036103	2011-06-01	2012-05-31	0	366	0	0	0	0	1	1	1	0	0	1	0	1	0
3030391	303039103	2011-06-01	2012-05-31	0	366	3	0	1	0	1	1	1	0	0	1	0	1	0
3030391	303039104	2011-06-01	2012-05-31	0	366	1	0	0	0	1	1	1	0	0	1	0	1	0
3030421	303042105	2011-06-01	2011-09-12	1	104	0	0	1	0	1	1	1	0	0	1	0	1	0
3030421	303042104	2011-06-01	2011-09-07	0	99	4	0	1	0	1	1	1	0	0	1	0	1	0
3030421	303042105	2011-09-13	2012-05-31	0	262	0	0	1	0	1	1	1	0	0	1	0	1	0
3030451	303045102	2011-06-01	2011-12-17	0	200	4	0	1	0	1	2	2	0	0	1	0	1	0
3030481	303048105	2011-06-01	2012-03-31	0	305	4	0	0	0	1	1	2	0	0	1	0	1	0
3030511	303051105	2011-06-01	2012-05-31	0	366	2	1	1	0	1	2	1	0	0	1	0	1	0
3030541	303054103	2011-06-01	2012-04-05	0	310	4	0	0	0	2	1	1	0	0	1	0	1	0
3030541	303054104	2011-07-14	2012-05-31	0	323	0	0	0	0	2	1	1	0	0	1	0	1	0
3030571	303057104	2011-06-01	2012-05-31	0	366	2	1	0	1	2	1	1	0	0	1	0	1	0
3030601	303060105	2011-06-01	2012-05-31	0	366	0	0	1	1	1	1	1	0	0	1	0	1	0
3030601	303060103	2011-06-01	2012-05-31	0	366	3	0	0	1	1	1	1	0	0	1	0	1	0
3030601	303060104	2011-06-01	2012-05-31	0	366	2	0	1	1	1	1	1	0	0	1	0	1	0
3030631	303063103	2011-06-01	2012-05-31	0	366	0	0	0	0	1	1	1	0	0	1	0	1	0
3030661	303066105	2011-06-01	2011-10-05	0	127	4	1	1	0	1	1	1	0	0	1	0	1	0
3030661	303066106	2011-06-01	2012-05-31	0	366	1	1	1	0	1	1	1	0	0	1	0	1	0
3030691	303069105	2012-01-16	2012-05-31	0	137	3	1	0	0	1	1	1	0	0	1	0	1	0
3030691	303069105	2011-06-01	2012-01-15	1	229	3	1	0	0	1	1	1	0	0	1	0	1	0
3030691	303069104	2011-06-01	2011-11-29	0	182	4	0	0	0	1	1	1	0	0	1	0	1	0
3030691	303069106	2011-06-01	2012-05-31	0	366	0	1	0	0	1	1	1	0	0	1	0	1	0
3030721	303072103	2011-06-01	2012-05-31	0	366	1	0	0	0	1	2	1	0	0	1	0	1	0
3030751	303075102	2011-06-04	2012-05-31	0	363	0	0	0	0	1	2	2	0	0	1	0	1	0
3030751	303075106	2011-06-01	2012-05-31	0	366	1	1	1	0	1	2	2	0	0	1	0	1	0
3030781	303078107	2011-06-01	2012-05-31	0	366	0	0	1	0	1	1	2	0	0	1	0	1	0
3030781	303078106	2011-06-01	2012-05-31	0	366	2	0	1	0	1	1	2	0	0	1	0	1	0
3030811	303081103	2011-06-01	2012-05-31	0	366	2	1	1	0	2	2	1	0	0	1	0	1	0
3030841	303084104	2011-06-01	2012-05-31	0	366	0	0	0	1	1	2	2	0	0	1	0	1	0
3030871	303087105	2011-06-01	2012-05-31	0	366	3	1	0	0	1	2	1	0	0	1	0	1	0
3030901	303090104	2011-06-01	2012-05-31	0	366	1	1	1	0	2	2	1	1	1	1	0	1	0
3030901	303090105	2012-05-13	2012-05-31	0	19	0	0	1	0	2	2	1	1	1	1	0	1	0
3030931	303093103	2011-06-01	2012-05-31	0	366	3	0	0	0	2	2	2	0	0	1	0	1	0
3030961	303096105	2011-10-28	2012-05-31	0	217	0	1	0	0	1	2	2	0	0	1	0	1	0
3030991	303099103	2011-10-10	2012-05-31	0	235	0	0	1	0	2	2	1	0	0	1	0	1	0
3030991	303099102	2011-06-01	2012-05-31	0	366	1	0	1	0	2	2	1	0	0	1	0	1	0
3031021	303102103	2011-06-01	2012-05-31	0	366	1	1	0	0	1	2	1	0	0	1	0	1	0
3040011	304001110	2011-06-01	2012-05-31	0	366	1	0	0	0	1	1	2	0	0	1	0	1	0
3040011	304001107	2011-06-01	2012-03-14	0	288	4	0	1	0	1	1	2	0	0	1	0	1	0
3040011	304001108	2011-06-01	2012-05-31	0	366	1	0	0	0	1	1	2	0	0	1	0	1	0
3040031	304003105	2011-12-13	2012-05-31	0	171	3	0	1	0	1	1	1	0	0	1	0	1	0
3040031	304003105	2011-06-01	2011-12-12	1	195	2	0	1	0	1	1	1	0	0	1	0	1	0
3040031	304003106	2011-06-01	2012-05-31	0	366	0	0	1	0	1	1	1	0	0	1	0	1	0
3040031	304003104	2011-06-01	2011-10-01	0	123	4	0	0	0	1	1	1	0	0	1	0	1	0
3040051	304005103	2011-09-05	2012-05-31	0	270	0	0	0	1	1	2	2	1	0	1	0	1	0
3040071	304007106	2011-06-01	2011-09-17	0	109	4	0	0	1	2	2	2	1	0	1	0	1	0
3040071	304007107	2011-06-01	2012-05-31	0	366	2	0	1	1	2	2	2	1	0	1	0	1	0
3040091	304009108	2011-06-01	2012-05-31	0	366	1	0	1	0	2	2	2	1	0	1	0	1	0
3040111	304011111	2011-06-01	2012-05-31	0	366	1	0	1	0	2	2	2	1	0	1	0	1	0
3040111	304011104	2012-02-27	2012-05-31	0	95	0	0	1	0	2	2	2	1	0	1	0	1	0
3040111	304011112	2011-12-13	2012-05-31	0	171	0	0	0	0	2	2	2	1	0	1	0	1	0
3040111	304011102	2011-06-01	2012-05-31	0	366	3	0	1	0	2	2	2	1	0	1	0	1	0
3040111	304011103	2011-06-01	2012-05-31	0	366	2	0	0	0	2	2	2	1	0	1	0	1	0
3040151	304015106	2011-06-01	2012-05-31	0	366	0	0	0	1	2	2	2	0	1	1	0	1	0
3040151	304015107	2011-09-23	2012-05-31	0	252	0	0	0	1	2	2	2	0	1	1	0	1	0
3040151	304015105	2011-06-01	2011-12-12	0	195	4	0	1	1	2	2	2	0	1	1	0	1	0
3040171	304017105	2011-06-01	2012-05-31	0	366	1	0	1	0	2	1	2	0	0	1	0	1	0
3040191	304019104	2011-06-01	2012-05-31	0	366	0	0	1	0	2	2	2	0	0	1	0	1	0
3040191	304019103	2011-06-01	2012-05-31	0	366	3	0	1	0	2	2	2	0	0	1	0	1	0
3040211	304021102	2011-06-01	2012-05-31	0	366	0	0	1	1	2	2	2	0	0	1	0	1	0
3040231	304023104	2011-06-01	2012-05-31	0	366	2	0	0	0	2	1	2	1	0	1	0	1	0
3040251	304025107	2011-09-13	2011-11-20	0	69	4	1	0	1	1	2	2	1	1	1	0	1	0
3040251	304025107	2011-06-01	2011-09-12	1	104	4	1	0	1	1	2	2	1	1	1	0	1	0
3040271	304027108	2012-02-17	2012-05-31	0	105	0	0	0	0	1	2	2	0	0	1	0	1	0
3040291	304029107	2011-10-14	2012-05-31	0	231	0	0	0	1	2	2	2	0	0	1	0	1	0
3040311	304031103	2011-06-01	2012-05-31	0	366	3	0	0	1	1	1	1	0	0	1	0	1	0
3040331	304033103	2011-06-01	2012-05-31	0	366	3	1	0	1	2	1	2	0	0	1	0	1	0
3040331	304033104	2011-06-01	2012-05-31	0	366	1	0	0	1	2	1	2	0	0	1	0	1	0
3040331	304033105	2011-06-01	2012-05-31	0	366	0	0	0	1	2	1	2	0	0	1	0	1	0
3040351	304035105	2011-06-01	2012-05-31	0	366	3	0	1	0	1	1	1	0	0	1	0	1	0
3040351	304035106	2012-05-12	2012-05-31	0	20	0	0	1	0	1	1	1	0	0	1	0	1	0
3040371	304037103	2011-06-01	2012-05-31	0	366	0	0	1	0	2	1	1	0	0	1	0	1	0
3040391	304039104	2011-11-17	2012-05-31	0	197	0	0	1	1	2	2	2	1	0	1	0	1	0
3040391	304039105	2011-11-17	2012-05-31	0	197	0	0	1	1	2	2	2	1	0	1	0	1	0
3040411	304041106	2011-06-01	2012-05-31	0	366	3	1	1	0	1	1	1	0	0	2	0	1	0
3040431	304043105	2011-06-01	2012-05-31	0	366	2	0	1	1	1	2	2	0	0	1	0	1	0
3040451	304045107	2012-02-13	2012-05-31	0	109	0	1	1	0	1	1	1	0	0	2	0	1	0
3040451	304045106	2011-06-01	2011-12-12	1	195	3	1	1	0	1	1	1	0	0	2	0	1	0
3040451	304045107	2011-11-10	2012-02-12	1	95	0	1	1	0	1	1	1	0	0	2	0	1	0
3040451	304045106	2011-12-13	2012-05-31	0	171	3	1	1	0	1	1	1	0	0	2	0	1	0
3040471	304047109	2011-06-01	2012-05-31	0	366	1	1	1	0	1	1	1	0	0	1	0	1	0
3040471	304047108	2011-06-01	2011-10-19	0	141	4	0	1	0	1	1	1	0	0	1	0	1	0
3040491	304049105	2011-06-01	2012-05-31	0	366	0	0	1	0	1	1	1	0	0	1	0	1	0
3040491	304049108	2011-06-01	2012-05-31	0	366	1	1	0	0	1	1	1	0	0	1	0	1	0
3040511	304051105	2011-06-01	2012-03-22	0	296	4	0	0	0	2	2	2	1	0	1	0	1	0
3040531	304053109	2011-09-08	2012-05-31	0	267	0	0	0	0	1	1	2	0	0	1	0	1	0
3040531	304053104	2011-10-14	2012-05-31	0	231	0	0	1	0	1	1	2	0	0	1	0	1	0
3040551	304055106	2011-06-01	2012-05-31	0	366	2	0	0	1	1	2	2	0	0	1	0	1	0
3040551	304055107	2011-11-14	2012-05-31	0	200	0	0	0	1	1	2	2	0	0	1	0	1	0
3040571	304057106	2011-06-01	2012-05-31	0	366	2	1	0	0	1	1	2	1	0	1	0	1	0
3040591	304059103	2011-08-12	2012-05-31	0	294	0	0	1	1	1	2	2	1	0	1	0	1	0
3040611	304061105	2011-06-01	2012-05-31	0	366	2	0	0	1	2	2	2	1	0	1	0	1	0
3040631																	1	0
3040651	304065105	2011-06-01	2012-05-31	0	366	0	0	0	0	2	1	2	0	0	1	0	1	0
3040651	304065103	2011-06-01	2012-05-31	0	366	2	0	0	0	2	1	2	0	0	1	0	1	0
3040651	304065104	2011-06-01	2012-05-31	0	366	0	0	0	0	2	1	2	0	0	1	0	1	0
3040671	304067106	2011-06-01	2012-05-31	0	366	3	0	0	1	1	1	1	0	0	1	0	1	0
3040691	304069109	2011-06-01	2011-10-09	0	131	4	0	1	0	1	1	1	0	0	1	0	1	0
3040691	304069110	2011-08-11	2012-05-31	0	295	0	0	1	0	1	1	1	0	0	1	0	1	0
3040711	304071110	2011-06-01	2012-05-31	0	366	3	0	1	0	1	1	2	0	0	1	0	1	0
3040731	304073103	2011-06-01	2012-02-29	0	274	4	0	0	0	1	2	1	0	0	1	0	1	0
3040731	304073104	2011-06-01	2012-05-31	0	366	1	0	1	0	1	2	1	0	0	1	0	1	0
3040731	304073105	2011-06-01	2012-05-31	0	366	0	0	0	0	1	2	1	0	0	1	0	1	0
3040751	304075105	2011-12-16	2012-05-31	0	168	0	0	1	0	2	2	1	0	0	1	0	1	0
3040771	304077106	2011-06-01	2012-05-31	0	366	3	0	1	1	2	2	2	1	0	1	0	1	0
3040791	304079104	2011-06-01	2012-05-31	0	366	0	0	0	1	2	1	2	1	1	1	0	1	0
3040791	304079103	2011-06-01	2012-05-31	0	366	1	0	0	1	2	1	2	1	1	1	0	1	0
3040811	304081105	2011-06-01	2012-05-31	0	366	3	0	1	1	2	2	2	1	0	1	0	1	0
3040811	304081106	2011-07-18	2012-05-31	0	319	0	0	0	1	2	2	2	1	0	1	0	1	0
3040841	304084104	2011-06-01	2012-05-31	0	366	3	0	0	1	2	2	2	1	1	1	0	1	0
3040851	304085104	2011-06-01	2012-05-31	0	366	3	0	0	0	2	2	2	0	0	1	0	1	0
3040851	304085103	2011-06-01	2011-09-16	0	108	4	0	0	0	2	2	2	0	0	1	0	1	0
3040851	304085105	2011-08-15	2012-05-31	0	291	0	0	1	0	2	2	2	0	0	1	0	1	0
3040871	304087106	2011-06-01	2011-09-17	0	109	4	0	0	0	1	2	2	0	0	1	0	1	0
3040891	304089107	2011-06-01	2012-05-31	0	366	3	0	1	0	2	2	2	0	0	1	0	1	0
3040911	304091107	2011-06-01	2012-05-31	0	366	0	0	1	0	2	2	2	0	0	1	0	1	0
3040931	304093103	2011-11-09	2012-05-31	0	205	0	0	0	0	1	2	1	0	0	1	0	1	0
3040951	304095103	2011-12-29	2012-05-31	0	155	0	0	1	0	1	2	1	0	0	1	0	1	0
3040971	304097105	2011-06-01	2012-05-31	0	366	1	0	1	0	2	1	2	0	0	1	0	1	0
3050031	305003104	2011-06-01	2012-05-31	0	366	1	1	0	0	1	1	1	0	0	1	0	1	0
3050061	305006103	2011-06-01	2012-05-23	0	358	4	0	0	0	1	1	1	0	0	1	0	1	0
3050061	305006105	2011-08-03	2012-05-31	0	303	0	0	0	0	1	1	1	0	0	1	0	1	0
3050061	305006104	2011-06-01	2012-05-31	0	366	1	0	1	0	1	1	1	0	0	1	0	1	0
3050091	305009102	2011-08-07	2012-05-31	0	299	0	0	1	0	2	2	2	1	0	1	0	1	0
3050121	305012110	2011-06-01	2012-05-31	0	366	3	1	1	0	1	2	2	0	0	1	0	1	0
3050151	305015103	2011-06-01	2012-05-31	0	366	0	0	1	0	1	1	1	0	0	1	0	1	0
3050181	305018108	2011-06-01	2012-05-31	0	366	3	0	0	0	1	2	2	0	0	1	0	1	0
3050211	305021106	2011-06-01	2011-11-11	0	164	4	0	0	0	1	1	1	0	0	1	0	1	0
3050211	305021107	2011-06-01	2012-05-31	0	366	2	0	1	0	1	1	1	0	0	1	0	1	0
3050211	305021108	2011-09-25	2012-05-31	0	250	0	0	1	0	1	1	1	0	0	1	0	1	0
3050241	305024105	2012-04-29	2012-05-31	0	33	0	0	1	0	1	1	1	0	0	1	0	1	0
3050241	305024104	2011-06-01	2012-05-31	0	366	1	0	0	0	1	1	1	0	0	1	0	1	0
3050241	305024103	2011-06-01	2012-05-31	0	366	2	0	0	0	1	1	1	0	0	1	0	1	0
3050271	305027106	2011-06-01	2012-05-31	0	366	0	1	1	0	1	1	1	0	0	1	0	1	0
3050271	305027104	2011-06-01	2012-02-12	0	257	4	1	0	0	1	1	1	0	0	1	0	1	0
3050271	305027105	2011-06-01	2012-05-31	0	366	2	0	0	0	1	1	1	0	0	1	0	1	0
3050301	305030107	2011-07-29	2012-05-31	0	308	0	0	1	0	2	1	1	0	0	1	0	1	0
3050301	305030104	2011-06-01	2011-07-08	0	38	4	0	1	0	2	1	1	0	0	1	0	1	0
3050301	305030106	2011-06-01	2012-05-31	0	366	1	1	1	0	2	1	1	0	0	1	0	1	0
3050301	305030105	2011-06-01	2012-05-31	0	366	3	0	0	0	2	1	1	0	0	1	0	1	0
3050331	305033105	2011-06-01	2012-05-31	0	366	0		1	0	1	1	1	0	0	1	0	1	0
3050331	305033104	2011-06-01	2012-05-31	0	366	2		0	0	1	1	1	0	0	1	0	1	0
3050331	305033103	2011-06-01	2011-06-26	0	26	4		1	0	1	1	1	0	0	1	0	1	0
3050361	305036108	2011-06-01	2012-05-31	0	366	1	0	0	0	1	1	1	0	0	1	0	1	0
3050361	305036109	2012-05-16	2012-05-31	0	16	0	0	0	0	1	1	1	0	0	1	0	1	0
3050361	305036107	2011-06-01	2012-05-31	0	366	2	0	1	0	1	1	1	0	0	1	0	1	0
3050391	305039107	2011-11-19	2012-05-31	0	195	0	0	0	0	1	1	2	1	1	1	0	1	0
3050391	305039106	2011-06-01	2012-05-31	0	366	2	0	1	0	1	1	2	1	1	1	0	1	0
3050391	305039105	2011-06-01	2012-05-31	0	366	3	0	1	0	1	1	2	1	1	1	0	1	0
3050421	305042105	2011-06-01	2011-09-03	0	95	4	1	1	0	1	2	2	0	0	1	0	1	0
3050421	305042106	2011-06-01	2011-09-02	1	94	0	1	0	0	1	2	2	0	0	1	0	1	0
3050421	305042106	2011-09-03	2012-05-31	0	272	1	1	0	0	1	2	2	0	0	1	0	1	0
3050451	305045105	2011-06-01	2012-05-31	0	366	0	0	0	0	1	1	1	0	0	1	0	1	0
3050451	305045104	2011-06-01	2012-05-31	0	366	3	0	1	0	1	1	1	0	0	1	0	1	0
3050481	305048106	2011-06-01	2012-01-03	0	217	4	0	1	0	1	1	1	0	0	1	0	1	0
3050511	305051104	2011-06-01	2012-02-28	0	273	4	0	1	1	2	2	2	0	0	1	0	1	0
3050511	305051103	2011-06-01	2012-05-31	0	366	2	0	1	1	2	2	2	0	0	1	0	1	0
3050541	305054104	2011-06-01	2012-05-31	0	366	0	1	0	0	1	1	1	0	0	1	0	1	0
3050541	305054105	2011-12-08	2012-05-31	0	176	0	0	1	0	1	1	1	0	0	1	0	1	0
3050571	305057104	2011-06-01	2012-05-31	0	366	2	1	1	0	1	2	2	0	0	1	0	1	0
3050601	305060103	2011-06-01	2012-05-06	0	341	4	0	1	0	1	1	2	0	0	1	0	1	0
3050601	305060104	2011-07-14	2012-05-31	0	323	0	1	0	0	1	1	2	0	0	1	0	1	0
3050631	305063103	2011-06-01	2012-05-31	0	366	1	0	0	0	2	2	2	0	0	1	0	1	0
3050631	305063104	2011-06-01	2012-05-31	0	366	0	0	0	0	2	2	2	0	0	1	0	1	0
3050661	305066105	2011-06-01	2012-05-31	0	366	1	1	0	1	2	1	2	1	0	1	0	1	0
3050691	305069108	2011-06-01	2012-05-31	0	366	2	0	1	1	1	1	1	0	0	1	0	1	0
3050721	305072103	2011-06-01	2012-05-31	0	366	0	1	0	0	2	1	1	0	0	1	0	1	0
3050751	305075103	2011-11-11	2012-05-31	0	203	0	0	0	1	2	2	2	1	0	1	0	1	0
3050781	305078104	2011-06-01	2012-05-31	0	366	0	0	1	1	2	2	1	0	0	1	0	1	0
3050781	305078103	2011-06-01	2012-05-31	0	366	2	0	0	1	2	2	1	0	0	1	0	1	0
3050811	305081104	2011-10-04	2012-05-31	0	241	0	0	1	0	1	1	2	0	0	1	0	1	0
3050811	305081103	2011-06-01	2012-05-31	0	366	1	0	1	0	1	1	2	0	0	1	0	1	0
3050841	305084107	2011-07-28	2012-05-31	0	309	0	0	0	1	2	2	2	1	0	1	0	1	0
3050841	305084106	2011-06-01	2012-05-31	0	366	1	0	1	1	2	2	2	1	0	1	0	1	0
3050871	305087104	2011-06-01	2012-05-31	0	366	1	0	0	0	1	1	1	0	0	1	0	1	0
3050871	305087109	2011-07-18	2012-05-31	0	319	0	0	0	0	1	1	1	0	0	1	0	1	0
3050901	305090104	2012-02-15	2012-05-31	0	107	0	0	1	1	2	2	2	1	0	1	0	1	0
3050901	305090103	2011-06-01	2012-05-31	0	366	1	0	1	1	2	2	2	1	0	1	0	1	0
3050931	305093103	2011-06-01	2012-02-07	0	252	4	0	0	1	2	2	2	1	0	1	0	1	0
3050961	305096105	2011-06-01	2012-05-31	0	366	1	0	1	0	2	1	1	0	0	1	0	1	0
3050961	305096106	2011-06-01	2012-05-31	0	366	0	1	0	0	2	1	1	0	0	1	0	1	0
3050961	305096104	2011-06-01	2012-05-31	0	366	3	0	1	0	2	1	1	0	0	1	0	1	0
3050961	305096103	2011-06-01	2012-05-31	0	366	3	1	0	0	2	1	1	0	0	1	0	1	0
3050991	305099103	2011-06-01	2012-05-31	0	366	1	0	1	0	1	1	1	0	0	1	0	1	0
3051021	305102104	2011-06-01	2012-05-31	0	366	0	1	0	0	1	1	1	0	0	1	0	1	0
3060021	306002105	2011-06-01	2012-05-31	0	366	1	0	1	0	1	1	2	0	0		0	1	0
3060021	306002104	2011-06-01	2012-05-31	0	366	3	0	1	0	1	1	2	0	0		0	1	0
3060051	306005106	2011-06-01	2012-05-31	0	366	3	0	1	0	1	1	1	0	0		0	1	0
3060051	306005107	2011-06-01	2012-05-31	0	366	0	0	0	0	1	1	1	0	0		0	1	0
3060081	306008104	2011-06-01	2012-05-31	0	366	2	0	1	0	2	1	2	0	0	1	0	1	0
3060081	306008105	2011-07-19	2012-05-31	0	318	0	0	0	0	2	1	2	0	0	1	0	1	0
3060111	306011105	2011-09-20	2012-05-31	0	255	0	0	1	0	2	1	2	0	0	1	0	1	0
3060141	306014104	2011-06-01	2012-05-31	0	366	2	0	1	0	2	1	2	0	0	2	0	1	0
3060141	306014103	2011-06-01	2011-10-02	0	124	4	1	1	0	2	1	2	0	0	2	0	1	0
3060171	306017106	2011-06-01	2011-12-18	0	201	4	0	1	0	1	1	1	0	0	1	0	1	0
3060171	306017108	2011-06-01	2012-05-31	0	366	0	0	1	0	1	1	1	0	0	1	0	1	0
3060171	306017107	2011-06-01	2012-05-31	0	366	2	0	0	0	1	1	1	0	0	1	0	1	0
3060201	306020107	2011-07-21	2012-05-31	0	316	0	0	0	0	2	2	2	0	0	2	0	1	0
3060231	306023105	2011-06-01	2011-11-17	1	170	0	0	0	0	1	1	1	0	0		0	1	0
3060231	306023105	2011-11-18	2012-05-31	0	196	0	0	0	0	1	1	1	0	0		0	1	0
3060261	306026107	2011-06-01	2012-05-31	0	366	2	0	1	0	1	1	1	0	0		0	1	0
3060261	306026106	2011-06-01	2012-05-31	0	366	3	0	0	0	1	1	1	0	0		0	1	0
3060291	306029107	2011-06-01	2011-10-21	0	143	4	0	0	0	1	2	1	0	0	1	0	1	0
3060291	306029108	2011-06-01	2012-01-22	0	236	4	0	1	0	1	2	1	0	0	1	0	1	0
3060321	306032105	2011-06-01	2012-05-31	0	366	3	0	0	0	1	1	2	0	0	1	0	1	0
3060351	306035107	2012-02-29	2012-05-31	0	93	0	0	0	0	1	1	1	0	0	1	0	1	0
3060351	306035105	2011-06-01	2012-05-31	0	366	1	1	1	0	1	1	1	0	0	1	0	1	0
3060351	306035106	2011-06-01	2012-05-31	0	366	1	0	1	0	1	1	1	0	0	1	0	1	0
3060351	306035104	2012-03-13	2012-05-31	0	80	4	1	1	0	1	1	1	0	0	1	0	1	0
3060351	306035104	2011-06-01	2012-03-12	1	286	3	1	1	0	1	1	1	0	0	1	0	1	0
3060381	306038107	2011-06-01	2012-05-31	0	366	0	0	1	0	2	1	2	0	0	1	0	1	0
3060411	306041104	2011-08-19	2012-05-31	0	287	0	1	1	0	1	1	1	0	0	1	0	1	0
3060411	306041105	2012-02-13	2012-05-31	0	109	3	1	0	0	1	1	1	0	0	1	0	1	0
3060411	306041105	2011-06-01	2012-02-12	1	257	2	1	0	0	1	1	1	0	0	1	0	1	0
3060441	306044104	2011-06-01	2012-05-31	0	366	1	0	1	0	2	2	2	0	0	1	0	1	0
3060471	306047105	2011-06-01	2012-05-31	0	366	2	0	1	0	1	1	1	0	0	1	0	1	0
3060471	306047104	2011-06-01	2012-05-31	0	366	3	0	1	0	1	1	1	0	0	1	0	1	0
3060501	306050102	2011-06-01	2012-05-31	0	366	2	0	0	0	1	2	1	0	0	1	0	1	0
3060531	306053103	2011-06-15	2012-05-31	0	352	0	0	0	0	1	1	1	0	0	1	0	1	0
3060561	306056104	2011-06-01	2012-03-14	0	288	4	0	1	0	1	1	1	0	0	1	0	1	0
3060591	306059110	2011-06-01	2012-05-31	0	366	4	1	0	0	1	1	1	0	0	1	0	1	0
3060591	306059111	2012-03-13	2012-05-31	0	80	1	1	1	0	1	1	1	0	0	1	0	1	0
3060591	306059111	2011-06-01	2012-03-12	1	286	0	1	1	0	1	1	1	0	0	1	0	1	0
3060621	306062106	2011-06-01	2012-05-31	0	366	3	1	0	0	1	1	1	0	0	1	0	1	0
3060621	306062107	2012-04-27	2012-05-31	0	35	0	0	1	0	1	1	1	0	0	1	0	1	0
3060651	306065103	2011-06-01	2012-05-31	0	366	3	1	0	1	1	1	1	0	0	1	0	1	0
3060651	306065102	2011-06-01	2011-06-22	0	22	4	0	1	1	1	1	1	0	0	1		1	0
3060681	306068106	2011-06-01	2011-06-13	0	13	4	0	1	0	1	2	2	0	0	1	0	1	0
3060711	306071103	2011-06-01	2012-05-31	0	366	0	0	0	0	2	1	2	0	0	1	0	1	0
3060711	306071102	2011-06-01	2012-05-31	0	366	2	0	1	0	2	1	2	0	0	1	0	1	0
3060741	306074104	2011-06-01	2012-05-26	0	361	4	0	0	0	1	1	1	0	0	1	0	1	0
3060741	306074105	2011-06-01	2012-05-31	0	366	1	0	0	0	1	1	1	0	0	1	0	1	0
3060771	306077105	2012-01-24	2012-05-31	0	129	0	0	1	0	1	1	1	0	0	1	0	1	0
3060801	306080103	2011-06-01	2012-05-31	0	366	2	1	0	0	2	1	2	0	0	1	1	1	0
3060831	306083106	2011-06-01	2012-05-31	0	366	2	0	0	0	1	1	1	0	0	1	0	1	0
3060831	306083107	2011-07-11	2012-05-31	0	326	0	0	1	0	1	1	1	0	0	1	0	1	0
3060861	306086107	2011-06-01	2012-05-31	0	366	3	0	0	0	1	1	1	0	0	1	0	1	1
3060861	306086109	2012-05-26	2012-05-31	0	6	0	0	0	0	1	1	1	0	0	1	0	1	1
3060861	306086108	2011-06-01	2012-05-31	0	366	2	0	1	0	1	1	1	0	0	1	0	1	1
3060891	306089107	2011-06-01	2012-05-31	0	366	1	0	0	0	2	1	2	0	0	1	0	1	0
3060891	306089104	2011-06-01	2011-07-08	0	38	4	1	0	0	2	1	2	0	0	1	0	1	0
3060921	306092107	2011-11-03	2012-05-31	0	211	0	1	0	0	1	1	1	0	0	1	0	1	0
3060921	306092106	2011-06-01	2012-05-31	0	366	1	0	0	0	1	1	1	0	0	1	0	1	0
3060921	306092105	2011-06-01	2012-04-14	0	319	4	0	0	0	1	1	1	0	0	1	0	1	0
3060951	306095106	2011-06-01	2012-05-31	0	366	1	0	0	0	1	1	2	0	0	1	0	1	0
3060951	306095105	2011-06-01	2012-05-31	0	366	3	0	0	0	1	1	2	0	0	1	0	1	0
3060981	306098108	2011-06-01	2012-05-31	0	366	0	0	1	0	1	1	1	0	0	1	0	1	0
3061011	306101105	2011-06-01	2012-05-31	0	366	3	1	1	0	2	1	1	0	0	1	0	1	0
3061011	306101106	2011-06-01	2011-08-05	0	66	4	0	1	0	2	1	1	0	0	1	0	1	0
3061041	306104106	2011-06-01	2012-05-31	0	366	2	0	0	0	1	2	2	0	1	1	0	1	0
3061071	306107107	2011-06-01	2011-09-03	0	95	4	0	0	0	2	2	2	1	1	1	0	1	0
3061071	306107106	2011-06-01	2012-05-31	0	366	3	0	0	0	2	2	2	1	1	1	0	1	0
3061101	306110103	2011-06-01	2012-05-31	0	366	1	1	0	0	2	2	2	0	0	1	1	1	0
3061101	306110104	2011-10-30	2012-05-31	0	215	0	0	1	0	2	2	2	0	0	1	0	1	0
3061131	306113106	2011-06-01	2012-05-31	0	366	3	1	1	0	1	2	2	0	0	1	0	1	0
3061161	306116107	2011-06-01	2012-05-31	0	366	2	0	1	0	1	1	1	0	0	1	0	1	0
3061191	306119107	2011-06-01	2012-05-31	0	366	2	0	0	0	1	1	1	0	0	1	0	1	0
3061191	306119106	2011-06-01	2011-11-30	0	183	4	0	1	0	1	1	1	0	0	1	0	1	0
3061191	306119108	2011-08-30	2012-05-31	0	276	0	1	1	0	1	1	1	0	0	1	0	1	0
3061221	306122106	2011-06-01	2012-05-31	0	366	1	0	1	1	1	2	2	0	0	1	0	1	0
3061251	306125107	2011-06-01	2012-05-31	0	366	3	0	1	1	1	2	1	0	0	1	0	1	0
3061281	306128104	2011-06-01	2011-10-05	1	127	3	1	0	0	1	1	1	0	0	1	0	1	0
3061281	306128104	2011-10-06	2012-05-31	0	239	3	1	0	0	1	1	1	0	0	1	0	1	0
3061311	306131108	2011-06-01	2012-02-14	0	259	4	0	1	1	1	2	2	1	0	1	0	1	0
3061311	306131109	2011-06-01	2012-05-31	0	366	2	0	0	1	1	2	2	1	0	1	0	1	0
3061341	306134109	2011-06-01	2012-05-31	0	366	1	1	1	1	1	1	1	0	0	1	0	1	0
3061341	306134108	2011-06-01	2012-05-31	0	366	1	0	0	1	1	1	1	0	0	1	0	1	0
3061371	306137104	2011-06-01	2012-05-31	0	366	2	0	1	0	2	2	1	0	0	1	0	1	0
3061371	306137105	2011-06-01	2012-05-31	0	366	2	0	1	0	2	2	1	0	0	1	0	1	0
3061371	306137103	2011-06-01	2011-07-21	0	51	4	0	1	0	2	2	1	0	0	1	0	1	0
3061401	306140106	2011-06-01	2012-05-31	0	366	3	0	0	0	1	2	1	0	0	1	0	1	0
3061401	306140108	2011-12-05	2012-05-31	0	179	0	0	0	0	1	2	1	0	0	1	0	1	0
3061431	306143106	2011-06-01	2012-05-31	0	366	1	0	0	1	1	1	1	0	0	1	0	1	0
3061461	306146104	2011-06-01	2012-05-31	0	366	3	0	0	0	1	1	1	0	0	1	0	1	0
3061491	306149104	2011-11-12	2012-05-31	0	202	0	0	1	0	1	1	1	0	0	1	0	1	0
3061491	306149103	2011-06-01	2012-05-31	0	366	2	0	1	0	1	1	1	0	0	1	0	1	0
3061521	306152107	2012-04-01	2012-05-31	0	61	0	0	0	0	1	2	1	0	0	1	0	1	0
3061521	306152106	2011-06-01	2012-05-31	0	366	0	0	0	0	1	2	1	0	0	1	0	1	0
3061551	306155105	2011-06-01	2012-05-31	0	366	3	0	1	1	1	2	2	0	0	1	0	1	0
3061581	306158107	2011-10-07	2012-05-31	0	238	0	0	0	0	1	1	1	0	0	1	0	1	0
3061581	306158106	2011-06-01	2012-05-31	0	366	2	0	0	0	1	1	1	0	0	1	0	1	0
3061611	306161105	2011-06-01	2012-05-31	0	366	3	0	0	1	2	1	1	0	0	1	0	1	0
3061641	306164109	2011-06-01	2012-05-31	0	366	0	0	0	0	1	2	2	0	0	1	0	1	0
3061671	306167108	2011-06-01	2012-05-31	0	366	2	1	1	0	1	1	1	0	0	1	0	1	0
3061671	306167109	2011-07-29	2012-05-31	0	308	0	0	1	0	1	1	1	0	0	1	0	1	0
3061671	306167107	2011-06-01	2012-04-09	0	314	4	0	0	0	1	1	1	0	0	1	0	1	0
3061701	306170104	2011-06-01	2012-05-31	0	366	3	0	0	0	1	2	1	0	0	1	0	1	0
3061701	306170105	2011-06-21	2011-11-20	1	153	0	1	1	0	1	2	1	0	0	1	0	1	0
3061701	306170105	2011-11-21	2012-05-31	0	193	0	1	1	0	1	2	1	0	0	1	0	1	0
3061731	306173104	2011-06-01	2012-05-31	0	366	3	0	0	0	1	1	1	0	0	1	0	1	0
3061761	306176107	2011-06-01	2012-02-14	0	259	4	0	0	0	2	2	1	0	0	1	0	1	0
3061761	306176108	2011-06-01	2012-05-31	0	366	1	1	0	0	2	2	1	0	0	1	0	1	0
3061791	306179104	2011-10-13	2012-05-22	0	223	4	0	0	0	1	1	1	0	0	1	0	1	0
3061791	306179105	2011-06-01	2012-05-31	0	366	1	1	1	0	1	1	1	0	0	1	0	1	0
3061791	306179104	2011-06-01	2011-10-12	1	134	4	0	0	0	1	1	1	0	0	1	0	1	0
3061791	306179106	2011-06-01	2012-05-31	0	366	0	0	0	0	1	1	1	0	0	1	0	1	0
3061821	306182109	2011-06-01	2012-05-31	0	366	3	0	1	0	1	2	2	0	0	1	0	1	0
3061821	306182108	2011-06-01	2011-09-11	0	103	4	0	1	0	1	2	2	0	0	1	0	1	0
3061851	306185103	2011-06-01	2012-05-31	0	366	2	0	1	0	1	1	1	0	0	1	0	1	0
3061851	306185104	2011-06-01	2012-05-31	0	366	0	0	0	0	1	1	1	0	0	1	0	1	0
3061881	306188104	2011-06-01	2012-05-31	0	366	0	0	1	0	2	1	1	0	0	1	0	1	0
3061881	306188103	2011-06-01	2012-05-31	0	366	3	0	0	0	2	1	1	0	0	1	0	1	0
3061911	306191106	2011-06-01	2012-05-31	0	366	0	1	1	0	1	1	1	0	0	1	0	1	0
3061941	306194105	2011-06-01	2012-05-31	0	366	2	0	0	0	1	1	1	0	0	1	1	1	0
3061971	306197107	2011-06-01	2012-05-31	0	366	3	1	1	0	1	2	1	0	0	1	0	1	0
3062001	306200105	2011-06-01	2012-05-31	0	366	3	1	1	0	1	2	1	0	0	1	0	1	0
3062031	306203104	2011-10-28	2012-05-31	0	217	0	0	0	0	1	1	1	0	0	1	0	1	0
3062031	306203103	2011-06-01	2012-05-31	0	366	2	0	0	0	1	1	1	0	0	1	0	1	0
3062061	306206103	2011-06-01	2012-05-31	0	366	3	0	0	0	1	1	1	0	0	1	0	1	0
3062061	306206104	2011-12-24	2012-05-31	0	160	0	0	1	0	1	1	1	0	0	1	0	1	0
3062091	306209103	2011-06-01	2012-04-20	1	325	3	1	0	0	1	1	1	0	0	1	0	1	0
3062091	306209103	2012-04-21	2012-05-31	0	41	4	1	0	0	1	1	1	0	0	1	0	1	0
3062091	306209104	2011-06-01	2012-05-31	0	366	2	0	1	0	1	1	1	0	0	1	0	1	0
3062091	306209105	2011-06-01	2012-05-31	0	366	0	0	0	0	1	1	1	0	0	1	0	1	0
3062121	306212105	2011-06-01	2012-05-31	0	366	3	0	0	0	1	1	1	0	0	1	0	1	0
3062121	306212108	2011-06-01	2012-05-31	0	366	2	0	0	0	1	1	1	0	0	1	0	1	0
3062121	306212106	2011-06-01	2012-05-31	0	366	1	1	1	0	1	1	1	0	0	1	0	1	0
3062151	306215104	2011-06-01	2012-05-31	0	366	1	0	1	0	1	1	1	0	0	1	0	1	0
3062151	306215105	2011-08-26	2012-05-31	0	280	0	0	0	0	1	1	1	0	0	1	0	1	0
3062151	306215103	2011-06-01	2011-10-30	0	152	4	0	0	0	1	1	1	0	0	1	0	1	0
3070011	307001106	2011-06-01	2012-05-31	0	366	2	0	0	0	1	2	2	0	0	1	0	1	0
3070031	307003106	2011-06-01	2011-10-23	0	145	4	0	0	0	2	2	2	0	0	1	0	1	0
3070051	307005103	2011-06-01	2012-05-31	0	366	0	0	0	0	2	1	2	0	0	1	0	1	0
3070071	307007105	2011-12-16	2012-05-31	0	168	0	0	0	1	2	1	2	0	0	1	0	1	0
3070071	307007103	2011-06-01	2012-05-31	0	366	2	0	0	1	2	1	2	0	0	1	0	1	0
3070071	307007104	2011-06-01	2012-05-31	0	366	1	0	0	1	2	1	2	0	0	1	0	1	0
3070091	307009110	2011-06-01	2012-05-31	0	366	0	0	0	1	2	2	2	1	0	1	0	1	0
3070091	307009109	2011-06-01	2012-05-31	0	366	3		1	1	2	2	2	1	0	1	0	1	0
3070111	307011105	2011-06-01	2012-05-31	0	366	1	1	1	0	2	1	2	0	0	1	0	1	0
3070111	307011104	2011-06-01	2012-01-12	1	226	4	1	1	0	2	1	2	0	0	1	0	1	0
3070111	307011106	2012-02-09	2012-05-31	0	113	0	0	0	0	2	1	2	0	0	1	1	1	0
3070111	307011107	2012-02-09	2012-05-31	0	113	0	0	0	0	2	1	2	0	0	1	1	1	0
3070111	307011104	2012-01-13	2012-03-02	0	50	4	1	1	0	2	1	2	0	0	1	0	1	0
3070131	307013107	2011-06-01	2012-05-31	0	366	2	0	1	1	2	2	2	1	0	1	0	1	0
3070151	307015114	2011-06-01	2012-05-31	0	366	0	0	0	0	1	2	2	1	0	1	0	1	0
3070151	307015106	2011-06-01	2012-05-31	0	366	1	1	1	0	1	2	2	1	0	1	0	1	0
3070151	307015105	2011-06-01	2012-05-31	0	366	3	1	1	0	1	2	2	1	0	1	0	1	0
3070151	307015107	2011-09-14	2012-05-31	0	261	0	1	0	0	1	2	2	1	0	1	0	1	0
3070151	307015113	2011-06-01	2012-05-31	0	366	2	0	1	0	1	2	2	1	0	1	0	1	0
3070171	307017104	2011-06-01	2012-05-31	0	366	0	0	1	0	2	1	2	0	0	1	0	1	0
3070191	307019106	2011-06-01	2012-05-31	0	366	3	0	1	0	2	2	2	0	0	1	0	1	0
3070191	307019107	2011-06-01	2012-05-31	0	366	0	0	0	0	2	2	2	0	0	1	0	1	0
3070211	307021105	2011-06-01	2012-05-31	0	366	1	0	1	0	1	1	2	0	0	1	0	1	0
3070231	307023108	2012-02-23	2012-05-31	0	99	0	0	0	1	1	1	2	0	0	1	0	1	0
3070231	307023107	2011-06-01	2012-05-31	0	366	1	0	0	1	1	1	2	0	0	1	1	1	0
3070251	307025104	2011-06-01	2012-05-31	0	366	3	0	0	1	2	1	1	0	0	1	0	1	0
3070271	307027107	2011-06-11	2012-05-31	0	356	0	1	0	0	2	1	2	0	0	1	0	1	0
3070271	307027106	2011-06-01	2012-05-31	0	366	2	1	0	0	2	1	2	0	0	1	0	1	0
3070271	307027105	2011-06-01	2012-05-31	0	366	3	1	0	0	2	1	2	0	0	1	0	1	0
3070291	307029104	2012-02-15	2012-05-31	0	107	0	0	0	1	2	2	2	0	0	1	0	1	0
3070291	307029103	2011-06-01	2011-12-15	0	198	4	0	0	1	2	2	2	0	0	1	0	1	0
3070311	307031105	2011-06-01	2012-05-31	0	366	2	0	0	0	2	2	2	1	0	1	0	1	0
3070331	307033103	2011-06-01	2012-05-31	0	366	2	0	1	0	2	2	2	1	0	1	0	1	0
3070351	307035106	2011-06-01	2012-05-31	0	366	3	1	1	1	1	2	2	1	1	1	0	1	0
3070351	307035105	2011-06-01	2011-08-13	0	74	4	1	1	1	1	2	2	1	1	1	0	1	0
3070371	307037106	2011-06-01	2012-03-16	0	290	4	0	1	0	2	2	1	0	0	1	0	1	0
3070371	307037108	2012-01-24	2012-05-31	0	129	0	0	0	0	2	2	1	0	0	1	0	1	0
3070371	307037107	2011-06-01	2012-05-31	0	366	2	0	1	0	2	2	1	0	0	1	0	1	0
3070391	307039105	2011-06-01	2012-05-31	0	366	1	0	1	1	2	2	2	1	0	1	0	1	0
3070411	307041105	2011-06-01	2012-05-31	0	366	1	0	1	0	2	2	2	0	0	1	0	1	0
3070451	307045102	2011-10-04	2012-05-31	0	241	0	0	1	0	1	2	2	1	0	1	0	1	0
3070471	307047102	2011-06-01	2012-05-31	0	366	0	0	0	1	2	2	2	0	0	1	0	1	0
3070491	307049104	2011-06-01	2012-05-08	0	343	4	0	0	1	2	2	2	1	0	1	0	1	0
3070511	307051105	2011-06-01	2012-05-31	0	366	0	0	0	1	2	2	2	1	1	1	0	1	0
3070511	307051104	2011-06-01	2012-05-31	0	366	1	0	1	1	2	2	2	1	1	1	0	1	0
3070531	307053103	2011-06-01	2012-05-31	0	366	2	0	1	1	2	1	2	0	0	1	0	1	0
3070551	307055105	2011-06-01	2012-05-31	0	366	3	0	1	0	2	2	2	1	0	1	0	1	0
3070571	307057105	2011-06-01	2012-05-31	0	366	2	0	1	0	1	2	2	1	0	1	0	1	0
3070571	307057112	2011-06-01	2012-05-31	0	366	1	1	1	0	1	2	2	1	0	1	0	1	0
3070571	307057106	2011-06-13	2012-05-31	0	354	0	0	1	0	1	2	2	1	0	1	0	1	0
3070591	307059102	2011-06-01	2012-05-31	0	366	0	0	0	1	1	2	2	1	0	1	0	1	0
3070591	307059103	2012-05-15	2012-05-31	0	17	0	0	1	1	1	2	2	1	0	1	0	1	0
3070611	307061104	2011-06-01	2012-05-31	0	366	1	0	0	1	1	2	2	1	0	1	0	1	0
3070631	307063104	2011-06-01	2012-05-31	0	366	1	0	0	0	2	2	2	1	0	1	1	1	0
3070651	307065103	2011-06-01	2012-05-31	0	366	2	0	1	1	2	2	2	1	1	1	0	1	0
3070651	307065104	2012-01-11	2012-05-31	0	142	0	0	0	1	2	2	2	1	1	1	0	1	0
3070671	307067113	2012-04-18	2012-05-31	0	44	0	0	0	0	1	2	2	1	1	1	0	1	0
3070671	307067110	2011-06-01	2012-05-31	0	366	0	0	1	0	1	2	2	1	1	1	0	1	0
3070691	307069107	2011-06-01	2012-05-31	0	366	1	0	0	1	2	1	2	1	1	1	0	1	0
3070711	307071109	2011-06-01	2012-03-20	0	294	4	1	0	0	2	2	2	0	0	1	0	1	0
3070731	307073105	2011-06-01	2012-05-31	0	366	1	0	1	0	1	1	1	0	0	1	0	1	0
3070731	307073104	2011-06-01	2012-05-31	0	366	3	0	1	0	1	1	1	0	0	1	0	1	0
3070731	307073106	2012-03-13	2012-05-31	0	80	0	0	1	0	1	1	1	0	0	1	0	1	0
3070731	307073106	2011-07-09	2012-03-12	1	248	0	0	1	0	1	1	1	0	0	1	0	1	0
3070751	307075112	2011-06-01	2012-03-06	0	280	4	1	0	0	1	1	2	0	0	1	0	1	0
3070751	307075110	2011-06-01	2012-05-31	0	366	0	0	1	0	1	1	2	0	0	1	0	1	0
3070751	307075113	2011-06-01	2012-03-06	0	280	4	1	1	0	1	1	2	0	0	1	0	1	0
3070771	307077106	2011-06-01	2012-05-31	0	366	3	0	0	0	2	1	2	0	0	1	0	1	0
3070771	307077107	2011-06-01	2012-05-31	0	366	0	0	0	0	2	1	2	0	0	1	0	1	0
3070791	307079105	2012-02-07	2012-03-10	1	33	0	1	1	0	1	1	1	0	0	1	0	1	0
3070791	307079103	2011-06-01	2012-01-12	1	226	1	1	1	0	1	1	1	0	0	1	0	1	0
3070791	307079105	2012-03-11	2012-05-31	0	82	0	1	1	0	1	1	1	0	0	1	0	1	0
3070791	307079103	2012-01-13	2012-05-31	0	140	2	1	1	0	1	1	1	0	0	1	0	1	0
3070791	307079105	2012-02-06	2012-02-06	1	1	0	1	1	0	1	1	1	0	0	1	0	1	0
3070791	307079104	2011-06-01	2011-08-12	1	73	3	1	0	0	1	1	1	0	0	1	0	1	0
3070791	307079104	2011-08-13	2012-05-31	0	293	3	1	0	0	1	1	1	0	0	1	0	1	0
3070811	307081106	2011-11-13	2012-02-12	0	92	4	1	1	0	1	1	1	0	0	1	0	1	0
3070811	307081106	2011-06-01	2011-11-12	1	165	4	1	1	0	1	1	1	0	0	1	0	1	0
3070831	307083103	2011-06-01	2012-05-31	0	366	1	0	0	0	1	1	2	0	0	1	0	1	0
3070851	307085104	2011-06-01	2012-05-31	0	366	0	0	1	0	1	1	1	0	0	1	0	1	0
3070851	307085103	2011-06-01	2012-05-31	0	366	3	0	0	0	1	1	1	0	0	1	0	1	0
3070871	307087105	2011-06-01	2012-05-31	0	366	3	0	1	1	1	2	2	0	0	1	0	1	0
3070871	307087106	2011-06-01	2012-05-31	0	366	1	0	1	1	1	2	2	0	0	1	0	1	0
3070871	307087107	2011-06-01	2012-05-31	0	366	0	0	0	1	1	2	2	0	0	1	0	1	0
3070891	307089104	2011-06-01	2012-05-31	0	366	2	1	1	1	2	2	2	0	0	1	0	1	0
3070911	307091103	2011-06-01	2012-05-07	0	342	4	1	0	0	2	1	1	0	0	1	0	1	0
3070931	307093102	2011-12-10	2012-05-31	0	174	0	0	1	0	2	2	2	0	0	1	0	1	0
3070951	307095106	2011-06-01	2012-05-31	0	366	0	0	0	1	1	1	1	0	0	1	0	1	0
3070951	307095104	2011-06-01	2011-10-10	0	132	4	0	0	1	1	1	1	0	0	1	0	1	0
3070951	307095105	2011-06-01	2012-05-31	0	366	2	1	0	1	1	1	1	0	0	1	0	1	0
3070971	307097105	2011-06-01	2012-05-31	0	366	3	1	1	1	2	2	2	1	0	1	0	1	0
3070991	307099104	2011-06-01	2012-05-31	0	366	0	0	0	0	2	1	2	0	0	1	0	1	0
3070991	307099103	2011-06-01	2011-08-06	0	67	4	1	1	0	2	1	2	0	0	1	0	1	0
3071011	307101108	2011-06-01	2012-02-02	0	247	4	0	0	0	1	1	2	0	0	1	0	1	0
3071031	307103104	2011-06-01	2012-05-31	0	366	2	0	1	0	1	2	2	0	0	1	0	1	0
3071031	307103103	2011-06-01	2011-10-17	0	139	4	0	0	0	1	2	2	0	0	1	0	1	0
3071051	307105110	2011-06-01	2012-05-31	0	366	3	0	1	0	1	2	2	0	0	1	0	1	0
3071051	307105106	2011-06-01	2012-05-31	0	366	2	1	1	0	1	2	2	0	0	1	0	1	0
3071051	307105105	2011-06-01	2012-01-08	0	222	4	0	1	0	1	2	2	0	0	1	0	1	0
3071071	307107105	2011-09-15	2012-05-31	0	260	0	0	0	0	2	2	2	1	0	1	0	1	0
3071091	307109107	2011-06-01	2012-05-31	0	366	1	0	1	1	1	2	2	0	0	1	0	1	0
3071111	307111108	2011-06-01	2012-05-31	0	366	2	0	0	0	1	2	2	0	0	1	0	1	0
3071131	307113106	2011-06-01	2012-05-31	0	366	1	0	0	0	2	2	2	1	0	1	0	1	0
3071131	307113107	2011-12-11	2012-05-31	0	173	0	0	1	0	2	2	2	1	0	1	0	1	0
3071151	307115103	2011-06-01	2012-05-31	0	366	3	0	0	1	2	2	2	0	1	1	0	1	0
3071171	307117102	2011-06-01	2012-05-31	0	366	2	0	0	0	2	2	2	1	0	1	0	1	0
3071191	307119103	2011-08-20	2012-05-31	0	286	0	0	0	0	1	1	2	0	0	1	0	1	0
3071211	307121105	2011-06-01	2012-05-31	0	366	2	0	0	0	2	2	2	0	0	1	0	1	0
3071231	307123102	2011-06-01	2012-05-31	0	366	2	1	1	0	2	2	1	0	0	1	0	1	0
3071251	307125106	2011-10-29	2012-05-31	0	216	0	0	0	0	2	2	2	0	0	1	0	1	0
3071291	307129108	2011-06-01	2012-05-31	0	366	2	0	0	0	2	2	2	0	0	1	0	1	0
3071291	307129105	2011-06-01	2012-04-12	1	317	0	1	1	0	2	2	2	0	0	1	0	1	0
3071291	307129104	2011-06-01	2012-05-31	0	366	0	1	1	0	2	2	2	0	0	1	0	1	0
3071291	307129107	2011-06-01	2012-05-04	0	339	4	0	0	0	2	2	2	0	0	1	0	1	0
3071291	307129106	2011-06-01	2012-05-31	0	366	2	0	0	0	2	2	2	0	0	1	1	1	0
3071291	307129105	2012-04-13	2012-05-31	0	49	1	1	1	0	2	2	2	0	0	1	0	1	0
3071311	307131105	2011-09-24	2012-05-31	0	251	0	0	0	1	2	2	2	1	1	1	0	1	0
3071311	307131104	2011-06-01	2012-05-31	0	366	2	0	1	1	2	2	2	1	1	1	0	1	0
3071331	307133102	2011-06-01	2012-05-31	0	366	0	0	0	1	2	1	2	0	0	1	0	1	0
3080011	308001103	2011-06-01	2012-05-31	0	366	0	0	1	0	2	1	1	0	0	1	0	1	0
3080041	308004103	2011-12-03	2012-05-31	0	181	0	0	0	0	1	1	2	0	0	1	0	1	0
3080071	308007108	2012-01-12	2012-05-31	0	141	0	0	1	0	1	1	1	0	0	1	0	1	0
3080071	308007106	2011-06-01	2011-12-13	0	196	4	0	0	0	1	1	1	0	0	1	0	1	0
3080071	308007107	2011-06-01	2012-05-31	0	366	1	0	1	0	1	1	1	0	0	1	0	1	0
3080101	308010103	2011-07-29	2012-05-31	0	308	0	0	0	0	1	1	1	0	0	1	0	1	0
3080131	308013104	2011-06-01	2012-05-31	0	366	1	0	1	0	1	1	1	0	0	1	0	1	0
3080131	308013112	2011-12-05	2012-05-31	0	179	0	0	0	0	1	1	1	0	0	1	0	1	0
3080131	308013111	2011-06-01	2012-02-22	0	267	4	0	1	0	1	1	1	0	0	1	0	1	0
3080131	308013103	2011-06-01	2012-02-03	0	248	4	0	1	0	1	1	1	0	0	1	0	1	0
3080161	308016103	2011-06-01	2012-05-31	0	366	2	0	1	0	2	1	1	0	0	1	0	1	0
3080191	308019107	2011-11-18	2012-05-31	0	196	0	0	1	1	2	1	2	0	0	1	0	1	0
3080191	308019103	2011-06-01	2012-05-31	0	366	0	0	0	1	2	1	2	0	0	1	0	1	0
3080191	308019106	2011-06-01	2012-05-31	0	366	1	0	0	1	2	1	2	0	0	1	0	1	0
3080221	308022102	2011-06-01	2012-05-31	0	366	0	0	0	0	1	2	2	0	0	1	0	1	1
3080251	308025103	2011-06-01	2012-05-31	0	366	0	0	0	1	2	2	2	1	0	1	0	1	1
3080281	308028107	2011-06-01	2012-05-31	0	366	1	1	0	0	1	1	1	0	0	1	0	1	1
3080281	308028106	2011-06-01	2012-05-31	0	366	3	1	1	0	1	1	1	0	0	1	0	1	1
3080311	308031104	2011-06-01	2012-02-06	0	251	4	0	1	1	2	2	2	1	0	1	0	1	1
3080311	308031105	2011-06-01	2012-05-31	0	366	0	0	1	1	2	2	2	1	0	1	0	1	1
3080341	308034111	2011-06-10	2012-05-31	0	357	0	0	1	0	2	2	2	1	0	1	0	1	1
3080341	308034103	2011-06-01	2012-05-31	0	366	2	1	0	0	2	2	2	1	0	1	0	1	1
3080341	308034104	2011-06-01	2012-05-31	0	366	0	0	1	0	2	2	2	1	0	1	0	1	1
3080371	308037104	2011-06-01	2011-07-09	0	39	4	0	1	0	1	1	1	0	0	1	0	1	1
3080371	308037103	2011-06-01	2012-05-31	0	366	3	0	0	0	1	1	1	0	0	1	0	1	1
3080401	308040111	2011-06-01	2012-05-31	0	366	1	1	0	1	2	2	2	1	0	1	0	1	1
3080401	308040106	2012-01-28	2012-05-31	0	125	0	0	0	1	2	2	2	1	0	1	0	1	1
3080401	308040110	2011-06-01	2012-05-31	0	366	2	1	1	1	2	2	2	1	0	1	0	1	1
3080401	308040105	2011-06-01	2012-05-31	0	366	1	0	1	1	2	2	2	1	0	1	0	1	1
3080401	308040104	2011-06-01	2011-12-15	0	198	4	0	1	1	2	2	2	1	0	1	0	1	1
3080431	308043105	2011-06-01	2012-05-31	0	366	1	1	0	0	2	2	2	0	0	1	0	1	1
3080431	308043108	2011-06-01	2011-10-14	0	136	4	0	1	0	2	2	2	0	0	1	0	1	1
3080431	308043102	2011-06-01	2012-05-31	0	366	0	0	1	0	2	2	2	0	0	1	0	1	1
3080461	308046103	2011-06-01	2012-05-31	0	366	0	0	0	1	1	1	2	1	1	1	0	1	1
3080461	308046108	2011-06-01	2012-05-31	0	366	3	0	0	1	1	1	2	1	1	1	0	1	1
3080461	308046110	2011-08-08	2012-05-31	0	298	0	0	1	1	1	1	2	1	1	1	0	1	1
3080461	308046109	2011-06-01	2012-05-31	0	366	1	0	0	1	1	1	2	1	1	1	0	1	1
3080491	308049108	2012-05-26	2012-05-31	0	6	0	0	0	0	1	2	2	0	0	1	0	1	1
3080491	308049103	2011-06-01	2012-05-31	0	366	3	1	1	0	1	2	2	0	0	1	0	1	1
3080491	308049107	2011-06-01	2012-05-31	0	366	3	1	0	0	1	2	2	0	0	1	0	1	1
3080521	308052102	2011-06-01	2012-05-31	0	366	1	0	1	0	2	2	2	1	0	1	0	1	1
3080551	308055104	2011-06-01	2012-05-31	0	366	1	0	1	0	1	2	2	0	0	1	0	1	1
3080551	308055103	2011-06-01	2012-05-31	0	366	3	0	0	0	1	2	2	0	0	1	0	1	1
3080581	308058104	2011-06-01	2012-05-31	0	366	2	1	0	0	2	2	2	1	0	1	0	1	1
3080611	308061107	2011-06-01	2012-05-31	0	366	3	0	0	0	1	2	1	0	0	1	0	1	1
3080641	308064103	2012-02-13	2012-05-31	0	109	0	0	0	0	1	2	2	0	0	1	0	1	1
3080641	308064103	2011-06-01	2012-02-12	1	257	0	0	0	0	1	2	2	0	0	1	0	1	1
3080671	308067103	2011-06-02	2012-05-31	0	365	0	0	1	0	2	2	1	0	0	1	0	1	1
3080671	308067102	2011-06-01	2012-05-31	0	366	1	0	0	0	2	2	1	0	0	1	0	1	1
3080701	308070105	2011-10-08	2012-05-31	0	237	0	0	0	0	2	1	1	0	0	1	0	1	1
3080701	308070104	2011-06-01	2011-07-16	0	46	4	0	1	0	2	1	1	0	0	1	0	1	1
4010011	401001107	2011-06-01	2012-05-31	0	366	3	1	1	1	1	1	1	0	0	1	0	1	1
4010031	401003109	2011-06-01	2011-12-24	1	207	1	1	1	0	1	2	2	1	1	1	1	1	0
4010031	401003108	2011-06-01	2012-05-31	0	366	3	1	0	0	1	2	2	1	1	1	0	1	0
4010031	401003111	2012-04-16	2012-05-31	0	46	0	0	1	0	1	2	2	1	1	1	0	1	0
4010031	401003110	2011-07-04	2012-05-31	0	333	0	0	1	0	1	2	2	1	1	1	0	1	0
4010031	401003109	2011-12-25	2012-05-31	0	159	1	1	1	0	1	2	2	1	1	1	1	1	0
4010031	401003107	2011-06-01	2012-03-24	0	298	4	0	0	0	1	2	2	1	1	1	0	1	0
4010061	401006104	2011-06-01	2012-05-31	0	366	3	0	1	0	1	2	2	0	0	1	0	1	0
4010091	401009103	2011-06-01	2012-05-31	0	366	1	0	1	0	1	1	1	0	0	1	0	1	1
4010121	401012103	2011-06-01	2012-05-31	0	366	0	1	1	0	1	2	1	0	0	1	0	1	0
4010151	401015105	2011-06-01	2011-11-20	0	173	4	0	0	1	1	2	2	0	0	1	0	1	0
4010151	401015106	2011-06-01	2012-05-31	0	366	1	0	1	1	1	2	2	0	0	1	0	1	0
4010181	401018106	2011-06-01	2012-05-31	0	366	1	0	0	0	1	1	1	0	0	1	1	1	1
4010211	401021106	2011-09-05	2012-05-31	0	270	0	0	1	0	1	1	1	0	0	1	0	1	1
4010211	401021106	2011-06-01	2011-09-04	1	96	0	0	1	0	1	1	1	0	0	1	0	1	1
4010241	401024103	2011-06-01	2012-05-31	0	366	2	0	1	1	1	1	1	0	0	1	0	1	1
4010271	401027103	2011-06-01	2012-05-31	0	366	3	0	1	1	2	1	1	0	0	1	0	1	1
4010271	401027104	2011-06-01	2012-05-31	0	366	0	0	1	1	2	1	1	0	0	1	0	1	1
4010301	401030108	2011-08-21	2012-04-12	1	236	0	1	0	1	2	2	2	1	0	1	0	1	1
4010301	401030107	2011-06-01	2012-05-31	0	366	1	0	1	1	2	2	2	1	0	1	0	1	1
4010301	401030108	2012-04-13	2012-05-31	0	49	0	1	0	1	2	2	2	1	0	1	0	1	1
4010331	401033108	2011-06-01	2012-05-31	0	366	1	0	1	1	1	2	2	0	0	1	0	1	1
4010361	401036109	2011-06-01	2012-05-31	0	366	0	0	0	1	1	1	1	0	0	1	0	1	1
4010391	401039106	2011-06-01	2012-05-31	0	366	1	0	0	1	1	1	1	0	0	1	0	1	1
4010391	401039105	2011-06-01	2012-01-20	0	234	4	0	1	1	1	1	1	0	0	1	0	1	1
4010421	401042105	2011-06-01	2012-05-31	0	366	0	0	1	0	1	1	1	0	0	1	0	1	1
4010451	401045104	2011-06-01	2012-05-31	0	366	0	0	0	0	1	1	2	0	0	1	0	1	1
4010511	401051103	2011-06-01	2012-05-31	0	366	3	0	1	1	1	2	1	0	0	1	0	1	1
4010541	401054106	2011-06-01	2011-10-28	0	150	4	0	0	0	1	2	1	0	0	1	0	1	0
4010541	401054107	2011-09-14	2012-05-31	0	261	0	0	1	0	1	2	1	0	0	1	0	1	0
4010571	401057104	2011-06-01	2011-11-20	0	173	4	1	0	0	1	1	1	0	0	1	0	1	1
4010601	401060103	2011-06-01	2012-05-31	0	366	0	0	0	0	2	1	1	0	0	1	0	1	0
4010631	401063111	2011-06-01	2012-05-31	0	366	2	0	0	0	1	2	1	0	0	1	0	1	0
4010631	401063112	2011-06-01	2012-05-31	0	366	0	0	0	0	1	2	1	0	0	1	0	1	0
4020021	402002104	2011-06-01	2012-05-31	0	366	1	0	0	0	2	1	1	0	0	1	0	1	1
4020021	402002103	2011-06-01	2012-05-31	0	366	3	0	0	0	2	1	1	0	0	1	0	1	1
4020041	402004108	2011-09-30	2012-05-31	0	245	0	0	0	0	1	1	1	0	0	1	0	1	1
4020041	402004106	2011-06-01	2011-10-31	0	153	4	0	1	0	1	1	1	0	0	1	0	1	1
4020041	402004107	2011-06-01	2012-05-31	0	366	2	0	0	0	1	1	1	0	0	1	0	1	1
4020061	402006106	2011-06-01	2012-05-31	0	366	2	0	1	0	1	2	2	0	0	1	0	1	1
4020061	402006107	2011-08-25	2012-05-31	0	281	0	0	1	0	1	2	2	0	0	1	0	1	1
4020061	402006105	2011-06-01	2012-05-31	0	366	3	0	0	0	1	2	2	0	0	1	0	1	1
4020081	402008107	2011-06-01	2012-05-31	0	366	1	0	0	0	1	1	1	0	0	1	0	1	1
4020101	402010107	2011-06-01	2012-05-31	0	366	0	0	0	0	2	1	1	0	0	1	0	1	1
4020121	402012107	2012-01-14	2012-05-31	0	139	0	0	1	1	1	1	2	0	0	1	0	1	1
4020141	402014107	2011-06-01	2012-05-31	0	366	3	0	0	0	1	2	1	0	0	1	0	1	1
4020161	402016102	2011-06-01	2012-05-31	0	366	1	0	0	0	1	1	1	0	0	1	0	1	1
4020181	402018105	2011-11-04	2012-05-31	0	210	0	0	0	0	2	1	1	0	0	1	0	1	1
4020181	402018104	2011-06-01	2012-05-31	0	366	2	0	1	0	2	1	1	0	0	1	0	1	1
4020201	402020106	2011-06-01	2012-05-31	0	366	2	0	1	0	1	1	1	1	0	1	0	1	1
4020201	402020107	2011-09-03	2012-05-31	0	272	0	0	1	0	1	1	1	1	0	1	0	1	1
4020221	402022107	2011-06-01	2012-05-31	0	366	0	0	1	0	1	1	1	0	0	1	0	1	1
4020221	402022106	2011-06-01	2012-05-31	0	366	3	0	1	0	1	1	1	0	0	1	0	1	1
4020241	402024106	2011-06-01	2012-05-31	0	366	2	1	1	1	1	1	1	0	0	1	0	1	1
4020261	402026105	2011-06-01	2012-05-31	0	366	3	1	0	0	2	1	1	0	0	1	0	1	1
4020281	402028106	2011-06-01	2012-01-12	1	226	3		1	0	1	2	2	1	0	1	0	1	1
4020281	402028106	2012-01-13	2012-05-31	0	140	4		1	0	1	2	2	1	0	1	0	1	1
4020301	402030105	2011-06-01	2012-01-27	0	241	4	0	1	0	2	2	1	0	0	1	0	1	1
4020321	402032103	2011-06-01	2012-02-20	0	265	4	0	0	0	2	2	2	0	0	1	0	1	1
4020341	402034105	2011-06-01	2012-05-31	0	366	0	0	1	0	2	2	1	0	0	1	0	1	1
4020341	402034104	2011-06-01	2012-05-31	0	366	3	0	1	0	2	2	1	0	0	1	0	1	1
4020361	402036108	2011-06-01	2012-05-31	0	366	3	0	1	1	2	2	2	0	0	1	0	1	1
4020381	402038105	2011-06-01	2012-05-31	0	366	1	0	1	0	1	2	2	0	0	1	0	1	1
4020401	402040106	2012-05-19	2012-05-31	0	13	0	0	0	0	2	2	1	0	0	1	0	1	1
4020401	402040105	2011-06-01	2012-05-31	0	366	0	1	0	0	2	2	1	0	0	1	0	1	1
4020421	402042105	2011-06-01	2012-05-31	0	366	3	1	1	1	2	2	2	1	1	1	0	1	1
4020441	402044106	2011-06-01	2011-09-12	1	104	1	1	0	0	1	2	1	0	0	1	0	1	1
4020441	402044105	2011-06-01	2011-12-29	0	212	4	0	0	0	1	2	1	0	0	1	0	1	1
4020441	402044106	2011-09-13	2012-05-31	0	262	1	1	0	0	1	2	1	0	0	1	0	1	1
4020461	402046104	2011-06-01	2012-05-31	0	366	2	0	0	0	1	2	2	0	0	1	0	1	1
4020481	402048105	2011-06-01	2012-05-31	0	366	0	0	0	0	1	2	2	1	1	1	0	1	1
4020501	402050102	2011-06-01	2012-05-31	0	366	1	0	1	0	2	2	2	1	1	2	0	1	1
4020521	402052109	2011-06-01	2012-04-12	1	317	1	1	1	0	1	1	1	0	0	1	0	1	1
4020521	402052108	2012-04-13	2012-05-31	0	49	4	1	0	0	1	1	1	0	0	1	0	1	1
4020521	402052109	2012-04-13	2012-05-31	0	49	2	1	1	0	1	1	1	0	0	1	0	1	1
4020521	402052108	2011-06-01	2012-04-12	1	317	3	1	0	0	1	1	1	0	0	1	0	1	1
4020541	402054105	2011-06-01	2012-05-31	0	366	3	1	0	0	1	1	1	0	0	1	0	1	1
4020561	402056106	2011-06-01	2012-05-31	0	366	1	0	1	0	1	1	1	0	0	1	0	1	1
4020561	402056105	2011-06-01	2012-05-31	0	366	2	0	0	0	1	1	1	0	0	1	0	1	1
4020581	402058102	2011-06-01	2012-05-31	0	366	3	0	0	1	2	2	2	0	0	2	0	1	1
4020601	402060108	2011-06-01	2012-05-31	0	366	3	0	1	1	1	2	1	0	0	2	0	1	1
4020601	402060109	2011-06-01	2012-05-31	0	366	0	0	1	1	1	2	1	0	0	2	0	1	1
4020621	402062109	2011-06-01	2012-05-31	0	366	2	0	1	0	2	1	1	0	0	2	0	1	1
4020641	402064109	2011-06-01	2012-05-31	0	366	2	1	1	0	1	1	2	0	0	1	0	1	1
4020661	402066110	2011-06-01	2012-05-31	0	366	3	0	1	0	1	1	1	0	0	2	0	1	1
4020661	402066109	2011-06-01	2012-02-05	0	250	4	0	0	0	1	1	1	0	0	2	0	1	1
4020661	402066111	2012-01-06	2012-05-31	0	147	0	0	0	0	1	1	1	0	0	2	0	1	1
4020681	402068105	2011-06-01	2012-05-31	0	366	3	0	1	0	1	1	2	0	0	2	0	1	1
4020701	402070105	2011-06-01	2011-12-25	0	208	4	0	0	1	1	1	1	0	0	1	0	1	1
4020721	402072108	2011-06-01	2012-05-31	0	366	3	0	1	0	1	2	2	0	0	1	0	1	1
4020741	402074103	2011-06-01	2012-05-31	0	366	0	0	0	0	1	2	1	0	0	1	0	1	1
4020761	402076103	2011-06-01	2012-05-31	0	366	0	0	0	0	1	2	2	0	0	1	0	1	1
4020781	402078104	2011-06-01	2011-07-12	0	42	4	0	0	0	1	1	1	0	0	1	0	1	1
4020801	402080103	2011-06-01	2012-05-31	0	366	2	0	0	0	1	2	1	0	0	1	0	1	1
4020801	402080104	2011-06-01	2012-05-31	0	366	1	0	1	0	1	2	1	0	0	1	0	1	1
4020821	402082105	2011-06-01	2012-05-31	0	366	1	0	1	0	1	2	1	0	0	1	0	1	1
4020841	402084112	2012-04-14	2012-05-31	0	48	0	0	0	0	2	2	1	0	0	1	0	1	1
4020841	402084111	2011-06-01	2012-05-31	0	366	2	0	1	0	2	2	1	0	0	1	0	1	1
4020861	402086106	2011-06-01	2012-05-31	0	366	0	0	1	0	2	2	1	0	0	1	0	1	1
4020881	402088105	2011-06-01	2011-09-06	0	98	4	0	1	0	2	1	1	0	0	1	0	1	1
4020881	402088104	2011-06-01	2012-05-31	0	366	2	0	1	0	2	1	1	0	0	1	0	1	1
4020881	402088103	2011-06-01	2012-05-31	0	366	1	0	0	0	2	1	1	0	0	1	0	1	1
4020881	402088106	2012-02-08	2012-05-31	0	114	0	0	0	0	2	1	1	0	0	1	0	1	1
4020901	402090107	2011-06-01	2012-05-31	0	366	0	0	0	0	2	1	1	0	0	1	0	1	1
4020921	402092103	2011-06-01	2012-05-31	0	366	0	0	1	0	1	1	1	0	0	1	0	1	1
4030011	403001107	2011-06-01	2012-05-31	0	366	1	0	1	0	1	2	2	0	0	1	0	1	1
4030011	403001106	2011-06-01	2012-05-31	0	366	3	0	0	0	1	2	2	0	0	1	0	1	1
4030011	403001108	2012-03-06	2012-05-31	0	87	0	0	1	0	1	2	2	0	0	1	0	1	1
4030041	403004103	2011-06-01	2012-05-31	0	366	2	0	0	0	1	1	1	0	0	1	0	1	0
4030041	403004104	2011-07-28	2012-05-31	0	309	0	1	1	0	1	1	1	0	0	1	0	1	0
[truncated: 3,526 more rows]

## Sheet: DataDictionary
Pneumonia and Severe Pneumonia event data
hhid	Household ID
cid	Child ID
epid	Episode ID
t1	First date of the period	Date-Month-Year
t2	Last date of the period	Date-Month-Year
xepi	Episode (Pneumonia/SeverePneumonia)	0: No, 1: Yes
time	Number of the days in the period
ageepint	Age in year at the first date of the period
xasthma	Having history of Asthma	0: No, 1: Yes
xsex	Gender	0: female, 1: male
xsalary	Having a salaried family member	0: No, 1: Yes
xedu	Education level of mother, secondary or higher	0: No, 1: Yes
xtoilet	Having water-sealed toilet	0: No, 1: Yes
xwash	Having washing machine	0: No, 1: Yes
xwall	Having hard wall (concrete, clock, etc.)	0: No, 1: Yes
xrefrig	Having refrigerator	0: No, 1: Yes
xdw2	Having treated drinking water	0: No, 1: Yes
xgage	Premature birth	0: No, 1: Yes
bibph	Time to the hospital	0: <30 min, 1: ≥30 min
bianyhf	Time to RHU	0: <10 min, 1: ≥10 min
xcatses	Socioeconomic Status Score	1st quartile (highest)
		2nd quartile
		3rd quartile
		4th quartile (lowest)
