# Supplementary material for: Incidence and Risk Factors of Childhood Pneumonia-Like Episodes in Biliran Island, Philippines—A Community-Based Study
Source: PLoS One. 2015 May 4;10(5):e0125009. doi: 10.1371/journal.pone.0125009 (PMC4418693; doi:10.1371/journal.pone.0125009)
Supplement: S3 Dataset — (XLSX) [file pone.0125009.s005.xlsx]

## Sheet: 3_Seeking
hhid	cid	epid	datepi	pn2	sev2	xchestin	xdifb	xdrink	xfever	ageepint	xconshc	hcf_type2	xhosp	xadmis	bibph	bianyhf	xasthma	xsex	xsalary	xedu	xcatses
1020391	102039103	10203910301	2012-05-23	1	1	0	1	1	1	4	0	NA	0		0	1	1	0	1	2	1
1020451	102045103	10204510301	2012-01-12	1	1	0	1	1	1	4	0	NA	0		0	1	0	0	0	2	2
1060121	106012104	10601210401	2012-02-12	1	0	0	1	0	1	1	0	NA	0		0	1	0	0	0	2	2
1080251	108025104	10802510403	2011-11-12	1	1	1	1	0	1	4	0	NA	0		0	0	1	0	1	1	2
1080251	108025104	10802510405	2012-01-12	1	1	1	1	0	1	1	0	NA	0		0	0	1	0	1	1	2
1080251	108025104	10802510406	2012-02-12	1	1	1	1	0	1	1	0	NA	0		0	0	1	0	1	1	2
1080731	108073104	10807310401	2012-03-12	1	0	0	1	0	1	2	0	NA	0		0	1	1	1	0	1	2
2021211	202121107	20212110701	2012-01-12	1	1	1	0	0	1	1	0	NA	0		0	0	1	1	1	2	1
3010221	301022104	30102210401	2012-05-29	1	0	0	1	0	1	3	0	NA	0		1	0	1	1	0	1	4
3011041	301104104	30110410402	2011-12-15	1	1	1	1	0	1	1	0	NA	0		1	0	1	0	0	1	2
3020071	302007103	30200710302	2011-11-12	1	1	1	1	0	1	2	0	NA	0		1	1	1	0	0	1	3
3020331	302033106	30203310602	2012-01-12	1	1	1	1	1	1	1	0	NA	0		1	0	1	1	1	2	1
3020331	302033106	30203310603	2011-11-12	1	1	1	1	1	1	1	0	NA	0		1	0	1	1	1	2	1
3030301	303030106	30303010602	2012-05-15	1	0	0	1	0	1	2	0	NA	0		1	0	1	1	1	1	1
3050421	305042106	30504210602	2012-05-17	1	0	0	1	0	1	0	0	NA	0		1	0	1	0	0	1	3
3061551	306155105	30615510501	2012-04-12	1	0	0	1	0	1	1	0	NA	0		1	0	0	1	1	1	2
3062091	306209103	30620910301	2012-04-20	1	1	1	1	0	1	1	0	NA	0		1	0	1	0	0	1	4
3070371	307037107	30703710702	2011-12-12	1	0	0	1	0	1	0	0	NA	0		1	0	0	1	0	2	3
3070731	307073106	30707310601	2012-03-12	1	1	1	1	0	1	4	0	NA	0		1	0	0	1	0	1	4
3080191	308019106	30801910601	2012-01-05	1	0	0	1	0	1	2	0	NA	0		1	0	0	0	1	2	2
4050211	405021106	40502110601	2012-02-12	1	1	0	1	1	1	4	0	NA	0		1	1	0	0	0	1	2
4051251	405125104	40512510401	2011-12-12	1	0	0	1	0	1	2	0	NA	0		1	1	0	0	0	1	3
4051251	405125104	40512510402	2011-07-12	1	0	0	1	0	1	1	0	NA	0		1	1	0	0	0	1	3
4051251	405125105	40512510501	2012-03-12	1	0	0	1	0	1	1	0	NA	0		1	1	0	0	0	1	3
4060251	406025104	40602510401	2012-01-12	1	0	0	1	0	1	1	0	NA	0		1	0	0	1	0	1	4
4070131	407013109	40701310901	2011-12-26	1	1	1	0	0	1	3	0	NA	0		1	1	0	1	0	1	4
4082321	408232106	40823210601	2011-11-12	1	0	0	1	0	1	3	0	NA	0		1	0	0	1	0	2	2
4090271	409027110	40902711002	2011-11-05	1	0	0	1	0	1	2	0	NA	0		1	1	1	1	0	1	4
5070251	507025105	50702510501	2012-02-12	1	0	0	1	0	1	0	0	NA	0		1	0	0	0	0	1	4
6080081	608008106	60800810601	2012-01-12	1	0	0	1	0	1	1	0	NA	0		1	1		1	0	1	3
6080461	608046104	60804610401	2012-04-12	1	0	0	1	0	1	2	0	NA	0		1	1	0	1	0	1	2
6080651	608065106	60806510601	2012-04-12	1	0	0	1	0	1	2	0	NA	0		1	1	0	1	0	1	2
6100541	610054103	61005410302	2012-01-12	1	1	1	1	0	1	1	0	NA	0		1	1	1	1	0	1	3
6100541	610054104	61005410401	2012-04-12	1	1	1	1	1	1	1	0	NA	0		1	1	1	1	0	1	3
7010131	701013104	70101310401	2012-05-12	1	1	1	1	0	1	0	0	NA	0		0	1	0	0	0	1	3
7021221	702122105	70212210501	2012-02-12	1	0	0	1	0	1	0	0	NA	0		0	0	0	0	0	1	2
7022421	702242103	70224210301	2011-10-19	1	0	0	1	0	1	0	0	NA	0		0	0	0	0	0	1	4
7022571	702257104	70225710401	2012-01-12	1	1	0	1	1	1	0	0	NA	0		0	0	1	0	0	1	2
7030041	703004107	70300410701	2012-05-12	1	0	0	1	0	1	1	0	NA	0		0	0		1	0	2	4
7042051	704205105	70420510501	2012-01-12	1	1	1	1	1	1	1	0	NA	0		0	0	0	0	1	1	3
7060901	706090104	70609010401	2011-12-12	1	0	0	1	0	1	2	0	NA	0		0	0	1	0	0	1	2
7080281	708028107	70802810701	2012-03-12	1	1	1	1	0	1	0	0	NA	0		0	0	0	1	1	1	3
7080581	708058105	70805810501	2012-04-12	1	0	0	1	0	1	2	0	NA	0		0	1	1	0	1	1	1
7110611	711061109	71106110901	2012-04-12	1	1	0	1	1	1	3	0	NA	0		0	1	1	1	0	1	4
7110881	711088106	71108810601	2012-02-12	1	1	0	1	1	1	4	0	NA	0		0	1	1	1	0	1	4
7130501	713050103	71305010301	2012-05-12	1	1	0	0	1	1	0	0	NA	0		1	1	0	1	0	1	2
7130791	713079106	71307910601	2012-05-07	1	1	1	1	0	1	0	0	NA	0		0	1	0	1	1	2	2
1010122	101012206	10101220601	2012-01-12	1	0	0	1	0	1	3	1	RHU	0		0	0	0	0	1	2	2
1010361	101036102	10103610201	2012-05-21	1	1	0	1	1	1	0	1	PRIVATECLINIC	0		0	0	0	1	0	2	2
1010811	101081103	10108110301	2011-12-12	1	1	1	1	0	1	4	1	BHW	1	1	0	0	0	0	1	1	2
1010841	101084106	10108410601	2011-10-12	1	0	0	1	0	1	0	1	RHU	1	1	0	0	1	1	0	1	4
1030021	103002103	10300210301	2011-11-12	1	1	1	1	1	1	1	1	PRIVATECLINIC	0		0	0	1	1	1	1	1
1030401	103040103	10304010301	2011-07-17	1	1	1	1	0	1	1	1	BPH	1	1	0	0	1	0	1	1	2
1030461	103046104	10304610401	2011-12-12	1	1	0	1	1	1	0	1	PRIVATECLINIC	0		0	0	0	1	1	2	1
1030801	103080104	10308010401	2011-08-06	1	0	0	1	0	1	1	1	PRIVATECLINIC	1	0	0	0	1	1	0	2	1
1040391	104039102	10403910201	2012-02-12	1	1	1	1	1	1	2	1	RHU	0		0	0	1	0	0	1	3
1040581	104058104	10405810401	2011-10-20	1	0	0	1	0	1	2	1	BPH	1	1	0	0	1	0	0	2	1
1040681	104068105	10406810501	2011-10-07	1	0	0	1	0	1	3	1	RHU	1	1	0	0	0	0	0	1	3
1041051	104105104	10410510401	2011-06-13	1	0	0	1	0	1	0	1	RHU	0		0	0	0	0	0	1	2
1041651	104165103	10416510302	2011-12-12	1	1	0	1	1	1	1	1	RHU	0		0	0	1	0	0	1	3
1041671	104167105	10416710501	2011-06-12	1	0	0	1	0	1	1	1	RHU	0		0	0	1	0	0	1	4
1042141	104214104	10421410401	2011-12-22	1	1	0	1	1	1	0	1	RHU	1	1	0	0	0	0	0	2	2
1042141	104214104	10421410402	2011-11-12	1	0	0	1	0	1	3	1	RHU	1	1	0	0	0	0	0	2	2
1050041	105004106	10500410601	2011-11-12	1	1	1	1	1	1	1	1	RHU	0		0	0	0	0	0	1	4
1050071	105007104	10500710401	2011-12-21	1	1	0	1	1	1	2	1	PRIVATECLINIC	1	1	0	0	1	0	1	2	1
1050341	105034109	10503410901	2011-10-12	1	1	1	1	0	1	1	1	RHU	1	0	0	0	1	0	1	2	3
1060161	106016103	10601610302	2011-11-12	1	1	0	1	1	1	1	1	RHU	0		0	1	0	0	0	2	3
1070271	107027104	10702710401	2011-09-12	1	1	0	1	1	1	1	1	BPH	1	1	0	0	0	1	1	1	2
1070331	107033103	10703310301	2012-02-10	1	1	0	1	1	1	1	1	PRIVATECLINIC	0		0	0	0	1	1	2	1
1070371	107037103	10703710301	2011-09-12	1	0	0	1	0	1	1	1	PRIVATECLINIC	0		0	0	0	1	1	2	1
1080251	108025104	10802510401	2011-08-12	1	1	1	1	0	1	2	1	RHU	1	0	0	0	1	0	1	1	2
1080251	108025104	10802510402	2011-10-12	1	1	1	1	0	1	4	1	PRIVATECLINIC	1	0	0	0	1	0	1	1	2
1080251	108025104	10802510404	2011-12-12	1	1	1	1	0	1	2	1	PRIVATECLINIC	1	0	0	0	1	0	1	1	2
1080251	108025104	10802510407	2012-03-12	1	1	1	1	0	1	2	1	PRIVATECLINIC	1	0	0	0	1	0	1	1	2
1080731	108073104	10807310402	2011-11-12	1	0	0	1	0	1	3	1	PRIVATECLINIC	0		0	1	1	1	0	1	2
2010261	201026104	20102610401	2012-05-12	1	0	0	1	0	1	3	1	RHU	0		0	1	1	0	0	1	3
2010321	201032106	20103210601	2012-01-29	1	1	1	1	0	1	3	1	BPH	1	1	0	1	1	1	1	2	2
2010321	201032106	20103210602	2011-11-12	1	1	1	1	0	1	2	1	BPH	1	1	0	1	1	1	1	2	2
2010561	201056104	20105610401	2012-03-12	1	0	0	1	0	1	3	1	RHU	0		0	1	0	0	0	1	2
2011071	201107107	20110710701	2012-03-12	1	1	1	1	0	1	3	1	RHU	0		1	1		0	0	1	3
2011071	201107107	20110710702	2011-11-12	1	1	1	1	0	1	0	1	RHU	0		1	1		0	0	1	3
2011281	201128105	20112810501	2011-08-15	1	1	1	1	0	1	2	1	RHU	0		0	0	1	1	0	1	2
2020251	202025106	20202510601	2012-02-12	1	1	0	1	1	1	1	1	RHU	0		0	0	0	1	0	1	2
2020311	202031105	20203110501	2012-05-15	1	1	1	1	0	1	1	1	BPH	1	1	0	0	1	0	0	1	1
2020451	202045109	20204510901	2012-05-12	1	0	0	1	0	1	4	1	RHU	0		0	0	0	0	0	1	4
2020491	202049105	20204910501	2011-06-12	1	1	1	1	0	1	4	1	RHU	0		0	0	1	1	0	1	2
2020891	202089107	20208910702	2012-03-12	1	1	1	1	0	1	2	1	RHU	0		0	0		1	0	1	3
2020891	202089107	20208910703	2011-12-12	1	1	1	1	0	1	3	1	RHU	1	1	0	0		1	0	1	3
2020951	202095106	20209510602	2011-11-12	1	1	1	1	0	1	4	1	RHU	0		0	0	0	1	0	1	3
2021271	202127103	20212710301	2011-10-12	1	1	1	0	1	1	1	1	PRIVATECLINIC	1	1	0	0	1	1	0	1	2
2021311	202131108	20213110802	2012-04-12	1	1	0	1	1	1	1	1	BPH	1	1	0	0	1	1	0	1	4
2021491	202149106	20214910601	2011-11-10	1	1	1	1	1	1	3	1	PRIVATECLINIC	0		0	0	1	0	1	2	1
2021551	202155106	20215510602	2011-12-20	1	1	1	1	0	1	4	1	RHU	1	1	0	0	1	1	1	1	3
2021551	202155106	20215510603	2012-01-02	1	1	1	1	0	1	4	1	RHU	1	1	0	0	1	1	1	1	3
2021551	202155107	20215510702	2011-09-15	1	1	1	1	0	1	0	1	RHU	1	1	0	0	1	0	1	1	3
2021551	202155107	20215510703	2012-02-22	1	1	1	1	0	1	1	1	RHU	1	1	0	0	1	0	1	1	3
2021591	202159103	20215910301	2011-12-12	1	0	0	1	0	1	4	1	RHU	0		0	0	0	1	0	1	4
2030181	203018108	20301810802	2012-03-12	1	1	1	1	0	1	0	1	RHU	0		0	0	1	1	0	2	2
2030241	203024104	20302410401	2011-06-12	1	1	1	1	0	1	3	1	RHU	1	1	0	0	1	1	0	1	2
2030261	203026106	20302610601	2012-03-12	1	1	1	1	1	1	1	1	RHU	0		0	0	0	0	0	1	3
2030561	203056103	20305610301	2011-11-12	1	0	0	1	0	1	1	1	BPH	1	1	0	0	0	1	1	2	1
2040081	204008105	20400810501	2011-08-12	1	1	1	1	0	1	1	1	RHU	1	1	0	0	0	1	1	2	1
2040091	204009103	20400910301	2011-09-12	1	0	0	1	0	1	2	1	BPH	1	0	0	0	1	1	1	2	1
2040091	204009103	20400910302	2012-03-28	1	1	1	1	0	1	0	1	PRIVATECLINIC	0		0	0	1	1	1	2	1
2040541	204054104	20405410401	2011-12-12	1	1	1	1	0	1	4	1	RHU	0		0	0	1	1	0	2	2
2040561	204056103	20405610301	2011-10-12	1	0	0	1	0	1	3	1	BPH	1	1			0	0	0	2	2
2040931	204093104	20409310402	2011-12-12	1	1	1	1	1	1	3	1	PRIVATECLINIC	1	1	0	0	0	0	0	2	3
2050101	205010103	20501010301	2011-10-12	1	0	0	1	0	1	1	1	PRIVATECLINIC	0		0	0	1	1	1	1	1
2050381	205038107	20503810701	2012-03-12	1	0	0	1	0	1	1	1	PRIVATECLINIC	0		0	0	0	0	0	2	2
2060211	206021107	20602110702	2011-11-12	1	0	0	1	0	1	3	1	RHU	0		1	0	0	1	0	2	1
2060211	206021109	20602110901	2011-09-12	1	0	0	1	0	1	2	1	RHU	0		1	0	0	1	0	2	1
3010061	301006107	30100610701	2012-05-27	1	0	0	1	0	1	2	1	RHU	1	1	1	0	1	1	0	1	3
3010061	301006107	30100610702	2012-02-12	1	0	0	1	0	1	2	1	RHU	0		1	0	1	1	0	1	3
3010141	301014103	30101410301	2011-10-21	1	1	0	1	1	1	2	1	RHU	1	1	1	0	1	0	0	1	2
3010181	301018104	30101810401	2011-10-20	1	1	1	1	0	1	3	1	RHU	0		1	0	0	1	0	1	3
3010241	301024105	30102410501	2011-10-12	1	1	1	1	0	1	3	1	RHU	0		1	0	1	1	0	1	4
3010241	301024106	30102410601	2012-03-12	1	1	1	1	1	1	3	1	RHU	0		1	0	1	1	0	1	4
3010241	301024106	30102410602	2012-02-12	1	1	1	1	0	1	3	1	RHU	0		1	0	1	1	0	1	4
3010301	301030106	30103010601	2012-02-12	1	1	0	1	1	1	1	1	RHU	0		1	0	1	1	0	1	4
3010341	301034103	30103410301	2012-01-18	1	1	0	1	1	1	0	1	BHS	0		1	0	0	1	0	1	3
3010541	301054105	30105410502	2011-11-12	1	0	0	1	0	1	0	1	RHU	0		1	0		1	0	1	2
3010601	301060108	30106010801	2012-05-30	1	0	0	1	0	1	3	1	RHU	0		1	0	0	0	0	1	4
3011281	301128107	30112810701	2012-05-15	1	1	1	1	1	1	2	1	RHU	0		1	0	1	1	0	1	3
3011281	301128107	30112810702	2011-11-12	1	1	1	1	1	1	4	1	RHU	1	1	1	0	1	1	0	1	3
3011301	301130114	30113011401	2012-04-27	1	1	0	1	1	1	3	1	RHU	1	1	1	0	1	1	1	1	4
3011461	301146107	30114610701	2012-02-15	1	1	1	1	0	1	1	1	RHU	0		1	0	1	1	0	1	3
3011581	301158104	30115810401	2012-02-12	1	0	0	1	0	1	3	1	RHU	0		1	1	1	1	1	1	4
3011581	301158105	30115810501	2012-02-12	1	0	0	1	0	1	1	1	RHU	0		1	1	1	1	1	1	4
3011641	301164104	30116410401	2012-03-10	1	0	0	1	0	1	1	1	RHU	0		1	1	0	0	0	1	3
3011681	301168104	30116810401	2012-01-12	1	1	1	1	1	1	3	1	RHU	0		1	1	1	1	0	1	4
3011681	301168104	30116810402	2011-12-12	1	1	1	1	1	1	3	1	RHU	0		1	1	1	1	0	1	4
3011721	301172107	30117210701	2012-03-10	1	0	0	1	0	1	0	1	RHU	1	0	1	0	0	0	0	1	3
3020011	302001106	30200110601	2012-05-12	1	1	1	1	1	1	0	1	RHU	0		1	1	0	1	0	1	4
3020171	302017105	30201710501	2012-05-12	1	1	1	1	1	1	0	1	RHU	0		1	1	1	0	0	1	3
3020571	302057105	30205710501	2012-02-12	1	0	0	1	0	1	3	1	PRIVATECLINIC	0		1	0	0	0	1	2	1
3020591	302059105	30205910501	2011-12-12	1	1	1	1	0	1	4	1	RHU	1	1	1	0	1	0	0	1	3
3020591	302059105	30205910502	2011-07-12	1	1	1	1	1	1	0	1	RHU	1	1	1	0	1	0	0	1	3
3020591	302059106	30205910601	2012-05-12	1	0	0	1	0	1	3	1	RHU	1	1	1	0	1	0	0	1	3
3020671	302067105	30206710501	2011-12-09	1	1	1	1	0	1	2	1	RHU	1	1	1	0	0	0	0	1	2
3020711	302071104	30207110401	2011-11-12	1	0	0	1	0	1	3	1	PRIVATECLINIC	1	0	1	0	0	0	0	2	1
3021071	302107106	30210710601	2012-01-12	1	1	1	1	0	1	3	1	RHU	0		1	0	1	0	0	2	2
3021091	302109108	30210910801	2011-11-12	1	1	1	1	1	1	3	1	RHU	0		1	0	0	1	1	1	3
3021131	302113107	30211310701	2011-09-12	1	1	1	1	0	1	4	1	RHU	0		1	0	1	0	0	1	4
3030301	303030106	30303010603	2011-10-18	1	1	1	1	0	1	4	1	PRIVATECLINIC	0		1	0	1	1	1	1	1
3030421	303042105	30304210502	2011-09-12	1	1	1	1	0	1	3	1	RHU	0		1	0	0	1	0	1	3
3030691	303069105	30306910501	2012-01-15	1	1	1	1	0	1	0	1	RHU	1	1	1	0	1	0	0	1	4
3040031	304003105	30400310501	2011-12-12	1	1	1	1	0	1	2	1	RHU	0		1	0	0	1	0	1	4
3040111	304011104	30401110401	2012-05-18	1	0	0	1	0	1	1	1	RHU	0		1	0	0	1	0	2	1
3040251	304025107	30402510701	2011-09-12	1	1	1	1	1	1	0	1	BPH	1	1	1	0	1	0	1	1	1
3040451	304045106	30404510601	2011-12-12	1	1	1	1	1	1	2	1	RHU	0		1	0	1	1	0	1	4
3040451	304045107	30404510701	2012-02-12	1	1	1	1	0	1	3	1	RHU	0		1	0	1	1	0	1	4
3040571	304057106	30405710601	2011-11-02	1	0	0	1	0	1	0	1	RHU	1	1	1	0	1	0	0	1	1
3050331	305033105	30503310502	2011-10-12	1	0	0	1	0	1	0	1	RHU	0		1	0		1	0	1	4
3050421	305042106	30504210603	2011-09-02	1	1	1	1	0	1	0	1	BPH	1	1	1	0	1	0	0	1	3
3050511	305051103	30505110301	2011-11-12	1	0	0	1	0	1	0	1	RHU	0		1	0	0	1	1	2	1
3060231	306023105	30602310501	2011-11-17	1	1	1	1	0	1	1	1	RHU	0		1	0	0	0	0	1	4
3060351	306035104	30603510401	2012-03-12	1	1	1	1	1	1	3	1	RHU	0		1	0	1	1	0	1	4
3060411	306041105	30604110501	2012-02-12	1	1	1	1	1	1	3	1	RHU	0		1	0	1	0	0	1	4
3060591	306059111	30605911101	2012-03-12	1	1	1	1	1	1	4	1	RHU	0		1	0	1	1	0	1	4
3060801	306080103	30608010301	2012-01-12	1	0	0	1	0	1	2	1	RHU	0		1	0	1	0	0	2	1
3061131	306113106	30611310601	2012-05-28	1	0	0	1	0	1	0	1	RHU	0		1	0	1	1	0	1	2
3061131	306113106	30611310602	2011-08-12	1	0	0	1	0	1	4	1	RHU	0		1	0	1	1	0	1	2
3061281	306128104	30612810401	2011-10-05	1	1	1	1	0	1	0	1	RHU	0		1	0	1	0	0	1	2
3061701	306170105	30617010502	2011-11-20	1	1	1	1	1	1	0	1	RHU	1	1	1	0	1	1	0	1	3
3061791	306179104	30617910401	2011-10-12	1	1	0	1	1	1	3	1	RHU	0		1	0	0	0	0	1	4
3070111	307011104	30701110401	2012-01-12	1	1	1	1	1	1	2	1	RHU	0		1	0	1	1	0	2	3
3070371	307037107	30703710701	2012-02-12	1	0	0	1	0	1	1	1	RHU	0		1	0	0	1	0	2	3
3070511	307051105	30705110501	2011-10-12	1	0	0	1	0	1	1	1	RHU	0		1	0	0	0	1	2	1
3070571	307057112	30705711201	2012-03-08	1	0	0	1	0	1	4	1	BPH	1	0	1	0	1	1	0	1	1
3070631	307063104	30706310401	2011-09-12	1	0	0	1	0	1	3	1	BHS	0		1	0	0	0	0	2	1
3070651	307065104	30706510401	2012-02-06	1	0	0	1	0	1	3	1	PRIVATECLINIC	1	1	1	0	0	0	1	2	1
3070791	307079103	30707910301	2012-01-12	1	1	1	1	0	1	0	1	RHU	0		1	0	1	1	0	1	4
3070791	307079104	30707910401	2011-08-12	1	1	1	1	0	1	2	1	RHU	0		1	0	1	0	0	1	4
3070791	307079105	30707910501	2012-03-10	1	1	1	1	1	1	2	1	RHU	0		1	0	1	1	0	1	4
3070791	307079105	30707910502	2012-02-06	1	1	1	1	1	1	1	1	RHU	0		1	0	1	1	0	1	4
3070811	307081106	30708110602	2011-11-12	1	1	0	1	1	1	4	1	RHU	1	1	1	0	1	1	0	1	4
3071291	307129104	30712910401	2012-04-12	1	0	0	1	0	1	3	1	RHU	0		1	0	1	1	0	2	2
3071291	307129105	30712910501	2012-04-12	1	1	1	1	0	1	1	1	RHU	0		1	0	1	1	0	2	2
3080641	308064103	30806410302	2012-02-12	1	1	1	1	0	1	2	1	RHU	0		1	1	0	0	0	1	2
4010031	401003109	40100310901	2012-03-12	1	0	0	1	0	1	2	1	RHU	0		1	0	1	1	0	1	1
4010031	401003109	40100310902	2011-12-24	1	1	1	1	0	1	0	1	PRIVATECLINIC	0		1	0	1	1	0	1	1
4010031	401003110	40100311001	2012-02-12	1	0	0	1	0	1	3	1	RHU	0		1	0	0	1	0	1	1
4010211	401021106	40102110602	2011-09-04	1	1	1	1	0	1	0	1	RHU	1	1	1	1	0	1	0	1	4
4010301	401030108	40103010801	2012-04-12	1	1	1	1	0	1	0	1	PRIVATECLINIC	0		1	1	1	0	1	2	1
4020281	402028106	40202810601	2012-01-12	1	1	1	1	0	1	3	1	RHU	0		1	1		1	0	1	1
4020441	402044106	40204410602	2011-09-12	1	1	1	1	1	1	1	1	RHU	1	1	1	1	1	0	0	1	4
4020461	402046104	40204610401	2012-02-12	1	0	0	1	0	1	1	1	RHU	0		1	1	0	0	0	1	2
4020461	402046104	40204610402	2011-12-12	1	0	0	1	0	1	2	1	RHU	0		1	1	0	0	0	1	2
4020521	402052108	40205210801	2012-04-12	1	1	1	1	1	1	0	1	RHU	0		1	1	1	0	0	1	4
4020521	402052109	40205210901	2012-04-12	1	1	1	1	1	1	2	1	RHU	0		1	1	1	1	0	1	4
4020641	402064109	40206410901	2011-08-12	1	0	0	1	0	1	0	1	PRIVATECLINIC	0		1	1	1	1	0	1	3
4020721	402072108	40207210802	2011-11-12	1	0	0	1	0	1	3	1	RHU	0		1	1	0	1	0	1	4
4020761	402076103	40207610301	2012-03-12	1	0	0	1	0	1	2	1	RHU	0		1	1	0	0	0	1	1
4030191	403019105	40301910501	2012-04-19	1	0	0	1	0	1	0	1	RHU	0		1	0	0	1	0	1	4
4030191	403019106	40301910601	2012-05-18	1	0	0	1	0	1	2	1	RHU	1	1	1	0	1	0	0	1	4
4030191	403019106	40301910602	2011-11-12	1	0	0	1	0	1	1	1	BPH	1	1	1	0	1	0	0	1	4
4030191	403019106	40301910603	2011-07-12	1	0	0	1	0	1	1	1	RHU	1	1	1	0	1	0	0	1	4
4030341	403034103	40303410301	2011-12-12	1	1	0	1	1	1	1	1	RHU	1	1	1	1	0	1	0	1	2
4030341	403034103	40303410302	2011-11-24	1	0	0	1	0	1	1	1	RHU	1	1	1	1	0	1	0	1	2
4030521	403052104	40305210401	2012-05-26	1	0	0	1	0	1	4	1	BPH	1	1	1	1	0	1	0	2	1
4040331	404033104	40403310401	2012-03-12	1	1	0	1	1	1	4	1	RHU	0		1	0	0	1	1	2	1
4040331	404033105	40403310501	2011-12-26	1	0	0	1	0	1	4	1	RHU	1	1	1	0	0	0	1	2	1
4040431	404043103	40404310301	2011-12-22	1	0	0	1	0	1	0	1	RHU	0		1	0	0	0	0	1	3
4050031	405003107	40500310701	2012-03-12	1	1	1	1	0	1	1	1	RHU	1	1	1	1	1	1	0	1	4
4050091	405009109	40500910903	2011-12-19	1	1	1	1	0	1	2	1	RHU	1	1	1	1	0	0	0	1	4
4050191	405019110	40501911001	2012-05-12	1	0	0	1	0	1	0	1	RHU	0				1	1	0	1	4
4050251	405025104	40502510402	2011-11-12	1	1	1	1	0	1	4	1	RHU	1	1	1	1	0	1	0	1	3
4050291	405029110	40502911001	2012-03-12	1	1	1	1	0	1	1	1	RHU	0				0	1	0	1	3
4050311	405031108	40503110801	2012-05-12	1	0	0	1	0	1	1	1	RHU	0		1	1	1	1	0	2	2
4050411	405041106	40504110601	2011-09-12	1	0	0	1	0	1	0	1	RHU	0		1	1	0	0	1	2	2
4050491	405049108	40504910801	2011-11-12	1	0	0	1	0	1	1	1	RHU	0		1	1	0	1	1	2	2
4050531	405053103	40505310302	2011-12-25	1	0	0	1	0	1	2	1	RHU	0		1	1	0	1	0	2	2
4050771	405077105	40507710501	2012-01-12	1	1	1	1	1	1	1	1	RHU	0		1	1	0	1	0	2	3
4050771	405077107	40507710701	2012-02-12	1	1	1	1	1	1	1	1	RHU	0		1	1	0	1	0	2	3
4050791	405079108	40507910802	2012-04-20	1	1	1	1	0	1	1	1	RHU	0		1	1	0	0	0	1	4
4050831	405083104	40508310401	2011-10-30	1	1	1	1	1	1	1	1	RHU	1	1	1	1	0	1	0	1	3
4051011	405101104	40510110401	2012-01-12	1	0	0	1	0	1	1	1	RHU	0		1	1	0	1	0	1	3
4060191	406019104	40601910401	2011-11-12	1	1	1	1	1	1	0	1	RHU	1	1	1	0	1	1	0	1	3
4060231	406023104	40602310401	2011-09-12	1	0	0	1	0	1	2	1	RHU	0		1	0	0	0	0	2	3
4060281	406028104	40602810401	2012-04-18	1	0	0	1	0	1	1	1	RHU	0		1	0	0	1	1	2	1
4060301	406030107	40603010701	2012-05-18	1	0	0	1	0	1	1	1	RHU	1	1	1	0		1	0	2	1
4060391	406039106	40603910601	2012-04-12	1	0	0	1	0	1	3	1	RHU	1	0	1	0	1	0	1	2	1
4060401	406040104	40604010401	2011-10-12	1	0	0	1	0	1	0	1	BPH	1	1	1	0	0	1	1	2	1
4060411	406041105	40604110501	2012-03-12	1	0	0	1	0	1	2	1	RHU	0		1	0	1	1	0	1	2
4060411	406041105	40604110502	2012-02-12	1	0	0	1	0	1	0	1	RHU	0		1	0	1	1	0	1	2
4060411	406041105	40604110503	2011-11-12	1	0	0	1	0	1	2	1	BPH	1		1	0	1	1	0	1	2
4060461	406046106	40604610601	2011-12-18	1	1	1	1	0	1	1	1	RHU	1	1	1	0	1	0	0	1	4
4060461	406046106	40604610602	2011-11-15	1	1	1	1	0	1	2	1	RHU	1	1	1	0	1	0	0	1	4
4060461	406046107	40604610701	2012-01-12	1	1	1	1	0	1	0	1	RHU	1	1	1	0	1	1	0	1	4
4060461	406046107	40604610702	2011-08-10	1	1	1	1	0	1	3	1	RHU	1	1	1	0	1	1	0	1	4
4060471	406047104	40604710401	2011-07-23	1	1	0	0	1	1	0	1	RHU	0		1	0	0	1	1	2	2
4060501	406050106	40605010601	2011-12-12	1	1	1	1	0	1	2	1	Other	1	1	1	0	1	0	1	2	1
4060591	406059108	40605910801	2012-01-12	1	1	1	1	1	1	3	1	RHU	0		1	0	0	1	0	1	3
4060641	406064104	40606410401	2011-08-12	1	0	0	1	0	1	0	1	RHU	0		1	0	0	1	0	2	2
4060661	406066103	40606610301	2012-02-02	1	1	1	1	1	1	0	1	BPH	1	1	1	0	0	0	1	2	1
4060701	406070108	40607010802	2011-11-12	1	0	0	1	0	1	0	1	RHU	0		1	0	1	0	1	2	2
4070131	407013108	40701310801	2011-06-12	1	0	0	1	0	1	3	1	RHU	0		1	1	0	0	0	1	4
4070671	407067109	40706710901	2012-05-17	1	1	1	1	0	1	4	1	RHU	1	1	1	0	1	1	0	1	4
4080121	408012106	40801210601	2012-05-12	1	1	0	1	1	1	0	1	RHU	0		1	0	0	1	0	1	2
4080161	408016104	40801610401	2012-02-12	1	1	1	1	0	1	4	1	RHU	0		1	0	1	0	0	1	3
4080421	408042111	40804211101	2012-02-12	1	0	0	1	0	1	0	1	RHU	1	1	1	0	1	1	0	1	3
4080461	408046109	40804610901	2011-06-12	1	0	0	1	0	1	3	1	RHU	1	1	1	0	0	0	0	1	4
4080821	408082106	40808210601	2011-06-12	1	1	1	1	1	1	2	1	RHU	0		1	0	0	0	0	1	4
4081021	408102105	40810210501	2011-12-23	1	1	1	1	1	1	0	1	PRIVATECLINIC	0		1	0	0	1	0	1	4
4081141	408114109	40811410901	2012-02-12	1	1	1	1	0	1	3	1	RHU	0		1	0	0	1	0	1	4
4081161	408116107	40811610701	2011-11-12	1	1	1	1	0	1	4	1	RHU	0		1	0	1	1	0	1	4
4081161	408116108	40811610801	2012-05-14	1	0	0	1	0	1	0	1	RHU	0		1	0	1	1	0	1	4
4081221	408122105	40812210501	2012-05-09	1	1	1	1	0	1	4	1	Other	1	1	1	0	1	0	0	2	3
4081221	408122105	40812210502	2011-11-09	1	1	1	1	1	1	2	1	Other	1	1	1	0	1	0	0	2	3
4081521	408152110	40815211001	2011-12-15	1	1	1	1	0	1	2	1	RHU	1	1	1	0	1	1	0	1	4
4081721	408172106	40817210601	2011-11-12	1	1	0	1	1	1	0	1	RHU	0		1	0	0	1	0	1	4
4082002	408200204	40820020401	2012-03-12	1	1	1	1	1	1	2	1	RHU	1	1	1	0	0	0	0	2	2
4082081	408208104	40820810401	2011-10-12	1	1	0	1	1	1	4	1	RHU	0		1	0	1	1	0	2	1
4082141	408214104	40821410401	2011-12-20	1	1	1	1	1	1	2	1	RHU	1	1	1	0	1	0	0	1	3
4082161	408216105	40821610501	2011-09-12	1	1	1	1	0	1	1	1	RHU	0		1	0	1	1	0	1	4
4082461	408246104	40824610401	2012-05-12	1	0	0	1	0	1	3	1	RHU	0		1	0	0	1	0	2	2
4082501	408250107	40825010701	2011-11-12	1	1	1	1	0	1	1	1	BHW	1	1	1	0	1	0	0	2	3
4082521	408252111	40825211101	2012-05-12	1	1	1	1	0	1	4	1	RHU	0		1	0	0	1	1	2	1
4090251	409025104	40902510401	2012-05-12	1	0	0	1	0	1	4	1	RHU	0		1	1	1	1	0	1	3
4090251	409025104	40902510402	2011-12-12	1	0	0	1	0	1	0	1	RHU	0		1	1	1	1	0	1	3
4090271	409027110	40902711001	2012-02-12	1	1	1	1	1	1	4	1	RHU	0		1	1	1	1	0	1	4
4090271	409027110	40902711003	2011-06-28	1	1	1	1	1	1	1	1	RHU	0		1	1	1	1	0	1	4
4090531	409053104	40905310401	2012-05-17	1	1	1	1	0	1	0	1	RHU	0		1	1	1	1	0	1	4
5010661	501066103	50106610301	2012-05-10	1	0	0	1	0	1	3	1	PRIVATECLINIC	0		1	0	1	1	1	2	1
5010661	501066103	50106610302	2011-10-10	1	0	0	1	0	1	3	1	PRIVATECLINIC	0		1	0	1	1	1	2	1
5010661	501066104	50106610401	2011-12-15	1	1	1	1	0	1	4	1	PRIVATECLINIC	1	1	1	0	1	0	1	2	1
5030061	503006107	50300610701	2011-09-12	1	1	0	1	1	1	1	1	RHU	0		1	0	1	0	0	1	4
5050351	505035105	50503510501	2011-06-12	1	0	0	1	0	1	0	1	PRIVATECLINIC	0		1	0	0	0	0	1	2
5050411	505041105	50504110501	2012-04-12	1	0	0	1	0	1	0	1	RHU	0		1	0	1	1	0	1	3
5060391	506039105	50603910501	2011-11-04	1	0	0	1	0	1	1	1	RHU	1	1	1	0	0	1	0	2	2
5060731	506073106	50607310601	2011-11-12	1	0	0	1	0	1	2	1	RHU	0		1	0	1	1	0	2	1
5070041	507004106	50700410601	2011-06-11	1	0	0	1	0	1	0	1	RHU	0		1	0	0	1	0	2	1
5070221	507022104	50702210401	2011-12-12	1	0	0	1	0	1	0	1	Other	1	0	1	0	0	1	0	1	2
5080251	508025105	50802510501	2011-08-12	1	1	1	1	0	1	3	1	RHU	1	1	1	0	1	0	0	2	3
5080581	508058104	50805810403	2011-11-28	1	1	1	1	1	1	0	1	PRIVATECLINIC	0		1	0	0	0	0	1	2
5080701	508070109	50807010901	2012-01-12	1	1	1	1	0	1	1	1	RHU	0		1	0	0	1	0	1	2
5100221	510022106	51002210601	2012-05-12	1	1	1	1	0	1	1	1	RHU	0		1	0	0	1	0	1	4
5100401	510040105	51004010501	2012-05-12	1	0	0	1	0	1	1	1	RHU	0		1	0	0	1	0	2	2
5100491	510049113	51004911301	2011-09-12	1	0	0	1	0	1	1	1	PRIVATECLINIC	0		1	0	1	1	0	2	3
5100671	510067104	51006710401	2012-02-12	1	1	1	1	1	1	2	1	RHU	1	0	1	0	1	1	0	2	3
5100841	510084105	51008410501	2011-11-12	1	0	0	1	0	1	2	1	RHU	0		1	0	0	1	0	1	2
5101031	510103106	51010310602	2012-05-12	1	1	1	1	0	1	2	1	RHU	0		1	0	1	0	0	1	3
5101061	510106109	51010610902	2012-04-12	1	0	0	1	0	1	2	1	RHU	1	1	1	0	0	1	0	2	4
5101061	510106109	51010610903	2011-11-12	1	0	0	1	0	1	2	1	RHU	0		1	0	0	1	0	2	4
5101121	510112103	51011210301	2012-05-23	1	1	0	1	1	1	2	1	RHU	0		1	0	0	1	0	1	2
5101151	510115106	51011510602	2011-09-06	1	0	0	1	0	1	0	1	RHU	0		1	0	0	0	0	1	3
5101271	510127107	51012710701	2012-04-16	1	1	1	1	1	1	1	1	RHU	1	1	1	0	0	1	0	1	4
6010191	601019107	60101910701	2011-10-02	1	1	1	1	0	1	1	1	BPH	1	1	1	1	1	1	1	2	1
6010271	601027105	60102710501	2012-05-12	1	1	1	1	0	1	2	1	PRIVATECLINIC	0		1	1	1	0	1	2	1
6010391	601039107	60103910701	2011-10-12	1	0	0	1	0	1	0	1	RHU	1	0	1	1	0	0	0	1	4
6020281	602028103	60202810301	2011-08-12	1	1	1	1	0	1	1	1	PRIVATECLINIC	1	1	0	0	1	0	0	1	3
6020561	602056103	60205610301	2011-11-01	1	1	0	1	1	1	2	1	PRIVATECLINIC	0		0	0	1	1	0	1	2
6020681	602068103	60206810301	2011-07-12	1	1	0	1	1	1	3	1	RHU	0		0	0	0	0	0	1	3
6030141	603014107	60301410701	2011-10-12	1	0	0	1	0	1	0	1	RHU	0		1	0	0	1	0	1	3
6030151	603015104	60301510401	2012-03-12	1	0	0	1	0	1	4	1	RHU	0		1	0	1	0	0	1	4
6040311	604031103	60403110301	2011-08-12	1	1	1	1	1	1	3	1	PRIVATECLINIC	0		1	1	0	1	0	2	2
6050051	605005107	60500510701	2012-05-12	1	0	0	1	0	1	2	1	RHU	0		0	0	0	1	0	1	4
6050271	605027106	60502710601	2011-11-12	1	1	0	1	1	1	0	1	BPH	1	1	0	0	1	0	0	1	4
6050531	605053107	60505310701	2011-12-12	1	1	1	1	1	1	4	1	RHU	1	1	0	0	1	0	0	1	4
6050551	605055105	60505510501	2011-12-02	1	1	1	1	0	1	1	1	RHU	1	1	0	0	0	1	0	2	3
6060171	606017102	60601710201	2011-09-12	1	1	0	1	1	1	1	1	Other	1	1	0	0	1	1	0	2	1
6060361	606036104	60603610401	2012-04-06	1	1	1	1	0	1	0	1	BPH	1	1	0	0	0	1	1	2	1
6060561	606056106	60605610601	2012-05-12	1	1	1	1	0	1	0	1	RHU	1	0	0	0	1	0	0	1	4
6070031	607003105	60700310501	2011-09-12	1	0	0	1	0	1	0	1	BPH	1	1	0	0	1	0	0	2	2
6070151	607015102	60701510201	2011-09-12	1	0	0	1	0	1	1	1	RHU	0		0	0	1	0	0	1	2
6070171	607017104	60701710402	2012-03-12	1	0	0	1	0	1	2	1	RHU	1	1	0	0	1	1	0	1	3
6070181	607018107	60701810701	2012-01-12	1	1	1	1	1	1	0	1	RHU	1	1	0	0	1	0	0	1	4
6070261	607026103	60702610301	2012-01-28	1	1	0	1	1	1	1	1	RHU	0		0	0	1	0	1	2	1
6070291	607029105	60702910501	2011-12-12	1	0	0	1	0	1	4	1	Other	1	0	0	0	1	1	1	2	1
6070321	607032105	60703210501	2012-02-12	1	1	1	0	0	1	3	1	RHU	0		0	0	1	1	1	1	3
6070511	607051103	60705110301	2011-10-12	1	0	0	1	0	1	1	1	RHU	0		0	0	0	0	0	2	1
6070611	607061107	60706110701	2011-12-12	1	0	0	1	0	1	1	1	BPH	1	0	0	0	0	1	1	2	2
6070641	607064104	60706410401	2011-09-12	1	0	0	1	0	1	4	1	PRIVATECLINIC	1	1	0	0	0	0	1	2	1
6070641	607064104	60706410402	2012-03-12	1	0	0	1	0	1	0	1	PRIVATECLINIC	1	0	0	0	0	0	1	2	1
6070681	607068111	60706811101	2012-01-12	1	1	1	1	0	1	1	1	PRIVATECLINIC	1	0	0	0		0	1	2	3
6070881	607088103	60708810301	2012-02-12	1	1	1	1	1	1	1	1	RHU	1	0	1	1	0	1	0	2	3
6080081	608008106	60800810602	2011-12-12	1	1	1	1	0	1	0	1	RHU	0		1	1		1	0	1	3
6080081	608008107	60800810701	2012-02-12	1	1	1	1	0	1	4	1	RHU	0		1	1	0	0	0	1	3
6080111	608011104	60801110401	2011-11-01	1	1	1	1	1	1	0	1	PRIVATECLINIC	0		1	1	0	0	0	1	1
6080191	608019105	60801910501	2012-01-17	1	1	0	1	1	1	1	1	PRIVATECLINIC	0		1	1	1	1	1	2	1
6080231	608023103	60802310301	2011-11-12	1	0	0	1	0	1	0	1	RHU	0		1	1	0	1	0	1	4
6080401	608040105	60804010501	2012-04-12	1	1	1	1	0	1	1	1	BPH	1	0	1	1	1	1	0	1	2
6080481	608048105	60804810501	2011-10-12	1	0	0	1	0	1	2	1	BPH	1	1	1	1	0	1	0	2	2
6080491	608049107	60804910701	2011-11-01	1	0	0	1	0	1	4	1	BPH	1	1	1	1	0	0	0	1	3
6080511	608051105	60805110501	2012-03-12	1	1	1	1	0	1	4	1	RHU	0		1	1	1	1	0	1	3
6080511	608051106	60805110601	2012-01-12	1	1	1	1	0	1	0	1	RHU	0		1	1	1	1	0	1	3
6080601	608060108	60806010801	2011-08-12	1	0	0	1	0	1	0	1	RHU	0		1	1	0	0	0	2	4
6080621	608062102	60806210201	2012-03-10	1	0	0	1	0	1	1	1	RHU	0		1	1	0	0	0	1	3
6100121	610012108	61001210801	2011-12-05	1	0	0	1	0	1	1	1	BHS	0		1	1	0	0	0	2	1
6100861	610086109	61008610901	2012-03-12	1	0	0	1	0	1	3	1	RHU	0		1	1	1	0	0	1	4
6100981	610098107	61009810701	2012-03-12	1	0	0	1	0	1	4	1	PRIVATECLINIC	0		1	1	0	0	0	2	2
6101261	610126103	61012610302	2011-08-12	1	0	0	1	0	1	0	1	PRIVATECLINIC	0		1	1	1	0	0	2	1
6101281	610128103	61012810301	2012-02-09	1	0	0	1	0	1	0	1	BPH	1	1	1	1	0	1	0	1	2
6101361	610136104	61013610401	2012-01-12	1	0	0	1	0	1	1	1	BHS	0		1	1	1	1	0	1	3
6101361	610136104	61013610402	2011-10-12	1	0	0	1	0	1	0	1	RHU	0		1	1	1	1	0	1	3
6101461	610146105	61014610502	2011-06-12	1	1	1	1	1	1	3	1	BPH	1	1	1	1	1	1	0	1	1
6101521	610152104	61015210401	2012-04-29	1	1	1	1	0	1	3	1	PRIVATECLINIC	1	1	1	1	1	1	1	2	1
6101841	610184107	61018410701	2011-10-12	1	1	1	0	0	1	2	1	RHU	0		1	1	0	1	0	1	4
6101861	610186105	61018610501	2012-05-24	1	0	0	1	0	1	3	1	PRIVATECLINIC	0		1	1	1	0	1	1	3
6101931	610193105	61019310501	2012-04-12	1	1	1	1	0	1	0	1	BHS	0		1	1	1	0	0	2	3
6101961	610196107	61019610701	2011-10-12	1	0	0	1	0	1	4	1	BPH	1		1	1	0	1	0	2	2
6102021	610202104	61020210401	2012-03-12	1	0	0	1	0	1	3	1	RHU	0		1	1	0	1	0	1	2
6110071	611007107	61100710701	2012-05-12	1	1	0	1	1	1	1	1	RHU	0		1	1	1	0	1	1	1
6110131	611013108	61101310802	2012-05-05	1	1	1	1	1	1	1	1	RHU	0		1	1	1	0	0	1	4
6110131	611013108	61101310803	2012-02-12	1	1	1	1	1	1	3	1	RHU	0		1	1	1	0	0	1	4
6110531	611053107	61105310701	2011-09-12	1	1	1	1	0	1	0	1	RHU	0		1	1	1	1	1	1	2
6110591	611059105	61105910502	2012-05-25	1	0	0	1	0	1	0	1	RHU	1	1	1	1	0	0	1	1	2
6110752	611075207	61107520701	2012-01-12	1	1	0	1	1	1	0	1	RHU	0		1	1	0	0	0	1	4
6110871	611087104	61108710402	2012-03-12	1	1	0	1	1	1	3	1	RHU	0		1	1	1	1	0	1	3
6110871	611087104	61108710403	2012-02-12	1	1	0	1	1	1	1	1	RHU	0		1	1	1	1	0	1	3
6110891	611089104	61108910401	2011-10-12	1	0	0	1	0	1	0	1	RHU	0		1	1	0	1	1	1	3
7010131	701013104	70101310402	2011-09-12	1	1	0	0	1	1	2	1	RHU	0		0	1	0	0	0	1	3
7010321	701032107	70103210701	2012-05-19	1	0	0	1	0	1	4	1	PRIVATECLINIC	0		0	1	1	0	0	2	2
7010321	701032107	70103210702	2012-02-12	1	0	0	1	0	1	2	1	BPH	1	0	0	1	1	0	0	2	2
7010321	701032107	70103210703	2012-01-12	1	0	0	1	0	1	3	1	BPH	1	0	0	1	1	0	0	2	2
7010321	701032107	70103210704	2011-12-12	1	0	0	1	0	1	3	1	BPH	1	0	0	1	1	0	0	2	2
7010321	701032107	70103210705	2011-11-03	1	0	0	1	0	1	3	1	BPH	1	1	0	1	1	0	0	2	2
7010321	701032107	70103210706	2011-10-12	1	0	0	1	0	1	1	1	BPH	1	0	0	1	1	0	0	2	2
7010321	701032107	70103210707	2011-09-12	1	0	0	1	0	1	2	1	BPH	1	0	0	1	1	0	0	2	2
7010321	701032107	70103210708	2011-08-12	1	0	0	1	0	1	4	1	BPH	1	0	0	1	1	0	0	2	2
7010321	701032107	70103210709	2011-07-12	1	0	0	1	0	1	0	1	BPH	1	1	0	1	1	0	0	2	2
7010321	701032107	70103210710	2011-06-12	1	0	0	1	0	1	0	1	BPH	1	0	0	1	1	0	0	2	2
7020041	702004109	70200410901	2011-12-05	1	1	1	1	1	1	1	1	BPH	1	1	0	0	0	0	0	1	4
7020321	702032106	70203210601	2011-11-30	1	1	1	1	1	1	0	1	PRIVATECLINIC	0		0	0	1	0	0	2	1
7020701	702070103	70207010301	2011-12-12	1	1	0	1	1	1	0	1	PRIVATECLINIC	1	1	0	0	1	0	1	2	1
7020761	702076107	70207610701	2012-03-12	1	1	0	1	1	1	1	1	BPH	1	0	0	0	0	1	1	1	4
7020861	702086106	70208610601	2012-01-23	1	1	0	1	1	1	0	1	PRIVATECLINIC	1	1	0	0	1	0	1	2	1
7021411	702141106	70214110601	2011-11-25	1	1	1	1	1	1	1	1	BHW	1	1	0	0	0	1	1	1	4
7021481	702148107	70214810701	2012-04-12	1	1	1	1	0	1	3	1	BPH	1	1	0	0	1	0	1	2	2
7022031	702203103	70220310301	2012-02-12	1	1	1	1	1	1	2	1	PRIVATECLINIC	0		0	0	1	0	1	2	1
7022161	702216103	70221610301	2012-03-04	1	1	0	1	1	1	3	1	BPH	1	1	0	0	1	1	0	1	1
7022161	702216104	70221610401	2012-03-06	1	1	0	0	1	1	3	1	BPH	1	0	0	0	0	0	0	1	1
7022261	702226105	70222610501	2011-08-12	1	1	0	0	1	1	0	1	RHU	0		0	0	0	0	1	1	3
7022621	702262106	70226210601	2012-05-12	1	0	0	1	0	1	2	1	RHU	0		0	0	0	0	1	1	3
7022721	702272108	70227210801	2011-11-12	1	0	0	1	0	1	0	1	BPH	1	1	0	0	0	1	1	1	3
7030191	703019104	70301910401	2011-11-12	1	0	0	1	0	1	3	1	PRIVATECLINIC	0		0	0	1	0	0	2	1
7040231	704023105	70402310501	2011-11-12	1	1	0	1	1	1	3	1	PRIVATECLINIC	1	1	0	0	1	0	1	2	1
7040311	704031103	70403110301	2012-02-12	1	1	1	1	1	1	0	1	BPH	1	1	0	0	0	1	0	2	2
7040411	704041104	70404110401	2011-08-12	1	1	0	1	1	1	4	1	BPH	1	1	0	0	1	1	0	1	3
7040521	704052107	70405210701	2011-11-01	1	1	1	1	1	1	1	1	PRIVATECLINIC	1	1	0	0	0	1	0	1	4
7041271	704127103	70412710301	2011-09-12	1	1	1	1	1	1	1	1	PRIVATECLINIC	1	1	0	0	0	0	0	2	2
7041291	704129108	70412910801	2011-11-12	1	0	0	1	0	1	3	1	PRIVATECLINIC	0		0	0	1	1	1	1	2
7041351	704135110	70413511001	2012-04-12	1	0	0	1	0	1	0	1	BPH	1	1	0	0	1	1	1	2	3
7041991	704199104	70419910401	2011-12-12	1	1	1	1	0	1	0	1	PRIVATECLINIC	1	0	0	0	1	1	1	1	1
7042131	704213102	70421310201	2012-01-12	1	0	0	1	0	1	0	1	BPH	1	1	0	0	0	0	1	2	1
7042151	704215103	70421510301	2012-03-12	1	0	0	1	0	1	0	1	RHU	0		0	0	1	1	1	2	1
7042401	704240107	70424010701	2011-06-12	1	1	0	1	1	1	0	1	BPH	1	0	0	0	1	0	0	1	4
7042511	704251104	70425110401	2011-11-24	1	1	1	1	1	1	0	1	PRIVATECLINIC	1	1			1	1	1	2	1
7042691	704269106	70426910601	2012-02-10	1	1	0	1	1	1	1	1	BPH	1	1	0	0	0	1	0	1	3
7042871	704287106	70428710601	2011-11-12	1	1	1	1	0	1	4	1	BPH	1	1	0	0	0	1	0	1	4
7042911	704291103	70429110301	2012-03-12	1	0	0	1	0	1	4	1	PRIVATECLINIC	0		0	0	1	0	1	2	1
7042951	704295103	70429510301	2011-12-12	1	1	0	0	1	1	2	1	PRIVATECLINIC	0		0	0	1	0	0	1	3
7043001	704300102	70430010201	2012-02-28	1	1	0	1	1	1	1	1	RHU	0		0	0	0	1	0	2	2
7050131	705013102	70501310201	2012-04-12	1	0	0	1	0	1	1	1	PRIVATECLINIC	0		0	1	1	0	0	1	1
7050191	705019102	70501910201	2011-11-12	1	0	0	1	0	1	0	1	PRIVATECLINIC	0		0	1	0	0	1	2	1
7050231	705023106	70502310601	2011-09-12	1	0	0	1	0	1	3	1	PRIVATECLINIC	0		0	1	0	1	1	2	1
7050311	705031104	70503110401	2012-05-12	1	1	0	0	1	1	0	1	BPH	1	0	0	1	0	0	0	1	2
7050371	705037104	70503710401	2012-02-11	1	1	0	1	1	1	0	1	BPH	1	1	0	1	1	0	0	1	3
7050891	705089105	70508910501	2011-11-12	1	1	1	1	0	1	0	1	BPH	1	1	0	1	0	1	0	1	4
7050891	705089105	70508910502	2012-05-01	1	1	1	1	0	1	0	1	BPH	1	1	0	1	0	1	0	1	4
7051231	705123103	70512310301	2011-11-12	1	0	0	1	0	1	2	1	PRIVATECLINIC	1	0	0	1	1	0	0	2	1
7051411	705141106	70514110601	2011-12-12	1	1	0	1	1	1	2	1	RHU	0		0	1	0	1	0	1	4
7051431	705143106	70514310601	2012-02-12	1	1	1	1	0	1	0	1	RHU	0		0	1	1	1	0	1	4
7060721	706072107	70607210701	2011-11-12	1	0	0	1	0	1	0	1	BPH	1	0	0	0	1	1	0	1	2
7060971	706097105	70609710501	2011-11-12	1	1	0	1	1	1	0	1	PRIVATECLINIC	1	1	0	0	0	1	1	2	1
7061141	706114103	70611410301	2011-10-12	1	0	0	1	0	1	4	1	PRIVATECLINIC	0		0	0	0	1	1	2	1
7061171	706117108	70611710801	2012-05-16	1	0	0	1	0	1	1	1	BPH	1	1	0	0	1	1	1	2	1
7061261	706126103	70612610301	2011-10-12	1	1	0	0	1	1	2	1	PRIVATECLINIC	0		0	0	0	1	1	2	1
7061321	706132104	70613210401	2011-11-12	1	0	0	1	0	1	2	1	BHW	1	1	0	0	0	1	1	2	2
7061321	706132104	70613210402	2012-03-12	1	0	0	1	0	1	0	1	PRIVATECLINIC	1	0	0	0	0	1	1	2	2
7061681	706168103	70616810301	2012-03-12	1	0	0	1	0	1	0	1	PRIVATECLINIC	0		0	0	1	0	1	2	1
7061681	706168103	70616810302	2011-12-12	1	0	0	1	0	1	0	1	PRIVATECLINIC	0		0	0	1	0	1	2	1
7062401	706240104	70624010401	2012-04-12	1	1	1	1	0	1	2	1	BPH	1	0	0	0	1	1	0	1	2
7062401	706240104	70624010402	2012-03-12	1	1	1	1	0	1	1	1	BPH	1	1	0	0	1	1	0	1	2
7062881	706288106	70628810601	2011-09-12	1	0	0	1	0	1	3	1	BPH	1	1	0	0	1	1	1	1	2
7062971	706297105	70629710501	2011-12-31	1	0	0	1	0	1	0	1	BPH	1	1	0	0	1	0	1	2	1
7063031	706303108	70630310802	2012-03-12	1	0	0	1	0	1	3	1	BPH	1	0	0	1	0	0	0	1	4
7070021	707002107	70700210701	2011-10-12	1	0	0	1	0	1	0	1	BPH	1		0	1	0	0	1	1	4
7070081	707008106	70700810601	2012-03-12	1	1	1	1	1	1	0	1	Other	0		0	1	0	0	1	1	2
7070221	707022106	70702210601	2012-05-28	1	0	0	1	0	1	0	1	PRIVATECLINIC	1	0	0	1	1	1	1	2	1
7070221	707022106	70702210602	2012-05-30	1	0	0	1	0	1	0	1	PRIVATECLINIC	1	0	0	1	1	1	1	2	1
7070741	707074105	70707410501	2011-11-12	1	0	0	1	0	1	0	1	BHS	0		0	1	0	1	0	2	2
7070781	707078107	70707810701	2012-05-30	1	0	0	1	0	1	3	1	RHU	0		0	1	0	1	0	1	4
7080021	708002103	70800210301	2012-01-12	1	0	0	1	0	1	1	1	BPH	1	1	0	0	0	0	0	2	2
7080061	708006110	70800611001	2012-02-12	1	1	1	1	1	1	4	1	RHU	1	0	0	0	1	1	0	1	4
7080061	708006111	70800611101	2012-02-12	1	1	1	1	1	1	2	1	RHU	1	0	0	0	1	1	0	1	4
7080091	708009104	70800910401	2012-03-12	1	1	1	1	0	1	3	1	PRIVATECLINIC	1	0	0	0	0	0	0	2	2
7080101	708010104	70801010401	2011-09-12	1	1	1	1	0	1	4	1	RHU	1	0	0	0	0	1	0	2	2
7080201	708020104	70802010401	2011-07-12	1	1	1	1	0	1	0	1	RHU	1	0	0	0	1	1	1	1	3
7080361	708036105	70803610501	2012-01-28	1	1	0	1	1	1	3	1	RHU	1	1	0	0	0	1	0	1	4
7080921	708092102	70809210201	2011-11-12	1	0	0	1	0	1	0	1	PRIVATECLINIC	0		0	1	0	1	1	2	1
7080991	708099104	70809910401	2012-04-12	1	1	0	1	1	1	0	1	PRIVATECLINIC	0		0	1	0	1	0	1	3
7081081	708108103	70810810301	2012-02-28	1	1	1	1	1	1	0	1	PRIVATECLINIC	1	1	0	1	1	0	0	1	3
7081081	708108103	70810810302	2011-12-12	1	1	0	1	1	1	0	1	BPH	1	1	0	1	1	0	0	1	3
7090141	709014106	70901410601	2012-05-28	1	1	1	1	0	1	0	1	BPH	1	1	0	0	1	0	1	2	1
7090441	709044104	70904410401	2011-11-12	1	0	0	1	0	1	3	1	BPH	1	1	0	0	1	0	1	1	3
7090441	709044104	70904410402	2011-12-12	1	0	0	1	0	1	2	1	BPH	1	1	0	0	1	0	1	1	3
7090441	709044105	70904410501	2011-11-12	1	0	0	1	0	1	1	1	BPH	1	1	0	0	1	1	1	1	3
7090681	709068104	70906810401	2012-03-12	1	0	0	1	0	1	0	1	RHU	1	0	0	0	1	1	1	2	2
7090801	709080103	70908010301	2011-11-12	1	0	0	1	0	1	0	1	PRIVATECLINIC	0		0	0	0	0	1	2	1
7091221	709122105	70912210501	2012-05-12	1	1	0	1	1	1	1	1	PRIVATECLINIC	0		0	0	1	0	1	2	1
7091421	709142107	70914210701	2011-11-12	1	1	0	1	1	1	1	1	RHU	0		0	0	0	1	0	1	4
7091441	709144106	70914410601	2011-11-12	1	0	0	1	0	1	1	1	PRIVATECLINIC	0		0	0	0	1	1	1	1
7091891	709189104	70918910401	2011-07-12	1	1	1	1	0	1	3	1	PRIVATECLINIC	1	0	0	0	0	0	1	2	1
7091941	709194104	70919410401	2012-04-12	1	1	0	1	1	1	2	1	PRIVATECLINIC	0		0	0	1	0	1	2	1
7092121	709212103	70921210301	2011-12-12	1	1	1	1	0	1	4	1	BPH	1	0	0	0	1	0	1	2	1
7092121	709212103	70921210302	2012-01-12	1	1	1	1	0	1	3	1	BPH	1	0	0	0	1	0	1	2	1
7092141	709214105	70921410501	2011-11-29	1	0	0	1	0	1	0	1	BPH	1	1	0	0	0	1	1	2	1
7092461	709246104	70924610401	2011-11-12	1	1	1	1	1	1	0	1	BPH	1	1	0	0	1	0	1	2	1
7093061	709306108	70930610801	2012-05-14	1	1	1	1	1	1	0	1	PRIVATECLINIC	0		0	0	0	1	0	1	4
7093201	709320106	70932010603	2011-06-15	1	1	1	1	0	1	0	1	PRIVATECLINIC	0		0	0	1	0	1	2	1
7100251	710025107	71002510701	2011-09-12	1	1	1	1	1	1	3	1	PRIVATECLINIC	1	1	0	0	0	0	1	2	1
7110071	711007112	71100711201	2011-07-12	1	1	1	1	0	1	0	1	BPH	1	1	0	0	1	0	1	1	2
7110101	711010105	71101010501	2012-02-12	1	1	1	1	1	1	3	1	BPH	1	1	0	1	0	1	0	2	3
7110491	711049106	71104910601	2012-05-21	1	1	0	1	1	1	2	1	BPH	1		0	1	0	0	0	2	3
7110821	711082103	71108210301	2011-09-12	1	1	1	1	1	1	2	1	PRIVATECLINIC	1	1	0	1	1	0	0	1	3
7110861	711086107	71108610701	2012-01-12	1	1	1	1	1	1	0	1	RHU	1	1	0	1	0	1	0	1	4
7110881	711088106	71108810602	2012-01-12	1	1	1	1	1	1	0	1	PRIVATECLINIC	0		0	1	1	1	0	1	4
7111451	711145103	71114510301	2011-08-12	1	1	1	1	0	1	0	1	RHU	0		0	1	0	1	0	2	2
7111701	711170103	71117010301	2012-03-12	1	0	0	1	0	1	0	1	RHU	1	0	0	1	0	1	1	1	2
7111731	711173106	71117310601	2012-05-12	1	0	0	1	0	1	2	1	BPH	1	1	0	1	0	0	0	1	3
7120021	712002108	71200210801	2012-03-12	1	1	1	1	0	1	0	1	PRIVATECLINIC	0		0	1	0	0	1	1	4
7120471	712047104	71204710401	2011-08-12	1	0	0	1	0	1	2	1	BPH	1	0	0	1	0	1	0	1	3
7120561	712056107	71205610701	2012-05-02	1	1	1	1	0	1	0	1	RHU	1	1	0	1	1	1	0	2	4
7120561	712056107	71205610702	2012-04-12	1	1	1	1	0	1	2	1	RHU	0		0	1	1	1	0	2	4
7120561	712056108	71205610801	2012-04-23	1	1	1	1	0	1	0	1	RHU	1	0	0	1	1	1	0	2	4
7120561	712056108	71205610802	2012-02-12	1	1	1	1	0	1	0	1	RHU	0		0	1	1	1	0	2	4
7120561	712056108	71205610803	2012-01-12	1	1	1	1	0	1	0	1	RHU	0		0	1	1	1	0	2	4
7130361	713036103	71303610301	2011-11-12	1	0	0	1	0	1	1	1	PRIVATECLINIC	0		1	1	0	1	0	1	3
7130751	713075108	71307510801	2011-11-12	1	1	0	1	1	1	1	1	PRIVATECLINIC	1	0	0	1	1	0	1	1	2
7130871	713087104	71308710401	2012-01-01	1	0	0	1	0	1	4	1	BPH	1	1	1	1	1	0	1	1	4
7131311	713131107	71313110701	2011-10-12	1	1	1	1	0	1	1	1	RHU	0		0	1	1	0	1	1	1
7131461	713146105	71314610501	2012-04-29	1	1	1	1	1	1	3	1	RHU	1	1	0	1	1	1	1	1	3
4051051	405105106	40510510602	2011-12-12	1	1	1	1	1	1	0			0		1	1	1	0	0	1	4

## Sheet: DataDictionary
Health Seeking Behavior
hhid	Household ID
cid	Child ID
epid	Episode ID
datepi	date of onset of episode	Date-Month-Year
pn2	Pneumonia event (+fever)	0: No, 1: Yes
sev2	Severe pneumonia event (+fever)	0: No, 1: Yes
xchestin	Chest Indrawing	0: No, 1: Yes
xdifb	Difficulty of breathing	0: No, 1: Yes
xdrink	Cough and difficulty of drinking	0: No, 1: Yes
xfever	Fever	0: No, 1: Yes
ageepint	Age in year at the episode	0: No, 1: Yes
xconshc	Sought any health care?	0: No, 1: Yes
hcf_type2	Type of health care sought	BHW: Barangay health worker, BHS: Barangay Health station BPH: Biliran Provincial Hospital, RHU: Rural Health Unit, PRIVATECLINIC: Private Clinic, Others, NA: Not Applicable
xhosp	The child sought hospital care	0: No, 1: Yes
xadmis	The child admitted at hospital	0: No, 1: Yes
bibph	Time to the hospital	0: <30 min, 1: ≥30 min
bianyhf	Time to RHU	0: <10 min, 1: ≥10 min
xasthma	Having history of Asthma	0: No, 1: Yes
xsex	Gender	0: female, 1: male
xsalary	Having a salaried family member	0: No, 1: Yes
xedu	Education level of mother, secondary or higher	0: No, 1: Yes
xcatses	Socioeconomic Status Score	1st quartile (highest)
		2nd quartile
		3rd quartile
		4th quartile (lowest)
